# Supplementary material for: ELK1 Uses Different DNA Binding Modes to Regulate Functionally Distinct Classes of Target Genes
Source: PLoS Genet. 2012 May 10;8(5):e1002694. doi: 10.1371/journal.pgen.1002694 (PMC3349735; doi:10.1371/journal.pgen.1002694)
Supplement: Table S1 — Microarray analysis of gene expression changes upon EGF treatment and/or depletion of ELK1 in MCF10A cells. Data are shown for (A) all the genes which show significant changes in expression upon EGF treatment and/or depletion of ELK1 and (B) genes which show significant changes in expression upon EGF treatment and/or depletion of ELK1 and are also associated with ELK1 binding regions. Only probesets with Q values lower than 0.1 and P values lower than 0.05 were retained, and only one probeset per gene was considered, see Materials and Methods for details. (XLSX) [file pgen.1002694.s017.xlsx]

## Sheet: microarrays_all
siELK1 vs. siGAPDH, t=0												siELK1 vs. siGAPDH, t=30												t=30 vs. t=0, siGAPDH												t=30 vs. t=0, siELK1
Gene_Name	Probeset	Genes_Affy	Description	RefSeq_Affy	FC_1	FC_2	FC_3	Average FC	P value	Q value		Gene_Name	Probeset	Genes_Affy	Description	RefSeq_Affy	FC_1	FC_2	FC_3	Average FC	P value	Q value		Gene_Name	Probeset	Genes_Affy	Description	RefSeq_Affy	FC_1	FC_2	FC_3	Average FC	P value	Q value		Gene_Name	Probeset	Genes_Affy	Description	RefSeq_Affy	FC_1	FC_2	FC_3	Average FC	P value	Q value
SERPINB13	211361_s_at	SERPINB13	serpin peptidase inhibitor, clade B (ovalbumin), member 13	NM_012397	0.09	0.11	0.09	0.0960869	3.3e-09	4.34e-05		SERPINB13	217272_s_at	SERPINB13	serpin peptidase inhibitor, clade B (ovalbumin), member 13	NM_012397	0.09	0.11	0.12	0.10353	2.2e-09	1.91509e-05		SPEN	201996_s_at	SPEN	spen homolog, transcriptional regulator (Drosophila)	NM_015001	0.34	0.61	0.6	0.496783	9.11e-05	0.0207948		MCL1	214056_at	MCL1	Myeloid cell leukemia sequence 1 (BCL2-related)	NM_021960 /// NM_182763	1.47	1.44	1.53	1.47886	0.000302193	0.0859187
PEG10	212094_at	PEG10	paternally expressed 10	NM_001040152 /// NM_015068	0.09	0.19	0.1	0.120554	6.25e-07	0.000194809		PEG10	212094_at	PEG10	paternally expressed 10	NM_001040152 /// NM_015068	0.13	0.13	0.14	0.131531	7e-10	1.91509e-05		NACA	222018_at	NACA /// NACAP1	nascent polypeptide-associated complex alpha subunit /// nascent-polypeptide-ass	NM_001113201 /// NM_001113202 /// NM_001113203 /// NM_005594 /// NR_002182	0.5	0.71	0.4	0.519792	8.72e-05	0.0202425		RGS2	202388_at	RGS2	regulator of G-protein signaling 2, 24kDa	NM_002923	1.56	1.4	1.5	1.48609	0.000313109	0.0869516
LOX	215446_s_at	LOX	lysyl oxidase	NM_002317	0.15	0.17	0.17	0.162892	5.5e-09	4.34e-05		RRM2	201890_at	RRM2	ribonucleotide reductase M2	NM_001034	0.11	0.22	0.23	0.176277	1.17e-06	0.000214967		NACAP1	222018_at	NACA /// NACAP1	nascent polypeptide-associated complex alpha subunit /// nascent-polypeptide-ass	NM_001113201 /// NM_001113202 /// NM_001113203 /// NM_005594 /// NR_002182	0.5	0.71	0.4	0.519792	8.72e-05	0.0202425		RAP2B	213923_at	RAP2B	RAP2B, member of RAS oncogene family	NM_002886	1.52	1.4	1.58	1.50037	0.000277007	0.0800834
RRM2	201890_at	RRM2	ribonucleotide reductase M2	NM_001034	0.12	0.22	0.22	0.177671	1.41e-06	0.000248028		LOX	215446_s_at	LOX	lysyl oxidase	NM_002317	0.17	0.22	0.21	0.198234	1.36e-08	4.76787e-05		IL6ST	211000_s_at	IL6ST	interleukin 6 signal transducer (gp130, oncostatin M receptor)	NM_002184 /// NM_175767	0.36	0.62	0.71	0.540887	0.000384847	0.0549924		FOXC1	1553613_s_at	FOXC1	forkhead box C1	NM_001453	1.39	1.51	1.62	1.50289	0.000300873	0.0859187
SLC17A5	223441_at	SLC17A5	solute carrier family 17 (anion/sugar transporter), member 5	NM_012434	0.17	0.21	0.19	0.186664	1.93e-08	7.6e-05		FBLN1	202995_s_at	FBLN1	fibulin 1	NM_001996 /// NM_006485 /// NM_006486 /// NM_006487	0.14	0.26	0.23	0.204993	4.27e-07	0.000162335		IQGAP1	213446_s_at	IQGAP1	IQ motif containing GTPase activating protein 1	NM_003870	0.52	0.57	0.58	0.55518	6.53e-06	0.00258904		NFKBIZ	223218_s_at	NFKBIZ	nuclear factor of kappa light polypeptide gene enhancer in B-cells inhibitor, ze	NM_001005474 /// NM_031419	1.55	1.36	1.64	1.51311	0.0003236	0.0889279
VAMP7	202829_s_at	VAMP7	vesicle-associated membrane protein 7	NM_001145149 /// NM_005638	0.17	0.21	0.18	0.187251	1.86e-08	7.6e-05		MAP7D2	228262_at	MAP7D2	MAP7 domain containing 2	NM_152780	0.21	0.24	0.17	0.206569	3.44e-08	5.80509e-05		MALAT1	224568_x_at	MALAT1	metastasis associated lung adenocarcinoma transcript 1 (non-protein coding)	NR_002819	0.75	0.45	0.51	0.556071	0.000134108	0.0263527		FOXQ1	227475_at	FOXQ1	forkhead box Q1	NM_033260	1.69	1.4	1.47	1.51394	0.000327865	0.0891506
BID	204493_at	BID	BH3 interacting domain death agonist	NM_001196 /// NM_197966 /// NM_197967	0.2	0.19	0.22	0.203394	1.55e-08	7.6e-05		SLC17A5	223441_at	SLC17A5	solute carrier family 17 (anion/sugar transporter), member 5	NM_012434	0.19	0.24	0.23	0.219425	2.15e-08	5.15384e-05		EZR	208621_s_at	EZR	ezrin	NM_001111077 /// NM_003379	0.44	0.58	0.73	0.569948	0.000141523	0.0275679		TOB1	202704_at	TOB1	transducer of ERBB2, 1	NM_005749	1.59	1.36	1.62	1.51706	0.000314592	0.0869516
GPX2	202831_at	GPX2	glutathione peroxidase 2 (gastrointestinal)	NM_002083	0.23	0.27	0.14	0.205349	2.22e-06	0.00028567		FAM83D	225687_at	FAM83D	family with sequence similarity 83, member D	NM_030919	0.17	0.28	0.22	0.221187	2.28e-07	0.000139138		TIMP3	201149_s_at	TIMP3	TIMP metallopeptidase inhibitor 3	NM_000362	0.45	0.64	0.67	0.574945	9.84e-05	0.0218247		ZNF107	205739_x_at	ZNF107	zinc finger protein 107	NM_001013746 /// NM_016220	1.63	1.69	1.33	1.54025	0.0003407	0.09068
FBLN1	202995_s_at	FBLN1	fibulin 1	NM_001996 /// NM_006485 /// NM_006486 /// NM_006487	0.19	0.24	0.2	0.211274	4.5e-08	9.7e-05		ADAM9	1555326_a_at	ADAM9	ADAM metallopeptidase domain 9 (meltrin gamma)	NM_001005845 /// NM_003816 /// NR_027638 /// NR_027639 /// NR_027878	0.12	0.27	0.35	0.223619	2.03e-05	0.000712985		C10orf118	229399_at	C10orf118	chromosome 10 open reading frame 118	NM_018017	0.44	0.74	0.62	0.584676	0.000262561	0.0447279		IL1B	39402_at	IL1B	interleukin 1, beta	NM_000576	1.58	1.37	1.7	1.54167	0.000272483	0.0792309
RAB38	219412_at	RAB38	RAB38, member RAS oncogene family	NM_022337	0.18	0.26	0.24	0.221414	1.86e-07	0.000157845		VAMP7	202829_s_at	VAMP7	vesicle-associated membrane protein 7	NM_001145149 /// NM_005638	0.2	0.25	0.23	0.225711	1.89e-08	5.11221e-05		SF3B1	214305_s_at	SF3B1	splicing factor 3b, subunit 1, 155kDa	NM_001005526 /// NM_012433	0.42	0.66	0.76	0.596262	0.000602762	0.0737529		SPRY2	204011_at	SPRY2	sprouty homolog 2 (Drosophila)	NM_005842	1.7	1.49	1.46	1.54728	0.000197688	0.0599064
MAP7D2	228262_at	MAP7D2	MAP7 domain containing 2	NM_152780	0.2	0.29	0.2	0.226437	2.78e-07	0.000157845		GPX2	202831_at	GPX2	glutathione peroxidase 2 (gastrointestinal)	NM_002083	0.33	0.21	0.18	0.231906	8.65e-07	0.000204606		RBM39	227223_at	LOC643167 /// RBM39	similar to RNA binding motif protein 39 /// RNA binding motif protein 39	NM_004902 /// NM_184234 /// XR_016815 /// XR_018177 /// XR_038497	0.6	0.65	0.58	0.605799	2.47e-05	0.00737752		BTG2	201236_s_at	BTG2	BTG family, member 2	NM_006763	1.58	1.51	1.61	1.56613	0.000115746	0.0415891
MBTPS2	226760_at	MBTPS2	membrane-bound transcription factor peptidase, site 2	NM_015884	0.21	0.26	0.22	0.232571	5.62e-08	0.000104093		BID	204493_at	BID	BH3 interacting domain death agonist	NM_001196 /// NM_197966 /// NM_197967	0.21	0.23	0.27	0.234598	3.47e-08	5.80509e-05		NARG1	219158_s_at	NARG1	NMDA receptor regulated 1	NM_057175	0.45	0.65	0.76	0.606807	0.000429333	0.0591855		ZC3H12A	218810_at	ZC3H12A	zinc finger CCCH-type containing 12A	NM_025079	1.88	1.35	1.56	1.58163	0.000374038	0.09649
VSNL1	203798_s_at	VSNL1	visinin-like 1	NM_003385	0.14	0.36	0.27	0.236955	3.04e-05	0.00089292		PTGS2	204748_at	PTGS2	prostaglandin-endoperoxide synthase 2 (prostaglandin G/H synthase and cyclooxyge	NM_000963	0.16	0.3	0.29	0.24045	1.7e-06	0.000236999		SRRM2	208610_s_at	SRRM2	serine/arginine repetitive matrix 2	NM_016333	0.56	0.6	0.66	0.607481	3.33e-05	0.00962536		BAMBI	203304_at	BAMBI	BMP and activin membrane-bound inhibitor homolog (Xenopus laevis)	NM_012342	1.49	1.56	1.74	1.59284	0.00011941	0.0423013
FAM83D	225687_at	FAM83D	family with sequence similarity 83, member D	NM_030919	0.21	0.31	0.22	0.244507	5.07e-07	0.000183494		SLC30A1	212907_at	SLC30A1	Solute carrier family 30 (zinc transporter), member 1	NM_021194	0.18	0.28	0.29	0.245002	6.61e-07	0.000192737		SLC38A1	224580_at	SLC38A1	solute carrier family 38, member 1	NM_001077484 /// NM_030674	0.48	0.6	0.79	0.608188	0.000353453	0.0536802		HAS3	223541_at	HAS3	hyaluronan synthase 3	NM_005329 /// NM_138612	1.81	1.42	1.6	1.6001	0.000177214	0.0560663
SLC16A14	238029_s_at	SLC16A14	solute carrier family 16, member 14 (monocarboxylic acid transporter 14)	NM_152527	0.2	0.32	0.22	0.245143	7.44e-07	0.000195169		MAN2A1	235103_at	MAN2A1	mannosidase, alpha, class 2A, member 1	NM_002372	0.21	0.25	0.28	0.245302	7.45e-08	8.77052e-05		UBXN4	212007_at	UBXN4	UBX domain protein 4	NM_014607	0.45	0.68	0.75	0.612522	0.000553471	0.07148		SIK1	208078_s_at	SIK1	salt-inducible kinase 1	NM_173354	1.88	1.42	1.58	1.6174	0.00018828	0.057897
ADAM9	1555326_a_at	ADAM9	ADAM metallopeptidase domain 9 (meltrin gamma)	NM_001005845 /// NM_003816 /// NR_027638 /// NR_027639 /// NR_027878	0.24	0.27	0.23	0.247297	5.42e-08	0.000104093		RAB38	219412_at	RAB38	RAB38, member RAS oncogene family	NM_022337	0.23	0.24	0.27	0.246609	1.93e-08	5.11221e-05		TOP1	208900_s_at	TOP1	topoisomerase (DNA) I	NM_003286	0.71	0.73	0.48	0.627092	0.00047286	0.0638115		KIAA0146	228325_at	KIAA0146	KIAA0146	NM_001080394	1.94	1.5	1.47	1.62396	0.000221315	0.0666646
EML4	223068_at	EML4	echinoderm microtubule associated protein like 4	NM_001145076 /// NM_019063	0.24	0.26	0.24	0.24922	3.21e-08	8.48e-05		MBTPS2	226760_at	MBTPS2	membrane-bound transcription factor peptidase, site 2	NM_015884	0.2	0.29	0.29	0.255333	3.5e-07	0.000158929		EPRS	200841_s_at	EPRS	glutamyl-prolyl-tRNA synthetase	NM_004446	0.73	0.56	0.61	0.630577	0.000113079	0.0240107		PLK3	215462_at	PLK3	polo-like kinase 3 (Drosophila)	NM_004073	1.79	1.84	1.31	1.6272	0.000336461	0.0900281
SLC30A1	212907_at	SLC30A1	Solute carrier family 30 (zinc transporter), member 1	NM_021194	0.21	0.3	0.26	0.251768	3.14e-07	0.000157845		VSNL1	203798_s_at	VSNL1	visinin-like 1	NM_003385	0.29	0.21	0.28	0.259674	1.45e-07	0.000126349		PRPF6	208879_x_at	PRPF6	PRP6 pre-mRNA processing factor 6 homolog (S. cerevisiae)	NM_012469	0.6	0.83	0.52	0.635427	0.000590403	0.0734768		FLJ36031	229521_at	FLJ36031	hypothetical protein FLJ36031	NM_175884	1.92	1.63	1.38	1.6293	0.000234144	0.0701092
XPNPEP3	227910_at	XPNPEP3	X-prolyl aminopeptidase (aminopeptidase P) 3, putative	NM_022098	0.28	0.24	0.25	0.257463	6.13e-08	0.000107231		PROM2	1552797_s_at	PROM2	prominin 2	NM_144707	0.21	0.32	0.27	0.262734	3.98e-07	0.000162189		ZBTB38	236557_at	ZBTB38	zinc finger and BTB domain containing 38	NM_001080412	0.54	0.61	0.79	0.635714	0.000313836	0.0495095		C17orf91	214696_at	C17orf91	chromosome 17 open reading frame 91	NM_001001870 /// NM_032895	1.74	1.68	1.5	1.63485	7.79e-05	0.0313401
MAN2A1	235103_at	MAN2A1	mannosidase, alpha, class 2A, member 1	NM_002372	0.26	0.31	0.21	0.259115	3.84e-07	0.000157845		EML4	223068_at	EML4	echinoderm microtubule associated protein like 4	NM_001145076 /// NM_019063	0.2	0.29	0.32	0.263131	4.99e-07	0.000167206		ZFP91	224631_at	ZFP91	zinc finger protein 91 homolog (mouse)	NM_053023	0.53	0.62	0.8	0.638056	0.000387458	0.0549924		MYC	202431_s_at	MYC	v-myc myelocytomatosis viral oncogene homolog (avian)	NM_002467	1.89	1.32	1.8	1.64827	0.000304373	0.0859187
NIPA2	212129_at	NIPA2	non imprinted in Prader-Willi/Angelman syndrome 2	NM_001008860 /// NM_001008892 /// NM_001008894 /// NM_030922	0.22	0.31	0.26	0.25941	3.01e-07	0.000157845		AGA	204333_s_at	AGA	aspartylglucosaminidase	NM_000027	0.25	0.27	0.28	0.266203	2.94e-08	5.55316e-05		FAM114A1	226697_at	FAM114A1	family with sequence similarity 114, member A1	NM_138389	0.57	0.68	0.67	0.638598	8.49e-05	0.0198112		RASA2	230669_at	RASA2	RAS p21 protein activator 2	NM_006506	1.58	1.41	2.02	1.6518	0.00025992	0.0764618
C9orf41	228324_at	C9orf41	chromosome 9 open reading frame 41	NM_152420	0.24	0.31	0.28	0.275329	1.66e-07	0.000157845		S100A9	203535_at	S100A9	S100 calcium binding protein A9	NM_002965	0.2	0.36	0.28	0.270371	1.72e-06	0.000237702		HECTD1	241955_at	HECTD1	HECT domain containing 1	NM_015382	0.64	0.69	0.59	0.638793	7.04e-05	0.0172356		ZNF281	222619_at	ZNF281	zinc finger protein 281	NM_012482	1.92	1.52	1.56	1.66068	0.000109494	0.0402042
S100A9	203535_at	S100A9	S100 calcium binding protein A9	NM_002965	0.24	0.37	0.24	0.277557	1.57e-06	0.00026156		VGLL3	220327_at	VGLL3	vestigial like 3 (Drosophila)	NM_016206	0.2	0.36	0.29	0.272862	2.05e-06	0.000254535		WASF2	224563_at	WASF2	WAS protein family, member 2	NM_006990	0.73	0.6	0.61	0.643095	0.000119127	0.0251755		FOSL1	204420_at	FOSL1	FOS-like antigen 1	NM_005438	1.55	1.69	1.85	1.69092	5.43e-05	0.0233461
CXCL14	218002_s_at	CXCL14	chemokine (C-X-C motif) ligand 14	NM_004887	0.3	0.26	0.28	0.278046	8.82e-08	0.000120747		RNF128	219263_at	RNF128	ring finger protein 128	NM_024539 /// NM_194463	0.24	0.29	0.32	0.281369	1.59e-07	0.000126349		MBP	210136_at	MBP	myelin basic protein	NM_001025081 /// NM_001025090 /// NM_001025092 /// NM_001025100 /// NM_001025101	0.78	0.63	0.55	0.647072	0.000318189	0.0498452		DUSP4	204014_at	DUSP4	dual specificity phosphatase 4	NM_001394 /// NM_057158	1.82	1.4	1.99	1.71907	0.000141918	0.0495765
ACLY	201128_s_at	ACLY	ATP citrate lyase	NM_001096 /// NM_198830	0.25	0.33	0.27	0.282144	2.21e-07	0.000157845		C9orf41	228324_at	C9orf41	chromosome 9 open reading frame 41	NM_152420	0.26	0.28	0.3	0.281979	3.95e-08	6.27769e-05		SMC3	209257_s_at	SMC3	structural maintenance of chromosomes 3	NM_005445	0.62	0.61	0.74	0.654156	0.000159691	0.0305752		SOCS1	210001_s_at	SOCS1	suppressor of cytokine signaling 1	NM_003745	1.62	1.7	1.86	1.72602	3.37e-05	0.0158434
IKIP	235202_x_at	IKIP	IKK interacting protein	NM_153687 /// NM_201612 /// NM_201613	0.19	0.34	0.35	0.28296	9.7e-06	0.000518489		SMARCA2	206544_x_at	SMARCA2	SWI/SNF related, matrix associated, actin dependent regulator of chromatin, subf	NM_003070 /// NM_139045	0.25	0.36	0.26	0.287302	3.7e-07	0.000159353		KLF13	219878_s_at	KLF13	Kruppel-like factor 13	NM_015995	0.59	0.6	0.79	0.655622	0.000336209	0.0521214		CXCL3	207850_at	CXCL3	chemokine (C-X-C motif) ligand 3	NM_002090	1.42	1.61	2.28	1.73305	0.000325278	0.0889279
SFXN1	218392_x_at	SFXN1	sideroflexin 1	NM_022754	0.27	0.3	0.29	0.284363	8.16e-08	0.000119508		CDC2	203213_at	CDC2	cell division cycle 2, G1 to S and G2 to M	NM_001130829 /// NM_001786 /// NM_033379	0.23	0.35	0.3	0.289705	4.96e-07	0.000167206		ELF1	212420_at	ELF1	E74-like factor 1 (ets domain transcription factor)	NM_001145353 /// NM_172373	0.65	0.6	0.72	0.657009	0.000132798	0.0263527		MXD1	228846_at	MXD1	MAX dimerization protein 1	NM_002357	1.58	1.84	1.87	1.76204	3.14e-05	0.0153353
ST13	208666_s_at	ST13	suppression of tumorigenicity 13 (colon carcinoma) (Hsp70 interacting protein)	NM_003932	0.28	0.31	0.28	0.286832	8.35e-08	0.000119508		ST13	208666_s_at	ST13	suppression of tumorigenicity 13 (colon carcinoma) (Hsp70 interacting protein)	NM_003932	0.31	0.31	0.26	0.292644	7.33e-08	8.77052e-05		ILF3	208930_s_at	ILF3	interleukin enhancer binding factor 3, 90kDa	NM_001137673 /// NM_004516 /// NM_012218 /// NM_017620 /// NM_153464	0.65	0.59	0.77	0.662221	0.000269279	0.045385		KLF10	202393_s_at	KLF10	Kruppel-like factor 10	NM_001032282 /// NM_005655	1.76	1.6	1.96	1.76937	3.27e-05	0.0156661
GALNT10	207357_s_at	GALNT10	UDP-N-acetyl-alpha-D-galactosamine:polypeptide N-acetylgalactosaminyltransferase	NM_017540 /// NM_198321	0.21	0.32	0.37	0.291844	6.27e-06	0.000410446		S100A8	202917_s_at	S100A8	S100 calcium binding protein A8	NM_002964	0.21	0.37	0.33	0.297087	2.37e-06	0.000269797		THRAP3	222439_s_at	THRAP3	thyroid hormone receptor associated protein 3	NM_005119	0.78	0.58	0.64	0.662278	0.000352475	0.0536802		AREG	205239_at	AREG	amphiregulin	NM_001657	1.9	1.6	1.84	1.7783	2.71e-05	0.01377
STK38	1553117_a_at	STK38	serine/threonine kinase 38	NM_007271	0.25	0.42	0.24	0.294192	7.95e-06	0.00046877		AKR1C1	1562102_at	AKR1C1	Aldo-keto reductase family 1, member C1 (dihydrodiol dehydrogenase 1; 20-alpha (	NM_001353	0.23	0.41	0.28	0.298692	2.45e-06	0.000269797		SON	201085_s_at	SON	SON DNA binding protein	NM_032195 /// NM_138927	0.73	0.6	0.7	0.671541	0.000238078	0.0417976		TSC22D1	215111_s_at	TSC22D1	TSC22 domain family, member 1	NM_006022 /// NM_183422	1.94	1.74	1.85	1.84271	1.24e-05	0.00760692
DPH5	222360_at	DPH5	DPH5 homolog (S. cerevisiae)	NM_001077394 /// NM_001077395 /// NM_015958	0.34	0.29	0.28	0.301483	1.96e-07	0.000157845		PLD5	1563933_a_at	PLD5	phospholipase D family, member 5	NM_152666	0.25	0.4	0.26	0.299106	1.65e-06	0.000232064		FAM60A	223038_s_at	FAM60A /// LOC728115	family with sequence similarity 60, member A /// similar to family with sequence	NM_001135811 /// NM_001135812 /// NM_021238 /// XR_038319 /// XR_038323 /// XR_0	0.61	0.63	0.79	0.672657	0.000373795	0.0547289		PRDM1	228964_at	PRDM1	PR domain containing 1, with ZNF domain	NM_001198 /// NM_182907	2.4	1.52	1.79	1.86815	0.000107966	0.0399346
SLC35D1	209711_at	SLC35D1	solute carrier family 35 (UDP-glucuronic acid/UDP-N-acetylgalactosamine dual tra	NM_015139	0.26	0.36	0.3	0.301947	5.87e-07	0.000190851		SERPINB7	206421_s_at	SERPINB7	serpin peptidase inhibitor, clade B (ovalbumin), member 7	NM_001040147 /// NM_003784	0.23	0.38	0.31	0.300004	1.71e-06	0.000237352		HSP90B1	200598_s_at	HSP90B1	heat shock protein 90kDa beta (Grp94), member 1	NM_003299	0.75	0.66	0.62	0.674483	0.000252609	0.0435291		GADD45A	203725_at	GADD45A	growth arrest and DNA-damage-inducible, alpha	NM_001924	2.2	1.64	1.91	1.90558	2.29e-05	0.0121259
GPR180	231871_at	GPR180	G protein-coupled receptor 180	NM_180989	0.25	0.43	0.27	0.306451	7.33e-06	0.000448157		NIPA2	212129_at	NIPA2	non imprinted in Prader-Willi/Angelman syndrome 2	NM_001008860 /// NM_001008892 /// NM_001008894 /// NM_030922	0.25	0.32	0.33	0.300105	1.97e-07	0.000130454		ATRX	208859_s_at	ATRX	alpha thalassemia/mental retardation syndrome X-linked (RAD54 homolog, S. cerevi	NM_000489 /// NM_138270	0.62	0.72	0.69	0.674553	0.000194381	0.0358387		PTP4A1	200731_s_at	PTP4A1	protein tyrosine phosphatase type IVA, member 1	NM_003463	2.31	1.76	1.73	1.91789	2.67e-05	0.0137052
SERPINB3	209719_x_at	SERPINB3	serpin peptidase inhibitor, clade B (ovalbumin), member 3	NM_006919	0.24	0.36	0.34	0.307245	2e-06	0.000278648		IKIP	236249_at	IKIP	IKK interacting protein	NM_153687 /// NM_201612 /// NM_201613	0.25	0.32	0.35	0.303834	2.87e-07	0.000150071		RAD21	200607_s_at	RAD21	RAD21 homolog (S. pombe)	NM_006265	0.85	0.6	0.61	0.67615	0.000881343	0.0956834		EIF4A1	214805_at	EIF4A1	Eukaryotic translation initiation factor 4A, isoform 1	NM_001416	2.75	1.79	1.53	1.96127	0.000181209	0.0569719
AGA	204333_s_at	AGA	aspartylglucosaminidase	NM_000027	0.32	0.35	0.26	0.309143	4.44e-07	0.000170492		ACLY	201128_s_at	ACLY	ATP citrate lyase	NM_001096 /// NM_198830	0.27	0.36	0.3	0.308825	2.57e-07	0.000145874		MGST1	239001_at	MGST1	Microsomal glutathione S-transferase 1	NM_020300 /// NM_145764 /// NM_145791 /// NM_145792	0.59	0.71	0.75	0.677546	0.000368616	0.054698		TNFAIP3	202643_s_at	TNFAIP3	tumor necrosis factor, alpha-induced protein 3	NM_006290	2.45	1.46	2.27	2.00745	0.000100048	0.0378406
CDC2	203213_at	CDC2	cell division cycle 2, G1 to S and G2 to M	NM_001130829 /// NM_001786 /// NM_033379	0.32	0.31	0.3	0.310079	1.13e-07	0.000127073		FADS1	208962_s_at	FADS1	fatty acid desaturase 1	NM_013402	0.28	0.41	0.27	0.312499	1.45e-06	0.000227041		MRPL4	223743_s_at	MRPL4	mitochondrial ribosomal protein L4	NM_015956 /// NM_146387 /// NM_146388	0.56	0.75	0.75	0.679014	0.000689188	0.0814998		PPP1R3B	222662_at	PPP1R3B	protein phosphatase 1, regulatory (inhibitor) subunit 3B	NM_024607	2.22	1.79	2.04	2.01145	7.5e-06	0.00503038
PROM2	1552797_s_at	PROM2	prominin 2	NM_144707	0.3	0.35	0.29	0.310905	2.66e-07	0.000157845		TACSTD2	202286_s_at	TACSTD2	tumor-associated calcium signal transducer 2	NM_002353	0.25	0.33	0.39	0.31622	1.2e-06	0.000216721		EIF5	208705_s_at	EIF5	eukaryotic translation initiation factor 5	NM_001969 /// NM_183004	0.69	0.64	0.71	0.679543	0.000202085	0.0369866		THBS1	201110_s_at	THBS1	thrombospondin 1	NM_003246	2.79	1.76	1.94	2.1187	3.25e-05	0.0156661
QSER1	226265_at	QSER1	glutamine and serine rich 1	NM_001076786	0.29	0.35	0.31	0.312623	2.49e-07	0.000157845		CXCL3	207850_at	CXCL3	chemokine (C-X-C motif) ligand 3	NM_002090	0.26	0.34	0.35	0.318061	3.65e-07	0.000159353		HADHA	208629_s_at	HADHA	hydroxyacyl-Coenzyme A dehydrogenase/3-ketoacyl-Coenzyme A thiolase/enoyl-Coenzy	NM_000182	0.56	0.74	0.77	0.683324	0.000762269	0.0880233		ZFP36L1	211965_at	ZFP36L1	zinc finger protein 36, C3H type-like 1	NM_004926	2.45	1.43	2.86	2.15571	0.000169945	0.0544515
STXBP1	202260_s_at	STXBP1	syntaxin binding protein 1	NM_001032221 /// NM_003165	0.27	0.36	0.32	0.314563	6.59e-07	0.000194809		MYOF	211864_s_at	MYOF	myoferlin	NM_013451 /// NM_133337	0.24	0.36	0.37	0.319143	1.41e-06	0.000227041		PRDM2	203056_s_at	PRDM2	PR domain containing 2, with ZNF domain	NM_001007257 /// NM_001135610 /// NM_012231 /// NM_015866	0.62	0.64	0.81	0.68481	0.000589162	0.0734768		KLF6	224606_at	KLF6	Kruppel-like factor 6	NM_001160124 /// NM_001160125 /// NM_001300 /// NR_027653	2.59	1.65	2.36	2.15846	2.53e-05	0.0132572
SMARCA2	206544_x_at	SMARCA2	SWI/SNF related, matrix associated, actin dependent regulator of chromatin, subf	NM_003070 /// NM_139045	0.29	0.36	0.29	0.314776	3.57e-07	0.000157845		DPH5	222360_at	DPH5	DPH5 homolog (S. cerevisiae)	NM_001077394 /// NM_001077395 /// NM_015958	0.28	0.31	0.37	0.319596	2.64e-07	0.000147218		SP110	209761_s_at	SP110	SP110 nuclear body protein	NM_004509 /// NM_004510 /// NM_080424	0.66	0.65	0.76	0.690399	0.000349245	0.0535861		NR4A1	202340_x_at	NR4A1	nuclear receptor subfamily 4, group A, member 1	NM_002135 /// NM_173157	2.41	2.03	2.19	2.20333	2.13e-06	0.00181605
DHCR7	201790_s_at	DHCR7	7-dehydrocholesterol reductase	NM_001163817 /// NM_001360	0.28	0.4	0.28	0.315059	1.55e-06	0.000259602		MED21	209362_at	MED21	mediator complex subunit 21	NM_004264	0.34	0.36	0.27	0.31974	4.08e-07	0.000162335		UHMK1	227740_at	UHMK1	U2AF homology motif (UHM) kinase 1	NM_175866	0.62	0.71	0.75	0.690907	0.000417924	0.0579695		B4GALT1	238987_at	B4GALT1	UDP-Gal:betaGlcNAc beta 1,4- galactosyltransferase, polypeptide 1	NM_001497	2.46	1.71	2.67	2.23771	1.67e-05	0.00943903
S100A8	202917_s_at	S100A8	S100 calcium binding protein A8	NM_002964	0.28	0.36	0.31	0.31506	3.85e-07	0.000157845		SLC35B1	202433_at	SLC35B1	solute carrier family 35, member B1	NM_005827	0.29	0.38	0.29	0.319874	3.5e-07	0.000158929		SLFN5	238430_x_at	SLFN5	schlafen family member 5	NM_144975	0.63	0.75	0.7	0.692568	0.000352282	0.0536802		IL1A	210118_s_at	IL1A	interleukin 1, alpha	NM_000575	2.6	1.73	2.72	2.3041	1.6e-05	0.00914615
FABP5	202345_s_at	FABP5	fatty acid binding protein 5 (psoriasis-associated)	NM_001444	0.29	0.34	0.32	0.315901	2.1e-07	0.000157845		GALNT10	207357_s_at	GALNT10	UDP-N-acetyl-alpha-D-galactosamine:polypeptide N-acetylgalactosaminyltransferase	NM_017540 /// NM_198321	0.3	0.35	0.32	0.323244	1.01e-07	0.000114656		SNHG12	223774_at	SNHG12	small nucleolar RNA host gene 12 (non-protein coding)	NR_024127	0.7	0.65	0.73	0.692819	0.000290264	0.0472895		JUNB	201473_at	JUNB	jun B proto-oncogene	NM_002229	2.6	2.11	2.45	2.37393	1.33e-06	0.00126234
EPB41L4B	223427_s_at	EPB41L4B	erythrocyte membrane protein band 4.1 like 4B	NM_018424 /// NM_019114	0.25	0.39	0.32	0.316691	2.7e-06	0.000314872		SLC16A14	238029_s_at	SLC16A14	solute carrier family 16, member 14 (monocarboxylic acid transporter 14)	NM_152527	0.27	0.35	0.37	0.323626	4.53e-07	0.000165069		CEP57	203491_s_at	CEP57	centrosomal protein 57kDa	NM_014679	0.61	0.75	0.73	0.695126	0.000527858	0.0691505		ADM	202912_at	ADM	adrenomedullin	NM_001124	2.54	2.03	2.61	2.3804	1.96e-06	0.00169992
SERPINB7	206421_s_at	SERPINB7	serpin peptidase inhibitor, clade B (ovalbumin), member 7	NM_001040147 /// NM_003784	0.2	0.48	0.33	0.317286	6.78e-05	0.00136324		STK38	1553117_a_at	STK38	serine/threonine kinase 38	NM_007271	0.29	0.35	0.35	0.327885	1.65e-07	0.000127918		SMARCC1	201072_s_at	SMARCC1	SWI/SNF related, matrix associated, actin dependent regulator of chromatin, subf	NM_003074	0.7	0.7	0.69	0.697531	0.00027864	0.0462364		F3	204363_at	F3	coagulation factor III (thromboplastin, tissue factor)	NM_001993	2.91	2.19	2.17	2.39923	2.78e-06	0.00225556
ASPH	210896_s_at	ASPH	aspartate beta-hydroxylase	NM_004318 /// NM_020164 /// NM_032466 /// NM_032467 /// NM_032468	0.31	0.29	0.36	0.318196	3.27e-07	0.000157845		FABP5	202345_s_at	FABP5	fatty acid binding protein 5 (psoriasis-associated)	NM_001444	0.3	0.3	0.39	0.32834	4.29e-07	0.000162335		GPATCH4	224632_at	GPATCH4	G patch domain containing 4	NM_015590 /// NM_182679	0.61	0.76	0.72	0.698247	0.000574995	0.0725725		EMP1	1564796_at	EMP1	epithelial membrane protein 1	NM_001423	3.08	2.23	2.09	2.42988	4.92e-06	0.00348584
MYOF	211864_s_at	MYOF	myoferlin	NM_013451 /// NM_133337	0.28	0.34	0.35	0.321428	5.17e-07	0.000184987		IL1B	205067_at	IL1B	interleukin 1, beta	NM_000576	0.27	0.39	0.34	0.328597	9.02e-07	0.000205926		IFI16	208965_s_at	IFI16	interferon, gamma-inducible protein 16	NM_005531	0.75	0.64	0.71	0.698762	0.000405727	0.0569833		HES1	203394_s_at	HES1	hairy and enhancer of split 1, (Drosophila)	NM_005524	2.41	2.63	2.31	2.44647	6.42e-07	0.000717668
CMAS	218111_s_at	CMAS	cytidine monophosphate N-acetylneuraminic acid synthetase	NM_018686	0.32	0.34	0.31	0.321991	1.68e-07	0.000157845		BBOX1	205363_at	BBOX1	butyrobetaine (gamma), 2-oxoglutarate dioxygenase (gamma-butyrobetaine hydroxyla	NM_003986	0.29	0.35	0.35	0.32956	1.84e-07	0.000130454		GNAI2	201040_at	GNAI2	guanine nucleotide binding protein (G protein), alpha inhibiting activity polype	NM_002070	0.68	0.73	0.69	0.698775	0.000309093	0.0492214		NCOA7	225344_at	NCOA7	nuclear receptor coactivator 7	NM_001122842 /// NM_181782	3.09	2.41	2.22	2.54901	1.79e-06	0.00157972
S100A11	200660_at	S100A11	S100 calcium binding protein A11	NM_005620	0.29	0.34	0.34	0.322815	3.29e-07	0.000157845		ASPH	210896_s_at	ASPH	aspartate beta-hydroxylase	NM_004318 /// NM_020164 /// NM_032466 /// NM_032467 /// NM_032468	0.26	0.37	0.38	0.33011	1.52e-06	0.000229813		MAP4	200835_s_at	MAP4	microtubule-associated protein 4	NM_001134364 /// NM_001134365 /// NM_002375 /// NM_030884 /// NM_030885	0.7	0.7	0.71	0.700306	0.000301016	0.0486871		CCL20	205476_at	CCL20	chemokine (C-C motif) ligand 20	NM_001130046 /// NM_004591	2.69	1.92	3.74	2.68292	1.6e-05	0.00914615
TACSTD2	202286_s_at	TACSTD2	tumor-associated calcium signal transducer 2	NM_002353	0.27	0.34	0.37	0.325129	7.29e-07	0.000195169		PSAT1	220892_s_at	PSAT1	phosphoserine aminotransferase 1	NM_021154 /// NM_058179	0.28	0.32	0.4	0.330356	7.61e-07	0.000196867		FYB	211795_s_at	FYB	FYN binding protein (FYB-120/130)	NM_001465 /// NM_199335	0.69	0.81	0.62	0.701378	0.000771968	0.0880233		NR4A2	204622_x_at	NR4A2	nuclear receptor subfamily 4, group A, member 2	NM_006186	3.68	2.93	1.89	2.73217	1.49e-05	0.00892294
CXCL3	207850_at	CXCL3	chemokine (C-X-C motif) ligand 3	NM_002090	0.31	0.42	0.27	0.326488	2.99e-06	0.000318		CXCL14	218002_s_at	CXCL14	chemokine (C-X-C motif) ligand 14	NM_004887	0.35	0.29	0.37	0.331509	3.03e-07	0.000153379		FERMT1	229545_at	FERMT1	fermitin family homolog 1 (Drosophila)	NM_017671	0.74	0.73	0.63	0.701531	0.000499179	0.0665613		ADRB2	206170_at	ADRB2	adrenergic, beta-2-, receptor, surface	NM_000024	2.8	2.6	2.98	2.78866	2.13e-07	0.000306135
SLC35B1	202433_at	SLC35B1	solute carrier family 35, member B1	NM_005827	0.3	0.37	0.32	0.326807	3.49e-07	0.000157845		CYP4F3	206515_at	CYP4F3	cytochrome P450, family 4, subfamily F, polypeptide 3	NM_000896	0.27	0.33	0.41	0.333186	1.04e-06	0.000210556		FUBP1	214093_s_at	FUBP1	far upstream element (FUSE) binding protein 1	NM_003902	0.72	0.64	0.75	0.701794	0.000487744	0.0652306		CYR61	210764_s_at	CYR61	cysteine-rich, angiogenic inducer, 61	NM_001554	3.67	2.16	2.8	2.80562	3.85e-06	0.00293439
RFK	203224_at	RFK	riboflavin kinase	NM_018339	0.27	0.39	0.34	0.327172	1.76e-06	0.000271654		QSER1	226265_at	QSER1	glutamine and serine rich 1	NM_001076786	0.27	0.35	0.39	0.334005	7.89e-07	0.000200632		HIP1	205425_at	HIP1	huntingtin interacting protein 1	NM_005338	0.67	0.67	0.78	0.702802	0.000514876	0.0682481		EIF1	212225_at	EIF1	eukaryotic translation initiation factor 1	NM_005801	3.86	2.21	2.66	2.83337	4.81e-06	0.00345659
MED21	209362_at	MED21	mediator complex subunit 21	NM_004264	0.31	0.38	0.3	0.327398	4.99e-07	0.000182699		VDAC1	217140_s_at	VDAC1	voltage-dependent anion channel 1	NM_003374	0.36	0.34	0.32	0.33857	1.12e-07	0.000116548		RSRC1	219507_at	RSRC1	arginine/serine-rich coiled-coil 1	NM_016625	0.61	0.73	0.78	0.704224	0.00078935	0.0895317		TMEM49	1569003_at	TMEM49	transmembrane protein 49	NM_030938	2.08	3.01	3.68	2.84296	5.1e-06	0.00356319
SPINT2	210715_s_at	SPINT2	serine peptidase inhibitor, Kunitz type, 2	NM_021102	0.31	0.35	0.32	0.328439	1.98e-07	0.000157845		DLD	230426_at	DLD	dihydrolipoamide dehydrogenase	NM_000108	0.25	0.37	0.41	0.338809	3.07e-06	0.000295904		NFIC	206929_s_at	NFIC	nuclear factor I/C (CCAAT-binding transcription factor)	NM_005597 /// NM_205843	0.61	0.77	0.74	0.705312	0.000769189	0.0880233		EDN1	222802_at	EDN1	endothelin 1	NM_001955	3.61	2.35	2.76	2.8617	1.45e-06	0.00132619
MAML3	242794_at	MAML3	mastermind-like 3 (Drosophila)	NM_018717	0.42	0.41	0.21	0.328533	5.84e-05	0.00124922		XPNPEP3	227910_at	XPNPEP3	X-prolyl aminopeptidase (aminopeptidase P) 3, putative	NM_022098	0.36	0.35	0.31	0.340006	1.78e-07	0.000130454		NFE2L2	1567013_at	NFE2L2	nuclear factor (erythroid-derived 2)-like 2	NM_001145412 /// NM_001145413 /// NM_006164	0.71	0.73	0.68	0.706069	0.000383529	0.0549924		NAMPT	243296_at	NAMPT	Nicotinamide phosphoribosyltransferase	NM_005746	3.42	1.54	4.49	2.86886	0.000183769	0.0570635
PLD5	1563933_a_at	PLD5	phospholipase D family, member 5	NM_152666	0.3	0.55	0.22	0.33114	0.000118683	0.0018685		SPINT2	210715_s_at	SPINT2	serine peptidase inhibitor, Kunitz type, 2	NM_021102	0.3	0.37	0.36	0.342003	2.56e-07	0.000145874		G2E3	223254_s_at	G2E3	G2/M-phase specific E3 ubiquitin ligase	NM_017769	0.64	0.68	0.81	0.707026	0.000822159	0.0925502		S100A6	228923_at	S100A6	S100 calcium binding protein A6	NM_014624	2.8	3.39	2.82	2.9869	1.92e-07	0.000292677
C4orf18	223204_at	C4orf18	chromosome 4 open reading frame 18	NM_001031700 /// NM_001128424 /// NM_016613	0.28	0.4	0.33	0.333023	1.65e-06	0.000267803		CYB5A	215726_s_at	CYB5A	cytochrome b5 type A (microsomal)	NM_001914 /// NM_148923	0.33	0.35	0.34	0.342296	1.05e-07	0.000115086		SFRP1	202036_s_at	SFRP1	secreted frizzled-related protein 1	NM_003012	0.82	0.67	0.65	0.70836	0.000919514	0.0978058		PLK2	201939_at	PLK2	polo-like kinase 2 (Drosophila)	NM_006622	3.75	2.56	2.91	3.03525	6.38e-07	0.000717668
SCD5	224901_at	SCD5	stearoyl-CoA desaturase 5	NM_001037582 /// NM_024906	0.31	0.32	0.38	0.333546	4.54e-07	0.000172231		SPIRE1	1554807_a_at	SPIRE1	spire homolog 1 (Drosophila)	NM_001128626 /// NM_001128627 /// NM_020148	0.23	0.42	0.41	0.343356	1.36e-05	0.00058103		TPR	201730_s_at	TPR	translocated promoter region (to activated MET oncogene)	NM_003292	0.66	0.7	0.77	0.709001	0.000558554	0.07148		DUSP1	201044_x_at	DUSP1	dual specificity phosphatase 1	NM_004417	3.58	2.2	4.12	3.18867	4.2e-06	0.003107
GPX8	228141_at	GPX8	glutathione peroxidase 8 (putative)	NM_001008397	0.33	0.4	0.29	0.334713	1.4e-06	0.000248028		SCD5	224901_at	SCD5	stearoyl-CoA desaturase 5	NM_001037582 /// NM_024906	0.29	0.35	0.41	0.345318	7.65e-07	0.000196867		YTHDC2	1568680_s_at	YTHDC2	YTH domain containing 2	NM_022828	0.77	0.71	0.66	0.711427	0.000600746	0.0737529		PHLDA1	217997_at	PHLDA1	pleckstrin homology-like domain, family A, member 1	NM_007350	3.21	2.28	4.56	3.2192	5.31e-06	0.00365909
CYB5A	209366_x_at	CYB5A	cytochrome b5 type A (microsomal)	NM_001914 /// NM_148923	0.33	0.33	0.35	0.336971	1.8e-07	0.000157845		NAPEPLD	226041_at	NAPEPLD	N-acyl phosphatidylethanolamine phospholipase D	NM_001122838 /// NM_198990	0.29	0.34	0.41	0.345386	7.09e-07	0.000196867		CHD4	201182_s_at	CHD4	chromodomain helicase DNA binding protein 4	NM_001273	0.79	0.64	0.71	0.711552	0.000758441	0.0880233		ANKRD57	219496_at	ANKRD57	ankyrin repeat domain 57	NM_023016	4	2.52	3.38	3.24408	7.67e-07	0.000820916
FAM38A	202771_at	FAM38A	family with sequence similarity 38, member A	NM_001142864	0.33	0.39	0.3	0.337152	7.34e-07	0.000195169		ITGB6	226535_at	ITGB6	integrin, beta 6	NM_000888	0.27	0.41	0.38	0.345744	2.47e-06	0.000269797		RBM25	212027_at	RBM25	RNA binding motif protein 25	NM_021239	0.68	0.8	0.68	0.714792	0.000764543	0.0880233		PHLDA2	209803_s_at	PHLDA2	pleckstrin homology-like domain, family A, member 2	NM_003311	3.63	2.95	3.41	3.31769	8.81e-08	0.000170453
SLC31A1	203971_at	SLC31A1	solute carrier family 31 (copper transporters), member 1	NM_001859	0.27	0.41	0.36	0.338771	3.28e-06	0.000327201		EPB41L4B	223427_s_at	EPB41L4B	erythrocyte membrane protein band 4.1 like 4B	NM_018424 /// NM_019114	0.25	0.38	0.45	0.349097	8.05e-06	0.000444009		UBN1	209088_s_at	UBN1	ubinuclein 1	NM_001079514 /// NM_016936	0.79	0.67	0.69	0.714857	0.000728769	0.0853263		PMAIP1	204286_s_at	PMAIP1	phorbol-12-myristate-13-acetate-induced protein 1	NM_021127	3.55	2.68	3.99	3.36019	3.68e-07	0.000487153
FADS1	208962_s_at	FADS1	fatty acid desaturase 1	NM_013402	0.35	0.39	0.28	0.33898	1.43e-06	0.000248766		CYFIP1	212133_at	CYFIP1	Cytoplasmic FMR1 interacting protein 1	NM_001033028 /// NM_014608	0.3	0.49	0.29	0.351113	7.15e-06	0.000413042		TMEM80	1559132_at	TMEM80	transmembrane protein 80	NM_001042463 /// NM_174940	0.74	0.7	0.71	0.718027	0.000544311	0.0706859		KLF2	219371_s_at	KLF2	Kruppel-like factor 2 (lung)	NM_016270	3.54	2.16	5.26	3.42532	1.51e-05	0.00893633
CPT1A	203633_at	CPT1A	carnitine palmitoyltransferase 1A (liver)	NM_001031847 /// NM_001876	0.29	0.35	0.38	0.339798	7.19e-07	0.000195169		SLC31A1	203971_at	SLC31A1	solute carrier family 31 (copper transporters), member 1	NM_001859	0.33	0.35	0.39	0.353112	2.22e-07	0.000139138		MATR3	1558093_s_at	MATR3	matrin 3	NM_018834 /// NM_199189	0.74	0.73	0.69	0.718735	0.000583522	0.0732307		CXCL2	209774_x_at	CXCL2	chemokine (C-X-C motif) ligand 2	NM_002089	3.41	2.75	4.36	3.44566	4.85e-07	0.000597511
SLC1A3	202800_at	SLC1A3	solute carrier family 1 (glial high affinity glutamate transporter), member 3	NM_004172	0.32	0.35	0.36	0.340509	2.58e-07	0.000157845		TTC39B	232000_at	TTC39B	Tetratricopeptide repeat domain 39B	NM_152574	0.29	0.34	0.45	0.355293	2.42e-06	0.000269797		KIAA1033	212794_s_at	KIAA1033	KIAA1033	NM_015275	0.8	0.68	0.69	0.720699	0.000876422	0.095538		PTGS2	204748_at	PTGS2	prostaglandin-endoperoxide synthase 2 (prostaglandin G/H synthase and cyclooxyge	NM_000963	5.57	2.37	3.58	3.61722	8.08e-06	0.00527864
RBBP5	205169_at	RBBP5	retinoblastoma binding protein 5	NM_005057	0.32	0.43	0.29	0.341288	3.03e-06	0.000318		STT3B	224700_at	STT3B	STT3, subunit of the oligosaccharyltransferase complex, homolog B (S. cerevisiae	NM_178862	0.29	0.38	0.42	0.356876	1.44e-06	0.000227041		CDC42BPA	214464_at	CDC42BPA	CDC42 binding protein kinase alpha (DMPK-like)	NM_003607 /// NM_014826	0.69	0.7	0.78	0.724085	0.000801398	0.0906687		S100A10	238909_at	S100A10	S100 calcium binding protein A10	NM_002966	4.66	3.03	3.44	3.65025	2.82e-07	0.000387476
AKR1C1	1562102_at	AKR1C1	Aldo-keto reductase family 1, member C1 (dihydrodiol dehydrogenase 1; 20-alpha (	NM_001353	0.27	0.42	0.35	0.342388	3.8e-06	0.000335981		SERPINB2	204614_at	SERPINB2	serpin peptidase inhibitor, clade B (ovalbumin), member 2	NM_001143818 /// NM_002575	0.22	0.42	0.5	0.35705	8.88e-05	0.00163913		GNB2L1	222034_at	GNB2L1	Guanine nucleotide binding protein (G protein), beta polypeptide 2-like 1	NM_006098	0.74	0.76	0.71	0.73507	0.000918084	0.0978058		WDR1	240282_at	WDR1	WD repeat domain 1	NM_005112 /// NM_017491	4.64	3.39	3.56	3.82773	8.65e-08	0.000170453
VDAC1	217140_s_at	VDAC1	voltage-dependent anion channel 1	NM_003374	0.37	0.35	0.33	0.34951	2.72e-07	0.000157845		DHCR7	201790_s_at	DHCR7	7-dehydrocholesterol reductase	NM_001163817 /// NM_001360	0.26	0.46	0.38	0.357534	8.59e-06	0.000455596		SLAIN2	224854_s_at	SLAIN2	SLAIN motif family, member 2	NM_020846	0.73	0.75	0.73	0.73665	0.00092128	0.0978058		DUSP6	208892_s_at	DUSP6	dual specificity phosphatase 6	NM_001946 /// NM_022652	3.72	3.3	5.17	3.98991	2e-07	0.000295905
BBOX1	205363_at	BBOX1	butyrobetaine (gamma), 2-oxoglutarate dioxygenase (gamma-butyrobetaine hydroxyla	NM_003986	0.33	0.38	0.35	0.349639	3.69e-07	0.000157845		SERPINB3	209719_x_at	SERPINB3	serpin peptidase inhibitor, clade B (ovalbumin), member 3	NM_006919	0.22	0.47	0.45	0.357617	7.97e-05	0.00154471		C16orf52	230296_at	C16orf52	Chromosome 16 open reading frame 52	NR_024104	1.34	1.47	1.33	1.37874	0.000770171	0.0880233		FOSB	202768_at	FOSB	FBJ murine osteosarcoma viral oncogene homolog B	NM_001114171 /// NM_006732	4	3.97	4.26	4.07361	1.22e-08	4.38e-05
ELAVL2	228260_at	ELAVL2	ELAV (embryonic lethal, abnormal vision, Drosophila)-like 2 (Hu antigen B)	NM_004432	0.32	0.46	0.29	0.350688	5.69e-06	0.000389321		SFXN1	218392_x_at	SFXN1	sideroflexin 1	NM_022754	0.31	0.37	0.4	0.358144	5.03e-07	0.000167206		KLF4	221841_s_at	KLF4	Kruppel-like factor 4 (gut)	NM_004235	1.4	1.32	1.41	1.37968	0.000678999	0.0809069		DUSP5	209457_at	DUSP5	dual specificity phosphatase 5	NM_004419	8.45	2.99	3.01	4.23476	2.81e-05	0.0140452
SLC35A3	206770_s_at	SLC35A3	solute carrier family 35 (UDP-N-acetylglucosamine (UDP-GlcNAc) transporter), mem	NM_012243	0.34	0.33	0.39	0.350913	4.34e-07	0.000168709		SLC1A3	202800_at	SLC1A3	solute carrier family 1 (glial high affinity glutamate transporter), member 3	NM_004172	0.27	0.36	0.46	0.358387	5.65e-06	0.00037018		ING1	208415_x_at	ING1	inhibitor of growth family, member 1	NM_005537 /// NM_198217 /// NM_198218 /// NM_198219	1.39	1.49	1.27	1.38047	0.000885735	0.0958535		TRIB1	202241_at	TRIB1	tribbles homolog 1 (Drosophila)	NM_025195	5.36	3.8	3.87	4.28833	6.61e-08	0.000144569
PTAFR	211661_x_at	PTAFR	platelet-activating factor receptor	NM_000952	0.39	0.4	0.28	0.352082	3.01e-06	0.000318		SLC35A3	206770_s_at	SLC35A3	solute carrier family 35 (UDP-N-acetylglucosamine (UDP-GlcNAc) transporter), mem	NM_012243	0.37	0.36	0.34	0.358809	1.58e-07	0.000126349		CPEB4	224831_at	CPEB4	cytoplasmic polyadenylation element binding protein 4	NM_030627	1.33	1.51	1.31	1.3823	0.000848001	0.0935782		DUSP2	204794_at	DUSP2	dual specificity phosphatase 2	NM_004418	5.63	4.16	3.63	4.39478	9.95e-08	0.000178758
STT3B	224700_at	STT3B	STT3, subunit of the oligosaccharyltransferase complex, homolog B (S. cerevisiae	NM_178862	0.34	0.38	0.35	0.353352	3.34e-07	0.000157845		CMAS	218111_s_at	CMAS	cytidine monophosphate N-acetylneuraminic acid synthetase	NM_018686	0.37	0.36	0.35	0.360811	1.54e-07	0.000126349		ERRFI1	224657_at	ERRFI1	ERBB receptor feedback inhibitor 1	NM_018948	1.47	1.35	1.36	1.39058	0.000609931	0.074257		GADD45B	207574_s_at	GADD45B	growth arrest and DNA-damage-inducible, beta	NM_015675	5.53	4.38	4.77	4.87037	1e-08	3.86e-05
TAPBP	208829_at	TAPBP	TAP binding protein (tapasin)	NM_003190 /// NM_172208 /// NM_172209	0.29	0.43	0.37	0.35426	3.26e-06	0.000327201		FGFBP1	205014_at	FGFBP1	fibroblast growth factor binding protein 1	NM_005130	0.25	0.42	0.45	0.360833	1.52e-05	0.000614687		DEFB106B	1552411_at	DEFB106A /// DEFB106B	defensin, beta 106A /// defensin, beta 106B	NM_001040704 /// NM_152251	1.45	1.32	1.41	1.39136	0.000604144	0.0737529		ZFP36	201531_at	ZFP36	zinc finger protein 36, C3H type, homolog (mouse)	NM_003407	5.18	3.99	5.61	4.87849	2.5e-08	7.4e-05
ITGB6	226535_at	ITGB6	integrin, beta 6	NM_000888	0.3	0.4	0.37	0.354657	1.42e-06	0.000248399		RFK	203224_at	RFK	riboflavin kinase	NM_018339	0.29	0.42	0.38	0.362459	1.53e-06	0.000229813		DEFB106A	1552411_at	DEFB106A /// DEFB106B	defensin, beta 106A /// defensin, beta 106B	NM_001040704 /// NM_152251	1.45	1.32	1.41	1.39136	0.000604144	0.0737529		TGIF1	1566901_at	TGIF1	TGFB-induced factor homeobox 1	NM_003244 /// NM_170695 /// NM_173207 /// NM_173208 /// NM_173209 /// NM_173210	7.6	3.38	4.55	4.89049	1.17e-06	0.00114151
SH3PXD2A	224817_at	SH3PXD2A	SH3 and PX domains 2A	NM_014631	0.33	0.42	0.32	0.354794	1.07e-06	0.000223457		CAP2	212551_at	CAP2	CAP, adenylate cyclase-associated protein, 2 (yeast)	NM_006366	0.27	0.43	0.42	0.365051	4.81e-06	0.000345904		C7orf64	221596_s_at	C7orf64	chromosome 7 open reading frame 64	NM_032120	1.52	1.28	1.4	1.39876	0.000712242	0.0837543		FOS	209189_at	FOS	FBJ murine osteosarcoma viral oncogene homolog	NM_005252	6.41	3.04	6.37	4.98662	1.39e-06	0.00129486
CYP4F3	206515_at	CYP4F3	cytochrome P450, family 4, subfamily F, polypeptide 3	NM_000896	0.29	0.38	0.4	0.355715	1.76e-06	0.000271654		C1orf56	223459_s_at	C1orf56	chromosome 1 open reading frame 56	NM_017860	0.35	0.36	0.39	0.365766	2.06e-07	0.00013363		SERTAD1	223394_at	SERTAD1	SERTA domain containing 1	NM_013376	1.44	1.36	1.4	1.40138	0.000472099	0.0638115		ATF3	202672_s_at	ATF3	activating transcription factor 3	NM_001030287 /// NM_001040619 /// NM_001674 /// NM_004024	6.85	3.38	5.6	5.05983	4.87e-07	0.000597511
AKR1B10	206561_s_at	AKR1B10	aldo-keto reductase family 1, member B10 (aldose reductase)	NM_020299	0.34	0.39	0.34	0.357002	3.71e-07	0.000157845		UBE2N	212751_at	UBE2N	ubiquitin-conjugating enzyme E2N (UBC13 homolog, yeast)	NM_003348	0.33	0.4	0.38	0.367017	4.23e-07	0.000162335		IRF2BP2	224569_s_at	IRF2BP2	interferon regulatory factor 2 binding protein 2	NM_001077397 /// NM_182972	1.38	1.43	1.41	1.40381	0.000438494	0.060263		SOCS3	227697_at	SOCS3	suppressor of cytokine signaling 3	NM_003955	5.18	5.83	4.97	5.31504	4.1e-09	2.05e-05
FOXK2	226224_at	FOXK2	forkhead box K2	NM_004514	0.31	0.39	0.39	0.360168	9.33e-07	0.000212871		CDKN3	1555758_a_at	CDKN3	cyclin-dependent kinase inhibitor 3	NM_001130851 /// NM_005192	0.34	0.5	0.29	0.36763	7.77e-06	0.000437752		TOB1	202704_at	TOB1	transducer of ERBB2, 1	NM_005749	1.37	1.31	1.56	1.41051	0.000601261	0.0737529		IL8	202859_x_at	IL8	interleukin 8	NM_000584	5.03	4.71	7.15	5.53238	2.93e-08	7.76e-05
TNKS2	222562_s_at	TNKS2	tankyrase, TRF1-interacting ankyrin-related ADP-ribose polymerase 2	NM_025235	0.38	0.46	0.27	0.36017	1.4e-05	0.00060971		GPR180	231871_at	GPR180	G protein-coupled receptor 180	NM_180989	0.31	0.37	0.44	0.367648	1.43e-06	0.000227041		ZFAND5	210275_s_at	ZFAND5	zinc finger, AN1-type domain 5	NM_001102420 /// NM_001102421 /// NM_006007	1.64	1.27	1.35	1.41442	0.000923423	0.0978058		CCNL1	1555827_at	CCNL1	Cyclin L1	NM_020307	8.01	4.67	5.08	5.74761	7.69e-08	0.000161182
SPRR1B	205064_at	SPRR1B	small proline-rich protein 1B (cornifin)	NM_003125	0.3	0.4	0.39	0.360399	1.8e-06	0.000273999		GPX8	228141_at	GPX8	glutathione peroxidase 8 (putative)	NM_001008397	0.31	0.42	0.38	0.367968	8.48e-07	0.000204606		PHC3	1552644_a_at	PHC3	polyhomeotic homolog 3 (Drosophila)	NM_024947	1.6	1.45	1.31	1.44858	0.000382655	0.0549924		IER3	201631_s_at	IER3	immediate early response 3	NM_003897	7.19	4.78	7.11	6.25048	1.93e-08	6.47e-05
G3BP2	208840_s_at	G3BP2	GTPase activating protein (SH3 domain) binding protein 2	NM_012297 /// NM_203504 /// NM_203505	0.28	0.42	0.4	0.360894	7.03e-06	0.000440203		STXBP1	202260_s_at	STXBP1	syntaxin binding protein 1	NM_001032221 /// NM_003165	0.35	0.38	0.38	0.368775	2.27e-07	0.000139138		LCE3D	224328_s_at	LCE3D	late cornified envelope 3D	NM_032563	1.48	1.4	1.48	1.45261	0.000223604	0.0399126		SLC20A1	230494_at	SLC20A1	Solute carrier family 20 (phosphate transporter), member 1	NM_005415	8.42	2.9	12.75	6.77879	1.7e-05	0.00950184
SLC10A3	204928_s_at	SLC10A3	solute carrier family 10 (sodium/bile acid cotransporter family), member 3	NM_001142391 /// NM_001142392 /// NM_019848	0.33	0.42	0.34	0.361204	1.12e-06	0.000226062		MYO1B	212364_at	MYO1B	myosin IB	NM_001130158 /// NM_001161819 /// NM_012223	0.3	0.47	0.36	0.368781	4.19e-06	0.000328818		PDK4	225207_at	PDK4	pyruvate dehydrogenase kinase, isozyme 4	NM_002612	1.6	1.35	1.44	1.45817	0.00030353	0.0489172		JUN	201466_s_at	JUN	jun oncogene	NM_002228	7.55	6.08	7.64	7.05189	2e-09	1.24e-05
SLC36A1	213119_at	SLC36A1	solute carrier family 36 (proton/amino acid symporter), member 1	NM_078483	0.39	0.41	0.3	0.362326	2.18e-06	0.00028567		AKR1B10	206561_s_at	AKR1B10	aldo-keto reductase family 1, member B10 (aldose reductase)	NM_020299	0.34	0.42	0.35	0.37016	5.2e-07	0.000169957		SSFA2	229744_at	SSFA2	Sperm specific antigen 2	NM_001130445 /// NM_006751	1.55	1.44	1.44	1.47305	0.000179753	0.0335559		PTGER4	204897_at	PTGER4	prostaglandin E receptor 4 (subtype EP4)	NM_000958	11.09	8.46	9.5	9.62181	6e-10	5.21e-06
C1orf56	223459_s_at	C1orf56	chromosome 1 open reading frame 56	NM_017860	0.44	0.31	0.34	0.362433	2.87e-06	0.000318		LAPTM4B	1554679_a_at	LAPTM4B	lysosomal protein transmembrane 4 beta	NM_018407	0.31	0.4	0.4	0.370749	8.69e-07	0.000204606		ZNF91	236128_at	ZNF91	zinc finger protein 91	NM_003430	1.45	1.7	1.3	1.47377	0.000428374	0.0591855		RHOB	212099_at	RHOB	ras homolog gene family, member B	NM_004040	12.99	9.26	7.68	9.74096	5.5e-09	2.53e-05
ANK2	202920_at	ANK2	ankyrin 2, neuronal	NM_001127493 /// NM_001148 /// NM_020977	0.33	0.47	0.31	0.362683	5.9e-06	0.000396954		HBEGF	203821_at	HBEGF	heparin-binding EGF-like growth factor	NM_001945	0.3	0.5	0.34	0.372088	8.5e-06	0.000454083		ZFP36L2	201368_at	ZFP36L2	zinc finger protein 36, C3H type-like 2	NM_006887	1.56	1.31	1.59	1.48008	0.000283291	0.0466625		IER2	202081_at	IER2	immediate early response 2	NM_004907	11.52	10.36	11.41	11.0816	1e-10	1.82e-06
NMU	206023_at	NMU	neuromedin U	NM_006681	0.29	0.49	0.34	0.362795	1.33e-05	0.000594857		MAML3	242794_at	MAML3	mastermind-like 3 (Drosophila)	NM_018717	0.36	0.41	0.35	0.372851	3.76e-07	0.000159353		BMP2	205290_s_at	BMP2	bone morphogenetic protein 2	NM_001200	1.42	1.51	1.51	1.48157	0.000152838	0.0293887		EGR2	205249_at	EGR2	early growth response 2	NM_000399 /// NM_001136177 /// NM_001136178 /// NM_001136179	16.91	7.34	19.76	13.487	1.09e-07	0.000189073
TTC39B	232000_at	TTC39B	Tetratricopeptide repeat domain 39B	NM_152574	0.37	0.4	0.33	0.364314	5.69e-07	0.000190851		C20orf74	225499_at	C20orf74	chromosome 20 open reading frame 74	NM_020343	0.33	0.37	0.43	0.375497	6.79e-07	0.000194437		BCL10	205263_at	BCL10	B-cell CLL/lymphoma 10	NM_003921	1.51	1.45	1.54	1.49803	0.000120239	0.0252913		EGR4	207768_at	EGR4	early growth response 4	NM_001965	31.27	34.7	27.9	31.1644	0	2.99e-07
GSTT2	205439_at	GSTT2	glutathione S-transferase theta 2	NM_000854	0.38	0.43	0.3	0.365499	2.87e-06	0.000318		SPRR1B	205064_at	SPRR1B	small proline-rich protein 1B (cornifin)	NM_003125	0.34	0.42	0.37	0.376232	5.24e-07	0.000169957		JUND	203752_s_at	JUND	jun D proto-oncogene	NM_005354	1.3	1.8	1.43	1.49882	0.000479792	0.0645525		CTGF	209101_at	CTGF	connective tissue growth factor	NM_001901	58.36	23.84	34.01	36.1701	2.4e-09	1.32e-05
DLD	230426_at	DLD	dihydrolipoamide dehydrogenase	NM_000108	0.37	0.38	0.34	0.365836	3.84e-07	0.000157845		KIAA0101	202503_s_at	KIAA0101	KIAA0101	NM_001029989 /// NM_014736	0.32	0.45	0.38	0.376994	1.64e-06	0.000232064		RBBP6	232044_at	RBBP6	retinoblastoma binding protein 6	NM_006910 /// NM_018703 /// NM_032626	1.9	1.46	1.24	1.50946	0.000842554	0.0933588		EGR3	206115_at	EGR3	early growth response 3	NM_004430	67.29	32.48	41.09	44.7811	4e-10	4.3e-06
RNF128	219263_at	RNF128	ring finger protein 128	NM_024539 /// NM_194463	0.33	0.37	0.4	0.366682	6.56e-07	0.000194809		DOCK4	205003_at	DOCK4	dedicator of cytokinesis 4	NM_014705	0.32	0.39	0.43	0.378697	9.57e-07	0.000206923		YOD1	227309_at	YOD1	YOD1 OTU deubiquinating enzyme 1 homolog (S. cerevisiae)	NM_018566	1.64	1.55	1.36	1.51272	0.000163175	0.0311093		EGR1	201693_s_at	EGR1	early growth response 1	NM_001964	114.64	61.26	62.54	76.0133	1e-10	1.82e-06
SLC16A2	204462_s_at	SLC16A2	solute carrier family 16, member 2 (monocarboxylic acid transporter 8)	NM_006517	0.4	0.39	0.32	0.367302	1.01e-06	0.000217822		LEPREL1	218717_s_at	LEPREL1	leprecan-like 1	NM_001134418 /// NM_018192	0.32	0.41	0.42	0.378702	1.15e-06	0.000214369		SPRY2	204011_at	SPRY2	sprouty homolog 2 (Drosophila)	NM_005842	1.48	1.63	1.47	1.52261	0.000103579	0.0227482
C20orf74	225499_at	C20orf74	chromosome 20 open reading frame 74	NM_020343	0.37	0.37	0.37	0.368122	3.04e-07	0.000157845		SH3PXD2A	224817_at	SH3PXD2A	SH3 and PX domains 2A	NM_014631	0.31	0.43	0.42	0.381155	1.88e-06	0.000247956		FOSL1	204420_at	FOSL1	FOS-like antigen 1	NM_005438	1.22	1.66	1.78	1.53341	0.000522801	0.068824
VGLL3	220327_at	VGLL3	vestigial like 3 (Drosophila)	NM_016206	0.28	0.64	0.28	0.368543	0.000280823	0.00314725		RBBP5	205169_at	RBBP5	retinoblastoma binding protein 5	NM_005057	0.33	0.4	0.42	0.381202	7.63e-07	0.000196867		C5orf41	238476_at	C5orf41	chromosome 5 open reading frame 41	NM_153607	1.52	1.76	1.37	1.53972	0.000173267	0.0324805
CYFIP1	212133_at	CYFIP1	Cytoplasmic FMR1 interacting protein 1	NM_001033028 /// NM_014608	0.33	0.44	0.34	0.36922	2.11e-06	0.000282715		ELAVL2	228260_at	ELAVL2	ELAV (embryonic lethal, abnormal vision, Drosophila)-like 2 (Hu antigen B)	NM_004432	0.31	0.42	0.43	0.381275	2.06e-06	0.000254781		PTP4A1	200731_s_at	PTP4A1	protein tyrosine phosphatase type IVA, member 1	NM_003463	1.82	1.47	1.37	1.54412	0.000210043	0.0380992
UHRF1	225655_at	UHRF1	ubiquitin-like with PHD and ring finger domains 1	NM_001048201 /// NM_013282	0.3	0.43	0.38	0.369695	3.04e-06	0.000318		C4orf18	223204_at	C4orf18	chromosome 4 open reading frame 18	NM_001031700 /// NM_001128424 /// NM_016613	0.33	0.37	0.45	0.382019	1.16e-06	0.000214369		ZNF680	229533_x_at	ZNF680	zinc finger protein 680	NM_001130022 /// NM_178558	1.74	1.58	1.34	1.54605	0.00017221	0.032418
SLC39A6	1556551_s_at	SLC39A6	solute carrier family 39 (zinc transporter), member 6	NM_001099406 /// NM_012319	0.37	0.43	0.32	0.369969	2.01e-06	0.000278807		IL1A	210118_s_at	IL1A	interleukin 1, alpha	NM_000575	0.35	0.4	0.4	0.383971	3.88e-07	0.000160167		KPNA5	227934_at	KPNA5	karyopherin alpha 5 (importin alpha 6)	NM_002269	1.7	1.72	1.28	1.54867	0.000272394	0.0457078
RDX	212398_at	RDX	radixin	NM_002906	0.35	0.41	0.36	0.369984	6.13e-07	0.000193016		TSPAN1	209114_at	TSPAN1	tetraspanin 1	NM_005727	0.4	0.46	0.31	0.384889	3.62e-06	0.000314598		PPP1R15A	37028_at	PPP1R15A	protein phosphatase 1, regulatory (inhibitor) subunit 15A	NM_014330	1.26	1.84	1.6	1.54942	0.000364234	0.0543956
ANPEP	202888_s_at	ANPEP	alanyl (membrane) aminopeptidase	NM_001150	0.31	0.37	0.45	0.370375	3.69e-06	0.000332813		C5orf13	201310_s_at	C5orf13	chromosome 5 open reading frame 13	NM_001142474 /// NM_001142475 /// NM_001142476 /// NM_001142477 /// NM_001142478	0.42	0.52	0.26	0.385133	3.57e-05	0.000963287		RND3	212724_at	RND3	Rho family GTPase 3	NM_005168	2.07	1.28	1.41	1.55065	0.000949579	0.0994012
ACBD5	1568877_a_at	ACBD5	acyl-Coenzyme A binding domain containing 5	NM_001042473 /// NM_145698 /// NR_024150	0.35	0.43	0.33	0.371257	1.38e-06	0.000248028		SRD5A3	243444_at	SRD5A3	steroid 5 alpha-reductase 3	NM_024592	0.33	0.45	0.38	0.386213	1.39e-06	0.000227041		PARD6B	235165_at	PARD6B	par-6 partitioning defective 6 homolog beta (C. elegans)	NM_032521	1.36	1.71	1.62	1.55584	0.000125973	0.0256542
SPIRE1	225018_at	SPIRE1	spire homolog 1 (Drosophila)	NM_001128626 /// NM_001128627 /// NM_020148	0.32	0.44	0.37	0.371332	2.31e-06	0.000288633		FAM38A	202771_at	FAM38A	family with sequence similarity 38, member A	NM_001142864	0.39	0.4	0.37	0.387424	2.88e-07	0.000150071		NCOA7	225344_at	NCOA7	nuclear receptor coactivator 7	NM_001122842 /// NM_181782	1.89	1.52	1.32	1.56195	0.000278617	0.0462364
SLC41A2	235299_at	SLC41A2	solute carrier family 41, member 2	NM_032148	0.29	0.5	0.35	0.372837	1.86e-05	0.000699715		GRB14	206204_at	GRB14	growth factor receptor-bound protein 14	NM_004490	0.32	0.47	0.4	0.388889	3.36e-06	0.000306018		DUSP4	204014_at	DUSP4	dual specificity phosphatase 4	NM_001394 /// NM_057158	1.74	1.41	1.55	1.56427	9.8e-05	0.0218247
AMMECR1	226421_at	AMMECR1	Alport syndrome, mental retardation, midface hypoplasia and elliptocytosis chrom	NM_001025580 /// NM_015365	0.35	0.44	0.34	0.373857	1.75e-06	0.000271654		PPID	228469_at	PPID	Peptidylprolyl isomerase D	NM_005038	0.37	0.37	0.43	0.389765	4.71e-07	0.000166346		LCORL	240592_at	LCORL	ligand dependent nuclear receptor corepressor-like	NM_153686	1.53	1.73	1.49	1.57793	6.61e-05	0.0163617
NRBP1	217765_at	NRBP1	nuclear receptor binding protein 1	NM_013392	0.39	0.37	0.37	0.375169	3.86e-07	0.000157845		GFM2	231918_s_at	GFM2	G elongation factor, mitochondrial 2	NM_032380 /// NM_170681 /// NM_170691	0.37	0.36	0.45	0.390863	9.9e-07	0.000207026		SOCS1	210001_s_at	SOCS1	suppressor of cytokine signaling 1	NM_003745	1.26	1.52	2.11	1.59078	0.000675646	0.0807221
CCDC47	222432_s_at	CCDC47	coiled-coil domain containing 47	NM_020198	0.35	0.38	0.4	0.376188	6.06e-07	0.00019274		NMU	206023_at	NMU	neuromedin U	NM_006681	0.34	0.48	0.37	0.391335	2.79e-06	0.00028064		PHLDA2	209803_s_at	PHLDA2	pleckstrin homology-like domain, family A, member 2	NM_003311	1.4	1.58	1.83	1.59171	0.00010451	0.0228407
LEPREL1	218717_s_at	LEPREL1	leprecan-like 1	NM_001134418 /// NM_018192	0.34	0.37	0.42	0.376575	9.78e-07	0.000215346		IMPA2	203126_at	IMPA2	inositol(myo)-1(or 4)-monophosphatase 2	NM_014214	0.37	0.43	0.38	0.392613	5.05e-07	0.000167206		RBM8A	1554602_at	RBM8A	RNA binding motif protein 8A	NM_005105	1.71	1.65	1.45	1.59863	5.44e-05	0.0143369
PPID	228469_at	PPID	Peptidylprolyl isomerase D	NM_005038	0.4	0.39	0.35	0.376579	5.94e-07	0.000190851		PTPN11	209895_at	PTPN11	protein tyrosine phosphatase, non-receptor type 11	NM_002834	0.29	0.56	0.37	0.393595	3.37e-05	0.000933084		MCL1	200798_x_at	MCL1	myeloid cell leukemia sequence 1 (BCL2-related)	NM_021960 /// NM_182763	1.88	1.41	1.55	1.605	0.000108143	0.0234063
MYO1B	212364_at	MYO1B	myosin IB	NM_001130158 /// NM_001161819 /// NM_012223	0.32	0.48	0.35	0.377371	5.4e-06	0.000384527		SEPP1	201427_s_at	SEPP1	selenoprotein P, plasma, 1	NM_001085486 /// NM_001093726 /// NM_005410	0.39	0.4	0.4	0.394238	3.04e-07	0.000153379		EIF4A1	214805_at	EIF4A1	Eukaryotic translation initiation factor 4A, isoform 1	NM_001416	1.73	1.58	1.53	1.60834	4.06e-05	0.0112283
FGFBP1	205014_at	FGFBP1	fibroblast growth factor binding protein 1	NM_005130	0.25	0.42	0.52	0.378879	0.00011267	0.00180819		GPC6	227059_at	GPC6	glypican 6	NM_005708	0.33	0.43	0.44	0.395472	1.99e-06	0.000253529		IRS2	209185_s_at	IRS2	insulin receptor substrate 2	NM_003749	1.86	1.45	1.56	1.6116	7.82e-05	0.018779
CAMK2D	228555_at	CAMK2D	calcium/calmodulin-dependent protein kinase II delta	NM_001221 /// NM_172114 /// NM_172115 /// NM_172127 /// NM_172128 /// NM_172129	0.36	0.38	0.41	0.381216	6.41e-07	0.000194809		CPT1A	203633_at	CPT1A	carnitine palmitoyltransferase 1A (liver)	NM_001031847 /// NM_001876	0.35	0.38	0.46	0.3963	1.21e-06	0.000217203		KLF10	202393_s_at	KLF10	Kruppel-like factor 10	NM_001032282 /// NM_005655	1.57	1.47	1.84	1.61662	6.4e-05	0.0160189
FAM20B	202915_s_at	FAM20B	family with sequence similarity 20, member B	NM_014864	0.32	0.38	0.46	0.385327	4.1e-06	0.00034882		UHRF1	225655_at	UHRF1	ubiquitin-like with PHD and ring finger domains 1	NM_001048201 /// NM_013282	0.38	0.46	0.36	0.396634	9.66e-07	0.000206923		THBD	203887_s_at	THBD	thrombomodulin	NM_000361	1.81	1.56	1.5	1.61965	5.09e-05	0.0135742
TSPAN1	209114_at	TSPAN1	tetraspanin 1	NM_005727	0.35	0.43	0.38	0.385776	1.01e-06	0.000217822		IGSF3	202421_at	IGSF3	immunoglobulin superfamily, member 3	NM_001007237 /// NM_001542	0.31	0.49	0.42	0.397705	7.68e-06	0.000435919		RNF165	1557545_s_at	RNF165	ring finger protein 165	NM_152470	1.87	1.55	1.49	1.6295	6.01e-05	0.0151272
CPVL	208146_s_at	CPVL	carboxypeptidase, vitellogenic-like	NM_019029 /// NM_031311	0.37	0.39	0.4	0.385895	5.35e-07	0.000185463		IGFBP6	203851_at	IGFBP6	insulin-like growth factor binding protein 6	NM_002178	0.41	0.49	0.31	0.397814	6.81e-06	0.000403093		JAG1	231183_s_at	JAG1	Jagged 1 (Alagille syndrome)	NM_000214	1.83	1.99	1.19	1.63215	0.000564794	0.0716836
CAP2	212551_at	CAP2	CAP, adenylate cyclase-associated protein, 2 (yeast)	NM_006366	0.41	0.48	0.3	0.386326	1.46e-05	0.000621234		ADAM10	214895_s_at	ADAM10	ADAM metallopeptidase domain 10	NM_001110	0.29	0.49	0.45	0.398295	1.91e-05	0.000692256		FLJ36031	229521_at	FLJ36031	hypothetical protein FLJ36031	NM_175884	1.76	1.8	1.38	1.6356	8.09e-05	0.0190765
CCND2	200953_s_at	CCND2	cyclin D2	NM_001759	0.39	0.45	0.33	0.387223	3.11e-06	0.000321046		SLC35D1	209712_at	SLC35D1	solute carrier family 35 (UDP-glucuronic acid/UDP-N-acetylgalactosamine dual tra	NM_015139	0.37	0.4	0.43	0.400345	5.42e-07	0.000172776		CPEB2	226939_at	CPEB2	cytoplasmic polyadenylation element binding protein 2	NM_182485 /// NM_182646	1.84	1.95	1.23	1.63808	0.000380584	0.0549924
TBC1D10A	233528_s_at	GATSL3 /// TBC1D10A	GATS protein-like 3 /// TBC1 domain family, member 10A	NM_001037666 /// NM_031937	0.34	0.42	0.41	0.388299	1.51e-06	0.000255622		SLC36A1	213119_at	SLC36A1	solute carrier family 36 (proton/amino acid symporter), member 1	NM_078483	0.36	0.47	0.39	0.400829	1.44e-06	0.000227041		CHMP1B	218177_at	CHMP1B	chromatin modifying protein 1B	NM_020412	2.09	1.41	1.49	1.63969	0.000202258	0.0369866
TMEM138	223113_at	TMEM138	transmembrane protein 138	NM_016464	0.37	0.41	0.39	0.388577	5.77e-07	0.000190851		SLC41A2	235299_at	SLC41A2	solute carrier family 41, member 2	NM_032148	0.33	0.48	0.4	0.401311	3.16e-06	0.000298051		ZFP36L1	211965_at	ZFP36L1	zinc finger protein 36, C3H type-like 1	NM_004926	1.28	2.04	1.68	1.64071	0.000281485	0.0465361
UBE2N	212751_at	UBE2N	ubiquitin-conjugating enzyme E2N (UBC13 homolog, yeast)	NM_003348	0.32	0.4	0.47	0.389016	6.74e-06	0.000428735		CAMK2D	228555_at	CAMK2D	calcium/calmodulin-dependent protein kinase II delta	NM_001221 /// NM_172114 /// NM_172115 /// NM_172127 /// NM_172128 /// NM_172129	0.38	0.44	0.39	0.404178	6.47e-07	0.0001922		TYMP	217497_at	TYMP	thymidine phosphorylase	NM_001113755 /// NM_001113756 /// NM_001953	1.65	1.77	1.55	1.65363	2.52e-05	0.00747701
SCARB1	201819_at	SCARB1	scavenger receptor class B, member 1	NM_001082959 /// NM_005505	0.36	0.44	0.38	0.389906	1.31e-06	0.000244072		NRBP1	217765_at	NRBP1	nuclear receptor binding protein 1	NM_013392	0.47	0.41	0.35	0.404556	1.75e-06	0.000238734		TSC22D1	215111_s_at	TSC22D1	TSC22 domain family, member 1	NM_006022 /// NM_183422	1.81	1.66	1.61	1.69216	1.69e-05	0.00548671
FYB	211795_s_at	FYB	FYN binding protein (FYB-120/130)	NM_001465 /// NM_199335	0.3	0.58	0.34	0.390117	8.45e-05	0.001546		TBC1D10A	233528_s_at	GATSL3 /// TBC1D10A	GATS protein-like 3 /// TBC1 domain family, member 10A	NM_001037666 /// NM_031937	0.52	0.36	0.35	0.40456	7.13e-06	0.000413042		DNAJB9	202843_at	DNAJB9	DnaJ (Hsp40) homolog, subfamily B, member 9	NM_012328	1.71	1.98	1.43	1.69371	5.71e-05	0.0147025
PLAU	211668_s_at	PLAU	plasminogen activator, urokinase	NM_001145031 /// NM_002658	0.47	0.47	0.27	0.390635	5.53e-05	0.00121476		CPVL	208146_s_at	CPVL	carboxypeptidase, vitellogenic-like	NM_019029 /// NM_031311	0.39	0.44	0.39	0.405293	5.49e-07	0.000172776		MYC	202431_s_at	MYC	v-myc myelocytomatosis viral oncogene homolog (avian)	NM_002467	2.18	1.41	1.6	1.70215	0.000135731	0.0265551
CNTNAP2	219301_s_at	CNTNAP2	contactin associated protein-like 2	NM_014141	0.49	0.37	0.33	0.390913	6.42e-06	0.000417661		G3BP2	208840_s_at	G3BP2	GTPase activating protein (SH3 domain) binding protein 2	NM_012297 /// NM_203504 /// NM_203505	0.32	0.42	0.49	0.405434	6.42e-06	0.000390043		BTG2	201236_s_at	BTG2	BTG family, member 2	NM_006763	1.34	1.8	2.05	1.70446	0.000123739	0.0253545
PRMT1	206445_s_at	PRMT1	protein arginine methyltransferase 1	NM_001536 /// NM_198318 /// NM_198319	0.39	0.42	0.37	0.391517	6.75e-07	0.000195169		TAPBP	208829_at	TAPBP	TAP binding protein (tapasin)	NM_003190 /// NM_172208 /// NM_172209	0.36	0.53	0.35	0.405868	9.01e-06	0.000469492		CEBPD	213006_at	CEBPD	CCAAT/enhancer binding protein (C/EBP), delta	NM_005195	2.12	1.55	1.51	1.70604	7.88e-05	0.018779
PHLDA2	209803_s_at	PHLDA2	pleckstrin homology-like domain, family A, member 2	NM_003311	0.35	0.47	0.37	0.391773	3.03e-06	0.000318		MT1F	213629_x_at	MT1F	metallothionein 1F	NM_005949	0.35	0.43	0.44	0.405904	1.38e-06	0.000227041		ZEB2	203603_s_at	ZEB2	zinc finger E-box binding homeobox 2	NM_014795	1.47	2.2	1.56	1.71686	0.000112415	0.0239833
OSBPL11	218304_s_at	OSBPL11	oxysterol binding protein-like 11	NM_022776	0.4	0.45	0.33	0.391789	2.95e-06	0.000318		MEGF9	212830_at	MEGF9	multiple EGF-like-domains 9	NM_001080497	0.37	0.43	0.42	0.407563	6.31e-07	0.0001922		SGK1	201739_at	SGK1	serum/glucocorticoid regulated kinase 1	NM_001143676 /// NM_001143677 /// NM_001143678 /// NM_005627	1.96	1.45	1.79	1.72105	4.05e-05	0.0112283
LOXL2	202998_s_at	LOXL2	lysyl oxidase-like 2	NM_002318	0.34	0.43	0.41	0.391956	1.41e-06	0.000248028		PLAU	211668_s_at	PLAU	plasminogen activator, urokinase	NM_001145031 /// NM_002658	0.34	0.49	0.41	0.408343	4.37e-06	0.000336329		ANKRD37	227337_at	ANKRD37	ankyrin repeat domain 37	NM_181726	1.79	1.63	1.76	1.72663	1.12e-05	0.00392024
PIGN	219048_at	PIGN	phosphatidylinositol glycan anchor biosynthesis, class N	NM_012327 /// NM_176787	0.33	0.45	0.41	0.392692	2.97e-06	0.000318		ATP2C1	211137_s_at	ATP2C1	ATPase, Ca++ transporting, type 2C, member 1	NM_001001485 /// NM_001001486 /// NM_001001487 /// NM_014382	0.34	0.44	0.45	0.408598	2.16e-06	0.000259084		FOXQ1	227475_at	FOXQ1	forkhead box Q1	NM_033260	1.64	1.64	1.97	1.74311	1.67e-05	0.00548671
MOBKL1B	201297_s_at	MOBKL1B	MOB1, Mps One Binder kinase activator-like 1B (yeast)	NM_018221	0.36	0.41	0.42	0.39295	9.6e-07	0.000212871		FZD3	219683_at	FZD3	frizzled homolog 3 (Drosophila)	NM_017412	0.28	0.51	0.48	0.409229	4.01e-05	0.00103207		TNFAIP3	202643_s_at	TNFAIP3	tumor necrosis factor, alpha-induced protein 3	NM_006290	2.2	1.51	1.62	1.74875	6.49e-05	0.0161539
DTL	218585_s_at	DTL	denticleless homolog (Drosophila)	NM_016448	0.29	0.58	0.36	0.393548	0.000101611	0.00171002		HTR7P	236115_at	HTR7P	5-hydroxytryptamine (serotonin) receptor 7 pseudogene	NR_002774	0.34	0.53	0.38	0.40983	8.22e-06	0.000446954		SIK1	208078_s_at	SIK1	salt-inducible kinase 1	NM_173354	2.15	1.46	1.73	1.75716	5.68e-05	0.0147025
ATP6V0B	200078_s_at	ATP6V0B	ATPase, H+ transporting, lysosomal 21kDa, V0 subunit b	NM_001039457 /// NM_004047	0.35	0.45	0.39	0.394104	1.68e-06	0.000270345		SPTBN1	226342_at	SPTBN1	spectrin, beta, non-erythrocytic 1	NM_003128 /// NM_178313	0.31	0.45	0.49	0.410467	1.09e-05	0.000521785		KIAA0146	228325_at	KIAA0146	KIAA0146	NM_001080394	1.84	1.88	1.58	1.75848	1.31e-05	0.00451474
LOC595101	210396_s_at	BOLA2 /// LOC440354 /// LOC595101	bolA homolog 2 (E. coli) /// PI-3-kinase-related kinase SMG-1 pseudogene /// PI-	NM_001031827 /// NR_002453 /// NR_002473	0.33	0.42	0.44	0.394385	2.78e-06	0.000316004		FIBIN	226769_at	FIBIN	fin bud initiation factor homolog (zebrafish)	NM_203371	0.34	0.53	0.38	0.410512	1.03e-05	0.000504459		IL1B	205067_at	IL1B	interleukin 1, beta	NM_000576	1.76	1.64	1.89	1.75997	9.97e-06	0.00363157
LOC440354	210396_s_at	BOLA2 /// LOC440354 /// LOC595101	bolA homolog 2 (E. coli) /// PI-3-kinase-related kinase SMG-1 pseudogene /// PI-	NM_001031827 /// NR_002453 /// NR_002473	0.33	0.42	0.44	0.394385	2.78e-06	0.000316004		UBFD1	224878_at	UBFD1	ubiquitin family domain containing 1	NM_019116	0.34	0.45	0.45	0.411172	2.6e-06	0.000273652		UFM1	242669_at	UFM1	Ubiquitin-fold modifier 1	NM_016617	2.24	1.76	1.38	1.76134	0.000112408	0.0239833
FAS	204781_s_at	FAS	Fas (TNF receptor superfamily, member 6)	NM_000043 /// NM_152871 /// NM_152872 /// NM_152873 /// NM_152874 /// NM_152875	0.39	0.42	0.38	0.395857	6.84e-07	0.000195169		MLLT11	211071_s_at	MLLT11	myeloid/lymphoid or mixed-lineage leukemia (trithorax homolog, Drosophila); tran	NM_006818	0.37	0.5	0.38	0.413794	2.72e-06	0.000276222		CXCL3	207850_at	CXCL3	chemokine (C-X-C motif) ligand 3	NM_002090	1.64	1.96	1.74	1.77897	1.04e-05	0.00375765
PTPN11	209896_s_at	PTPN11	protein tyrosine phosphatase, non-receptor type 11	NM_002834	0.42	0.36	0.41	0.396135	9.19e-07	0.000212871		SRI	208920_at	SRI	sorcin	NM_003130 /// NM_198901	0.37	0.51	0.38	0.414813	4.44e-06	0.00033834		BHLHE40	201170_s_at	BHLHE40	basic helix-loop-helix family, member e40	NM_003670	1.89	1.51	2.06	1.80557	2.21e-05	0.00669014
IL1A	210118_s_at	IL1A	interleukin 1, alpha	NM_000575	0.37	0.46	0.37	0.397784	2.04e-06	0.000279278		CCND2	200953_s_at	CCND2	cyclin D2	NM_001759	0.4	0.48	0.38	0.415799	1.42e-06	0.000227041		KRT6B	213680_at	KRT6B	keratin 6B	NM_005555	2.07	2.13	1.36	1.81618	9.19e-05	0.0207948
SLC31A2	204204_at	SLC31A2	solute carrier family 31 (copper transporters), member 2	NM_001860	0.35	0.49	0.37	0.39787	5.2e-06	0.000380168		ANPEP	202888_s_at	ANPEP	alanyl (membrane) aminopeptidase	NM_001150	0.43	0.42	0.39	0.416019	6e-07	0.000186975		ZNF281	218401_s_at	ZNF281	zinc finger protein 281	NM_012482	2.5	1.68	1.46	1.83323	0.000121852	0.0253545
IMPA2	203126_at	IMPA2	inositol(myo)-1(or 4)-monophosphatase 2	NM_014214	0.39	0.42	0.39	0.397951	6.58e-07	0.000194809		SH3RF2	243582_at	SH3RF2	SH3 domain containing ring finger 2	NM_152550	0.34	0.5	0.43	0.41663	5.73e-06	0.000371263		NFKBIZ	223218_s_at	NFKBIZ	nuclear factor of kappa light polypeptide gene enhancer in B-cells inhibitor, ze	NM_001005474 /// NM_031419	1.82	1.76	1.95	1.84039	4.37e-06	0.00187318
MLLT11	211071_s_at	MLLT11	myeloid/lymphoid or mixed-lineage leukemia (trithorax homolog, Drosophila); tran	NM_006818	0.31	0.54	0.38	0.399873	2.76e-05	0.00085734		SQLE	213562_s_at	SQLE	squalene epoxidase	NM_003129	0.36	0.49	0.42	0.417744	2.47e-06	0.000269797		SPRR2B	208539_x_at	SPRR2B	small proline-rich protein 2B	NM_001017418	2.68	1.19	1.96	1.84212	0.000758449	0.0880233
MT1F	213629_x_at	MT1F	metallothionein 1F	NM_005949	0.43	0.4	0.37	0.399897	9.37e-07	0.000212871		ALG9	228817_at	ALG9	asparagine-linked glycosylation 9, alpha-1,2-mannosyltransferase homolog (S. cer	NM_001077690 /// NM_001077691 /// NM_001077692 /// NM_024740	0.3	0.48	0.51	0.418375	2.57e-05	0.000811216		ZNF678	242923_at	ZNF678	zinc finger protein 678	NM_178549	1.7	2.15	1.74	1.855	9.25e-06	0.003425
MEGF9	212830_at	MEGF9	multiple EGF-like-domains 9	NM_001080497	0.37	0.51	0.34	0.399966	1.11e-05	0.00054696		CFI	1555564_a_at	CFI	complement factor I	NM_000204	0.47	0.46	0.34	0.418693	4.7e-06	0.00034477		B3GNT5	225612_s_at	B3GNT5	UDP-GlcNAc:betaGal beta-1,3-N-acetylglucosaminyltransferase 5	NM_032047	2.14	1.78	1.7	1.86431	7.68e-06	0.00291597
SLC7A5	201195_s_at	SLC7A5	solute carrier family 7 (cationic amino acid transporter, y+ system), member 5	NM_003486	0.39	0.43	0.39	0.400614	7.5e-07	0.000195169		TNKS	202561_at	TNKS	tankyrase, TRF1-interacting ankyrin-related ADP-ribose polymerase	NM_003747	0.41	0.4	0.45	0.419259	6.58e-07	0.000192737		ZNF107	205739_x_at	ZNF107	zinc finger protein 107	NM_001013746 /// NM_016220	2	2.13	1.53	1.86937	1.67e-05	0.00548671
SLC16A7	207057_at	SLC16A7	solute carrier family 16, member 7 (monocarboxylic acid transporter 2)	NM_004731	0.32	0.46	0.44	0.400712	6.64e-06	0.000424949		GSTT2	205439_at	GSTT2	glutathione S-transferase theta 2	NM_000854	0.43	0.5	0.35	0.420397	4.77e-06	0.000345309		MAFF	36711_at	MAFF	v-maf musculoaponeurotic fibrosarcoma oncogene homolog F (avian)	NM_001161572 /// NM_001161573 /// NM_001161574 /// NM_012323 /// NM_152878	2.06	1.79	1.77	1.86967	4.82e-06	0.00201822
NCOA7	225344_at	NCOA7	nuclear receptor coactivator 7	NM_001122842 /// NM_181782	0.39	0.42	0.4	0.400729	6.34e-07	0.000194809		FUSIP1	225348_at	FUSIP1	FUS interacting protein (serine/arginine-rich) 1	NM_006625 /// NM_054016 /// XM_001713958 /// XM_001713979 /// XM_002344446 /// X	0.36	0.49	0.42	0.420528	2.46e-06	0.000269797		S100A6	228923_at	S100A6	S100 calcium binding protein A6	NM_014624	1.78	1.51	2.47	1.88029	5.59e-05	0.014646
DCLK1	205399_at	DCLK1	doublecortin-like kinase 1	NM_004734	0.31	0.41	0.51	0.401183	2.12e-05	0.000745842		FLRT2	204359_at	FLRT2	fibronectin leucine rich transmembrane protein 2	NM_013231	0.34	0.42	0.52	0.420538	7.84e-06	0.000437752		THBS1	201110_s_at	THBS1	thrombospondin 1	NM_003246	2.96	1.73	1.33	1.8946	0.000517742	0.0684255
GPR56	212070_at	GPR56	G protein-coupled receptor 56	NM_001145770 /// NM_001145771 /// NM_001145772 /// NM_001145773 /// NM_001145774	0.39	0.46	0.36	0.402066	1.88e-06	0.000277828		NMT2	205006_s_at	NMT2	N-myristoyltransferase 2	NM_004808	0.39	0.43	0.44	0.421042	7.33e-07	0.000196867		RGS2	202388_at	RGS2	regulator of G-protein signaling 2, 24kDa	NM_002923	2.01	1.77	2.06	1.94254	2.7e-06	0.00121988
PSAT1	220892_s_at	PSAT1	phosphoserine aminotransferase 1	NM_021154 /// NM_058179	0.33	0.41	0.48	0.402173	5.74e-06	0.000390197		ANKRD50	225735_at	ANKRD50	ankyrin repeat domain 50	NM_020337	0.35	0.36	0.59	0.421356	3.38e-05	0.000933742		CLDN4	201428_at	CLDN4	claudin 4	NM_001305	2.16	1.63	2.12	1.95409	7.24e-06	0.00277241
IGFBP6	203851_at	IGFBP6	insulin-like growth factor binding protein 6	NM_002178	0.44	0.55	0.27	0.402636	0.000111387	0.00179583		ECM2	206101_at	ECM2	extracellular matrix protein 2, female organ and adipocyte specific	NM_001393	0.33	0.43	0.54	0.42185	1.64e-05	0.000640402		MAP3K8	205027_s_at	MAP3K8	mitogen-activated protein kinase kinase kinase 8	NM_005204	2.81	1.91	1.39	1.95449	0.000169155	0.0319772
HSPD1	243372_at	HSPD1	heat shock 60kDa protein 1 (chaperonin)	NM_002156 /// NM_199440	0.29	0.55	0.41	0.404282	6.08e-05	0.00128094		BDNF	206382_s_at	BDNF	brain-derived neurotrophic factor	NM_001143805 /// NM_001143806 /// NM_001143807 /// NM_001143808 /// NM_001143809	0.42	0.48	0.37	0.421917	1.77e-06	0.000240431		NIACR2	205220_at	NIACR2	niacin receptor 2	NM_006018	2.58	1.9	1.54	1.95946	3.91e-05	0.0110047
RTN4	210968_s_at	RTN4	reticulon 4	NM_007008 /// NM_020532 /// NM_153828 /// NM_207520 /// NM_207521	0.38	0.43	0.41	0.405334	8.41e-07	0.00020952		ME1	204058_at	ME1	malic enzyme 1, NADP(+)-dependent, cytosolic	NM_002395	0.4	0.47	0.41	0.423577	1.13e-06	0.000212532		AREG	205239_at	AREG	amphiregulin	NM_001657	1.86	1.73	2.62	2.03397	1.31e-05	0.00451474
IL1B	205067_at	IL1B	interleukin 1, beta	NM_000576	0.35	0.48	0.4	0.405515	3.47e-06	0.00032811		S100A11	200660_at	S100A11	S100 calcium binding protein A11	NM_005620	0.46	0.38	0.43	0.424255	1.13e-06	0.000212532		TMEM49	1569003_at	TMEM49	transmembrane protein 49	NM_030938	1.85	3.35	1.84	2.2503	3.25e-05	0.00945512
IGSF3	202421_at	IGSF3	immunoglobulin superfamily, member 3	NM_001007237 /// NM_001542	0.41	0.44	0.37	0.405793	1.36e-06	0.000248028		SEPHS1	208940_at	SEPHS1	selenophosphate synthetase 1	NM_012247	0.39	0.43	0.47	0.424529	1.16e-06	0.000214369		F3	204363_at	F3	coagulation factor III (thromboplastin, tissue factor)	NM_001993	2.5	2.42	2	2.29816	5.88e-07	0.000337744
VANGL1	229134_at	VANGL1	vang-like 1 (van gogh, Drosophila)	NM_138959	0.45	0.45	0.33	0.406727	5.84e-06	0.000395452		VANGL1	229134_at	VANGL1	vang-like 1 (van gogh, Drosophila)	NM_138959	0.41	0.46	0.41	0.424751	8.53e-07	0.000204606		ADM	202912_at	ADM	adrenomedullin	NM_001124	2.39	1.99	2.63	2.32061	7.52e-07	0.000405923
ATP2C1	211137_s_at	ATP2C1	ATPase, Ca++ transporting, type 2C, member 1	NM_001001485 /// NM_001001486 /// NM_001001487 /// NM_014382	0.36	0.45	0.43	0.40801	2.07e-06	0.000282158		TSFM	214331_at	TSFM	Ts translation elongation factor, mitochondrial	NM_005726	0.38	0.42	0.48	0.424834	1.61e-06	0.000232064		GADD45A	203725_at	GADD45A	growth arrest and DNA-damage-inducible, alpha	NM_001924	2.42	2.08	2.48	2.32201	3.77e-07	0.000222245
ASAP1	221039_s_at	ASAP1	ArfGAP with SH3 domain, ankyrin repeat and PH domain 1	NM_018482	0.43	0.39	0.42	0.408503	8.65e-07	0.00020952		PRMT1	206445_s_at	PRMT1	protein arginine methyltransferase 1	NM_001536 /// NM_198318 /// NM_198319	0.45	0.46	0.38	0.424977	1.36e-06	0.000227041		HES1	203394_s_at	HES1	hairy and enhancer of split 1, (Drosophila)	NM_005524	1.82	2.67	2.77	2.38196	2.7e-06	0.00121988
GPC6	227059_at	GPC6	glypican 6	NM_005708	0.35	0.48	0.41	0.409704	4.93e-06	0.000373153		DCLK1	205399_at	DCLK1	doublecortin-like kinase 1	NM_004734	0.31	0.49	0.52	0.427698	2.99e-05	0.000868734		IL1A	210118_s_at	IL1A	interleukin 1, alpha	NM_000575	2.71	2	2.51	2.38698	7.34e-07	0.000401039
MBP	210136_at	MBP	myelin basic protein	NM_001025081 /// NM_001025090 /// NM_001025092 /// NM_001025100 /// NM_001025101	0.39	0.48	0.37	0.410404	2.94e-06	0.000318		HSPD1	243372_at	HSPD1	heat shock 60kDa protein 1 (chaperonin)	NM_002156 /// NM_199440	0.41	0.39	0.5	0.428131	2.2e-06	0.000260928		CCL20	205476_at	CCL20	chemokine (C-C motif) ligand 20	NM_001130046 /// NM_004591	2.49	2.21	2.62	2.43327	2.14e-07	0.000136968
ATAD4	219127_at	ATAD4	ATPase family, AAA domain containing 4	NM_024320	0.39	0.4	0.43	0.410472	8.82e-07	0.00020952		SLC39A6	1555460_a_at	SLC39A6	solute carrier family 39 (zinc transporter), member 6	NM_001099406 /// NM_012319	0.36	0.45	0.49	0.429415	4.19e-06	0.000328818		NR4A1	202340_x_at	NR4A1	nuclear receptor subfamily 4, group A, member 1	NM_002135 /// NM_173157	2.46	2.2	2.76	2.46285	2.67e-07	0.000168484
KIAA0101	202503_s_at	KIAA0101	KIAA0101	NM_001029989 /// NM_014736	0.32	0.49	0.44	0.410933	1.2e-05	0.000564793		SPRR2B	208539_x_at	SPRR2B	small proline-rich protein 2B	NM_001017418	0.29	0.78	0.36	0.429889	0.000907274	0.00691901		HBEGF	203821_at	HBEGF	heparin-binding EGF-like growth factor	NM_001945	2.61	1.97	2.95	2.47644	1.14e-06	0.000580399
CDKN3	1555758_a_at	CDKN3	cyclin-dependent kinase inhibitor 3	NM_001130851 /// NM_005192	0.35	0.53	0.37	0.411372	1.27e-05	0.000581231		CCDC47	222432_s_at	CCDC47	coiled-coil domain containing 47	NM_020198	0.39	0.48	0.43	0.430542	1.55e-06	0.000230224		B4GALT1	238987_at	B4GALT1	UDP-Gal:betaGlcNAc beta 1,4- galactosyltransferase, polypeptide 1	NM_001497	2.09	2.47	3.02	2.49547	7.25e-07	0.000401012
EHF	232361_s_at	EHF	ets homologous factor	NM_012153	0.34	0.46	0.44	0.411807	4.63e-06	0.000365251		UBR3	234982_at	UBR3	ubiquitin protein ligase E3 component n-recognin 3 (putative)	NM_172070	0.37	0.44	0.49	0.43055	2.4e-06	0.000269797		PPP1R3B	222662_at	PPP1R3B	protein phosphatase 1, regulatory (inhibitor) subunit 3B	NM_024607	4.88	1.92	1.9	2.61043	0.000131007	0.0263205
NDST1	202607_at	NDST1	N-deacetylase/N-sulfotransferase (heparan glucosaminyl) 1	NM_001543	0.37	0.52	0.36	0.411916	1.19e-05	0.000564303		ATP1A2	203296_s_at	ATP1A2	ATPase, Na+/K+ transporting, alpha 2 (+) polypeptide	NM_000702	0.41	0.43	0.45	0.43204	8.02e-07	0.000200726		ADRB2	206170_at	ADRB2	adrenergic, beta-2-, receptor, surface	NM_000024	2.74	2.69	2.44	2.61995	7.93e-08	5.82436e-05
NAPEPLD	226041_at	NAPEPLD	N-acyl phosphatidylethanolamine phospholipase D	NM_001122838 /// NM_198990	0.49	0.42	0.34	0.41231	6.99e-06	0.000439312		SLC16A2	204462_s_at	SLC16A2	solute carrier family 16, member 2 (monocarboxylic acid transporter 8)	NM_006517	0.38	0.49	0.44	0.433376	2.47e-06	0.000269797		PLK2	201939_at	PLK2	polo-like kinase 2 (Drosophila)	NM_006622	3.09	2.61	2.38	2.67604	1.57e-07	0.000106576
CRYAB	209283_at	CRYAB	crystallin, alpha B	NM_001885	0.38	0.42	0.43	0.412656	1.1e-06	0.000223457		PIGN	219048_at	PIGN	phosphatidylinositol glycan anchor biosynthesis, class N	NM_012327 /// NM_176787	0.4	0.46	0.45	0.434218	1.1e-06	0.000212532		JUNB	201473_at	JUNB	jun B proto-oncogene	NM_002229	2.08	3.15	3.04	2.71087	7.75e-07	0.000413359
ATG12	213026_at	ATG12	ATG12 autophagy related 12 homolog (S. cerevisiae)	NM_004707	0.41	0.41	0.42	0.412766	7.47e-07	0.000195169		FBXO22	225734_at	FBXO22	F-box protein 22	NM_012170 /// NM_147188	0.34	0.55	0.44	0.434396	2.05e-05	0.000715267		EIF1	212225_at	EIF1	eukaryotic translation initiation factor 1	NM_005801	2.53	2.55	3.32	2.77774	1.56e-07	0.000106576
SEPHS1	208939_at	SEPHS1	selenophosphate synthetase 1	NM_012247	0.38	0.44	0.43	0.413613	1.18e-06	0.000229351		SIPA1L1	202254_at	SIPA1L1	Signal-induced proliferation-associated 1 like 1	NM_015556	0.44	0.44	0.43	0.434528	7.07e-07	0.000196867		WDR1	240282_at	WDR1	WD repeat domain 1	NM_005112 /// NM_017491	2.45	3.84	2.33	2.79962	1.28e-06	0.000644354
USP31	226035_at	USP31	ubiquitin specific peptidase 31	NM_020718	0.35	0.47	0.43	0.413815	5.1e-06	0.000377846		FOXK2	226224_at	FOXK2	forkhead box K2	NM_004514	0.38	0.51	0.43	0.435606	3.48e-06	0.000307321		CXCL2	209774_x_at	CXCL2	chemokine (C-X-C motif) ligand 2	NM_002089	3.06	2.69	3.01	2.91387	3.16e-08	2.88932e-05
FLRT2	204359_at	FLRT2	fibronectin leucine rich transmembrane protein 2	NM_013231	0.36	0.47	0.42	0.414767	2.94e-06	0.000318		SOX6	227498_at	SOX6	SRY (sex determining region Y)-box 6	NM_001145811 /// NM_001145819 /// NM_017508 /// NM_033326	0.45	0.48	0.38	0.43647	2.2e-06	0.000260928		PRDM1	228964_at	PRDM1	PR domain containing 1, with ZNF domain	NM_001198 /// NM_182907	3.94	2.54	2.7	2.99795	3.65e-07	0.00021804
GREB1	205862_at	GREB1	GREB1 protein	NM_014668 /// NM_033090 /// NM_148903	0.34	0.44	0.48	0.417324	7.27e-06	0.000446222		OPN3	219032_x_at	OPN3	opsin 3	NM_014322	0.44	0.48	0.39	0.436748	1.63e-06	0.000232064		SLC20A1	230494_at	SLC20A1	Solute carrier family 20 (phosphate transporter), member 1	NM_005415	2.52	3.54	3.91	3.26389	1.62e-07	0.000108329
GRB14	206204_at	GRB14	growth factor receptor-bound protein 14	NM_004490	0.36	0.5	0.41	0.418181	5.7e-06	0.000389321		CSRP2	207030_s_at	CSRP2	cysteine and glycine-rich protein 2	NM_001321	0.37	0.54	0.42	0.437226	8.8e-06	0.000461576		RAP2B	238622_at	RAP2B	RAP2B, member of RAS oncogene family	NM_002886	3.8	2.93	3.19	3.29065	2.68e-08	2.55471e-05
PAAF1	218957_s_at	PAAF1	proteasomal ATPase-associated factor 1	NM_025155	0.39	0.44	0.43	0.418693	1.28e-06	0.000241339		PRDM1	228964_at	PRDM1	PR domain containing 1, with ZNF domain	NM_001198 /// NM_182907	0.36	0.54	0.43	0.437463	1.05e-05	0.000508766		DUSP1	201044_x_at	DUSP1	dual specificity phosphatase 1	NM_004417	5.46	2.36	2.78	3.29622	5.79e-06	0.00235825
TNKS	202561_at	TNKS	tankyrase, TRF1-interacting ankyrin-related ADP-ribose polymerase	NM_003747	0.45	0.42	0.39	0.419465	1.3e-06	0.000243651		RNF130	217865_at	RNF130	ring finger protein 130	NM_018434	0.43	0.46	0.43	0.438125	8.43e-07	0.000204606		KLF2	219371_s_at	KLF2	Kruppel-like factor 2 (lung)	NM_016270	3.97	3.02	3.44	3.45478	2e-08	1.99123e-05
SRI	208920_at	SRI	sorcin	NM_003130 /// NM_198901	0.49	0.41	0.37	0.42014	4.23e-06	0.000351331		GALNT7	222587_s_at	GALNT7	UDP-N-acetyl-alpha-D-galactosamine:polypeptide N-acetylgalactosaminyltransferase	NM_017423	0.29	0.54	0.54	0.438367	0.000134164	0.00207519		KLF6	224606_at	KLF6	Kruppel-like factor 6	NM_001160124 /// NM_001160125 /// NM_001300 /// NR_027653	5.11	2.79	2.93	3.47081	6.86e-07	0.000384183
TBC1D24	227908_at	TBC1D24	TBC1 domain family, member 24	NM_020705	0.47	0.49	0.33	0.422645	1.82e-05	0.00069211		THRB	228716_at	THRB	thyroid hormone receptor, beta (erythroblastic leukemia viral (v-erb-a) oncogene	NM_000461 /// NM_001128176 /// NM_001128177	0.41	0.43	0.47	0.438868	1.1e-06	0.000212532		ANKRD57	219496_at	ANKRD57	ankyrin repeat domain 57	NM_023016	4.44	3.4	2.86	3.51025	7.83e-08	5.82436e-05
SPTBN1	226342_at	SPTBN1	spectrin, beta, non-erythrocytic 1	NM_003128 /// NM_178313	0.4	0.48	0.39	0.423024	2.6e-06	0.000308931		PRRG4	207291_at	PRRG4	proline rich Gla (G-carboxyglutamic acid) 4 (transmembrane)	NM_024081	0.5	0.42	0.4	0.43909	2.25e-06	0.000262934		EDN1	222802_at	EDN1	endothelin 1	NM_001955	3.61	3.67	4	3.75442	3.8e-09	5.899e-06
SEPP1	201427_s_at	SEPP1	selenoprotein P, plasma, 1	NM_001085486 /// NM_001093726 /// NM_005410	0.41	0.41	0.46	0.42446	1.41e-06	0.000248028		ZDHHC3	218078_s_at	ZDHHC3	zinc finger, DHHC-type containing 3	NM_001135179 /// NM_001135180 /// NM_016598	0.39	0.51	0.43	0.440358	3.31e-06	0.000304078		PHLDA1	217997_at	PHLDA1	pleckstrin homology-like domain, family A, member 1	NM_007350	3.52	3.58	4.32	3.79012	7.1e-09	9.0374e-06
TCF4	212382_at	TCF4	transcription factor 4	NM_001083962 /// NM_003199	0.4	0.52	0.38	0.425019	7.08e-06	0.000440203		TMEM19	226860_at	TMEM19	transmembrane protein 19	NM_018279	0.35	0.56	0.44	0.440506	1.78e-05	0.000667017		S100A10	238909_at	S100A10	S100 calcium binding protein A10	NM_002966	4.1	3.5	3.8	3.7906	4.5e-09	6.3564e-06
TMEM40	219503_s_at	TMEM40	transmembrane protein 40	NM_018306	0.41	0.5	0.37	0.426587	4.86e-06	0.000371427		HSPA8	210338_s_at	HSPA8	heat shock 70kDa protein 8	NM_006597 /// NM_153201	0.47	0.42	0.43	0.440534	1.08e-06	0.000211905		DUSP2	204794_at	DUSP2	dual specificity phosphatase 2	NM_004418	3.84	3.44	4.21	3.81644	5.5e-09	7.5079e-06
UBFD1	224878_at	UBFD1	ubiquitin family domain containing 1	NM_019116	0.46	0.48	0.35	0.426743	8.85e-06	0.000493613		SLC38A6	214830_at	SLC38A6	solute carrier family 38, member 6	NM_153811	0.42	0.52	0.4	0.440851	3.41e-06	0.000307052		IER3	201631_s_at	IER3	immediate early response 3	NM_003897	4.35	3.73	3.95	4.0035	3e-09	5.2212e-06
PRRG4	207291_at	PRRG4	proline rich Gla (G-carboxyglutamic acid) 4 (transmembrane)	NM_024081	0.42	0.48	0.39	0.42752	2.6e-06	0.000308931		ATP6V0B	200078_s_at	ATP6V0B	ATPase, H+ transporting, lysosomal 21kDa, V0 subunit b	NM_001039457 /// NM_004047	0.44	0.44	0.44	0.441442	8.12e-07	0.000201641		CYR61	210764_s_at	CYR61	cysteine-rich, angiogenic inducer, 61	NM_001554	4.92	3.35	4.21	4.11007	1.54e-08	1.72491e-05
STAU2	204226_at	STAU2	staufen, RNA binding protein, homolog 2 (Drosophila)	NM_001164380 /// NM_001164381 /// NM_001164382 /// NM_001164383 /// NM_001164384	0.43	0.46	0.4	0.427985	1.65e-06	0.000267803		CLCN4	214769_at	CLCN4	chloride channel 4	NM_001830	0.32	0.49	0.55	0.442051	3.99e-05	0.00103026		PMAIP1	204286_s_at	PMAIP1	phorbol-12-myristate-13-acetate-induced protein 1	NM_021127	4.07	3.85	4.45	4.11766	2.4e-09	4.6361e-06
PHF5A	225309_at	PHF5A	PHD finger protein 5A	NM_032758	0.4	0.44	0.44	0.42842	1.34e-06	0.000248028		CLPTM1L	223020_at	CLPTM1L	CLPTM1-like	NM_030782	0.41	0.52	0.41	0.442678	3.46e-06	0.000307321		NAMPT	243296_at	NAMPT	Nicotinamide phosphoribosyltransferase	NM_005746	5.42	3.04	4.35	4.15539	9.21e-08	6.65537e-05
SLC3A2	200924_s_at	SLC3A2	solute carrier family 3 (activators of dibasic and neutral amino acid transport)	NM_001012661 /// NM_001012662 /// NM_001012663 /// NM_001012664 /// NM_001013251	0.39	0.48	0.42	0.428857	2.81e-06	0.000317121		LOXL2	202998_s_at	LOXL2	lysyl oxidase-like 2	NM_002318	0.36	0.45	0.54	0.443395	9.96e-06	0.000497777		EMP1	1564796_at	EMP1	epithelial membrane protein 1	NM_001423	5.36	3.29	4.16	4.18657	3.6e-08	3.16255e-05
SH3KBP1	1554168_a_at	SH3KBP1	SH3-domain kinase binding protein 1	NM_001024666 /// NM_031892	0.38	0.54	0.39	0.429108	1.29e-05	0.000586125		SHCBP1	219493_at	SHCBP1	SHC SH2-domain binding protein 1	NM_024745	0.43	0.54	0.39	0.444488	5.99e-06	0.000380034		TGIF1	1566901_at	TGIF1	TGFB-induced factor homeobox 1	NM_003244 /// NM_170695 /// NM_173207 /// NM_173208 /// NM_173209 /// NM_173210	4.32	4.46	5.16	4.6311	1.4e-09	3.2258e-06
ALG9	228817_at	ALG9	asparagine-linked glycosylation 9, alpha-1,2-mannosyltransferase homolog (S. cer	NM_001077690 /// NM_001077691 /// NM_001077692 /// NM_024740	0.36	0.49	0.45	0.429243	7.31e-06	0.000447804		CRYAB	209283_at	CRYAB	crystallin, alpha B	NM_001885	0.52	0.44	0.39	0.444542	4.65e-06	0.00034477		ZFP36	201531_at	ZFP36	zinc finger protein 36, C3H type, homolog (mouse)	NM_003407	4.1	5.33	5.61	4.96687	3e-09	5.2212e-06
EFNB2	202668_at	EFNB2	ephrin-B2	NM_004093	0.38	0.44	0.48	0.429921	3.69e-06	0.000332813		LOC285550	227270_at	LOC285550	hypothetical protein LOC285550	NM_001145191	0.42	0.49	0.43	0.446092	1.73e-06	0.000238049		NR4A2	216248_s_at	NR4A2	nuclear receptor subfamily 4, group A, member 2	NM_006186	6.46	4.92	4.05	5.04782	9.5e-09	1.13657e-05
FASN	212218_s_at	FASN	fatty acid synthase	NM_004104	0.43	0.51	0.37	0.431212	7.41e-06	0.000448692		CD24	209772_s_at	CD24	CD24 molecule	NM_013230	0.42	0.47	0.45	0.446535	1.28e-06	0.000222327		GADD45B	207574_s_at	GADD45B	growth arrest and DNA-damage-inducible, beta	NM_015675	5.29	5.09	5.14	5.17068	4e-10	1.8011e-06
CD24	209772_s_at	CD24	CD24 molecule	NM_013230	0.39	0.5	0.42	0.431213	3.78e-06	0.000335272		NDST1	202607_at	NDST1	N-deacetylase/N-sulfotransferase (heparan glucosaminyl) 1	NM_001543	0.35	0.52	0.48	0.446626	1.27e-05	0.000563798		IL8	202859_x_at	IL8	interleukin 8	NM_000584	4.87	5.36	5.88	5.35324	6e-10	2.3335e-06
TXNDC12	223017_at	TXNDC12	thioredoxin domain containing 12 (endoplasmic reticulum)	NM_015913	0.42	0.44	0.43	0.431927	1.16e-06	0.000228282		PLSCR4	218901_at	PLSCR4	phospholipid scramblase 4	NM_001128304 /// NM_001128305 /// NM_001128306 /// NM_020353	0.43	0.53	0.4	0.44758	4.91e-06	0.000349714		DUSP6	208891_at	DUSP6	dual specificity phosphatase 6	NM_001946 /// NM_022652	5.14	6.6	6.75	6.11846	7e-10	2.3745e-06
NMT2	205005_s_at	NMT2	N-myristoyltransferase 2	NM_004808	0.54	0.42	0.36	0.432188	1.55e-05	0.000641179		TXNDC12	223017_at	TXNDC12	thioredoxin domain containing 12 (endoplasmic reticulum)	NM_015913	0.46	0.5	0.39	0.447621	3.23e-06	0.000302856		SOCS3	227697_at	SOCS3	suppressor of cytokine signaling 3	NM_003955	6.14	7.81	5.63	6.46131	7e-10	2.3745e-06
ABHD2	63825_at	ABHD2	abhydrolase domain containing 2	NM_007011 /// NM_152924	0.43	0.47	0.4	0.432392	1.94e-06	0.000277828		HOMER3	215489_x_at	HOMER3	homer homolog 3 (Drosophila)	NM_001145721 /// NM_001145722 /// NM_001145724 /// NM_004838 /// NR_027297	0.38	0.55	0.43	0.448164	8.33e-06	0.000449534		CCNL1	1555827_at	CCNL1	Cyclin L1	NM_020307	9.39	6.1	5.64	6.86003	4e-09	5.899e-06
LMLN	244881_at	LMLN	leishmanolysin-like (metallopeptidase M8 family)	NM_001136049 /// NM_033029 /// NR_026786 /// NR_026787	0.39	0.43	0.48	0.433183	2.75e-06	0.000316004		SCARB1	1552256_a_at	SCARB1	scavenger receptor class B, member 1	NM_001082959 /// NM_005505	0.43	0.45	0.47	0.448352	1.12e-06	0.000212532		PTGER4	204897_at	PTGER4	prostaglandin E receptor 4 (subtype EP4)	NM_000958	8.08	8.31	5.49	7.16863	1.4e-09	3.2258e-06
CFI	1555564_a_at	CFI	complement factor I	NM_000204	0.44	0.5	0.37	0.4338	5.96e-06	0.000399105		SLC31A2	204204_at	SLC31A2	solute carrier family 31 (copper transporters), member 2	NM_001860	0.35	0.57	0.45	0.448366	2.36e-05	0.000779776		JUN	201466_s_at	JUN	jun oncogene	NM_002228	6.36	7.36	8.11	7.24148	2e-10	1.4038e-06
COL2A1	217404_s_at	COL2A1	collagen, type II, alpha 1	NM_001844 /// NM_033150	0.41	0.47	0.42	0.434244	1.84e-06	0.00027458		RWDD4A	225574_at	RWDD4A	RWD domain containing 4A	NM_152682	0.36	0.52	0.49	0.449135	1.05e-05	0.000508766		TRIB1	202241_at	TRIB1	tribbles homolog 1 (Drosophila)	NM_025195	11.29	6.14	7.68	8.10567	3.4e-09	5.675e-06
FKBP4	200894_s_at	FKBP4	FK506 binding protein 4, 59kDa	NM_002014	0.43	0.44	0.43	0.434482	1.13e-06	0.000226628		RTN4	210968_s_at	RTN4	reticulon 4	NM_007008 /// NM_020532 /// NM_153828 /// NM_207520 /// NM_207521	0.49	0.42	0.45	0.449361	1.62e-06	0.000232064		FOS	209189_at	FOS	FBJ murine osteosarcoma viral oncogene homolog	NM_005252	10.62	5.57	9.86	8.35436	6.8e-09	8.9737e-06
SLC11A2	203123_s_at	SLC11A2	solute carrier family 11 (proton-coupled divalent metal ion transporters), membe	NM_000617	0.32	0.56	0.45	0.434559	5.46e-05	0.00120782		SH3KBP1	1554168_a_at	SH3KBP1	SH3-domain kinase binding protein 1	NM_001024666 /// NM_031892	0.39	0.51	0.45	0.449663	3.5e-06	0.000307321		DUSP5	209457_at	DUSP5	dual specificity phosphatase 5	NM_004419	18.91	5.05	7.42	8.91582	6.13e-07	0.000347647
SOX6	227498_at	SOX6	SRY (sex determining region Y)-box 6	NM_001145811 /// NM_001145819 /// NM_017508 /// NM_033326	0.5	0.55	0.3	0.435338	0.000103271	0.00172231		TRERF1	238520_at	TRERF1	transcriptional regulating factor 1	NM_033502	0.39	0.44	0.53	0.449978	5.65e-06	0.00037018		FOSB	202768_at	FOSB	FBJ murine osteosarcoma viral oncogene homolog B	NM_001114171 /// NM_006732	7.64	8.53	11.42	9.0616	3e-10	1.6776e-06
SH3RF2	243582_at	SH3RF2	SH3 domain containing ring finger 2	NM_152550	0.39	0.54	0.39	0.435349	1.2e-05	0.000564793		MT1E	212859_x_at	MT1E	metallothionein 1E	NM_175617	0.42	0.48	0.45	0.450806	1.4e-06	0.000227041		RHOB	212099_at	RHOB	ras homolog gene family, member B	NM_004040	8.59	11.58	7.88	9.22246	3e-10	1.6385e-06
SRD5A3	243444_at	SRD5A3	steroid 5 alpha-reductase 3	NM_024592	0.35	0.5	0.48	0.436504	1.62e-05	0.000652292		ARRDC4	225283_at	ARRDC4	arrestin domain containing 4	NM_183376	0.46	0.51	0.39	0.451119	3.37e-06	0.000306052		IER2	202081_at	IER2	immediate early response 2	NM_004907	9.75	10.2	8.96	9.62266	0	5.69e-07
GUF1	218884_s_at	GUF1	GUF1 GTPase homolog (S. cerevisiae)	NM_021927	0.48	0.42	0.42	0.436514	1.96e-06	0.000277995		EXT1	230183_at	EXT1	exostoses (multiple) 1	NM_000127	0.36	0.52	0.49	0.45167	1.26e-05	0.000562501		PTGS2	204748_at	PTGS2	prostaglandin-endoperoxide synthase 2 (prostaglandin G/H synthase and cyclooxyge	NM_000963	22.97	7.24	7.78	10.8951	1.88e-07	0.000123866
CHUK	209666_s_at	CHUK	conserved helix-loop-helix ubiquitous kinase	NM_001278	0.32	0.52	0.5	0.437092	4.99e-05	0.00115871		ELK1	203617_x_at	ELK1	ELK1, member of ETS oncogene family	NM_001114123 /// NM_005229	0.46	0.54	0.37	0.451985	9.75e-06	0.000491372		EGR2	205249_at	EGR2	early growth response 2	NM_000399 /// NM_001136177 /// NM_001136178 /// NM_001136179	24.75	10.55	14.56	15.6076	2.3e-09	4.6361e-06
SLC16A3	202855_s_at	SLC16A3	solute carrier family 16, member 3 (monocarboxylic acid transporter 4)	NM_001042422 /// NM_001042423 /// NM_004207	0.52	0.45	0.36	0.438556	1.37e-05	0.000605013		TMEM138	223113_at	TMEM138	transmembrane protein 138	NM_016464	0.52	0.43	0.41	0.452373	3.69e-06	0.000314598		ATF3	202672_s_at	ATF3	activating transcription factor 3	NM_001030287 /// NM_001040619 /// NM_001674 /// NM_004024	20.16	10.44	20.53	16.2857	9e-10	2.4114e-06
ZDHHC3	218078_s_at	ZDHHC3	zinc finger, DHHC-type containing 3	NM_001135179 /// NM_001135180 /// NM_016598	0.39	0.46	0.47	0.43866	2.9e-06	0.000318		EME1	234464_s_at	EME1	essential meiotic endonuclease 1 homolog 1 (S. pombe)	NM_152463	0.2	0.63	0.75	0.452522	0.00665836	0.0261673		EGR1	201693_s_at	EGR1	early growth response 1	NM_001964	51.8	53.3	21.32	38.9008	6e-10	2.3335e-06
AK1	202587_s_at	AK1	adenylate kinase 1	NM_000476	0.39	0.49	0.44	0.439235	3.3e-06	0.000327201		PAAF1	218957_s_at	PAAF1	proteasomal ATPase-associated factor 1	NM_025155	0.48	0.47	0.41	0.453061	1.69e-06	0.000236643		CTGF	209101_at	CTGF	connective tissue growth factor	NM_001901	73.46	32.01	36.44	44.0866	1e-10	1.4038e-06
RNF130	217865_at	RNF130	ring finger protein 130	NM_018434	0.41	0.45	0.46	0.439466	1.91e-06	0.000277828		FOSB	202768_at	FOSB	FBJ murine osteosarcoma viral oncogene homolog B	NM_001114171 /// NM_006732	0.61	0.35	0.44	0.453267	4.84e-05	0.00115238		EGR4	207768_at	EGR4	early growth response 4	NM_001965	47.8	63.24	29.54	44.6967	0	7.198e-07
ATP1A2	203296_s_at	ATP1A2	ATPase, Na+/K+ transporting, alpha 2 (+) polypeptide	NM_000702	0.41	0.43	0.49	0.439785	2.87e-06	0.000318		CXXC5	224516_s_at	CXXC5	CXXC finger 5	NM_016463	0.41	0.47	0.49	0.453977	2.09e-06	0.000256495		EGR3	206115_at	EGR3	early growth response 3	NM_004430	100.51	69.89	60.62	75.2333	0	6.23e-08
FUSIP1	225348_at	FUSIP1	FUS interacting protein (serine/arginine-rich) 1	NM_006625 /// NM_054016 /// XM_001713958 /// XM_001713979 /// XM_002344446 /// X	0.41	0.5	0.42	0.439957	3.16e-06	0.000322005		SLC3A2	200924_s_at	SLC3A2	solute carrier family 3 (activators of dibasic and neutral amino acid transport)	NM_001012661 /// NM_001012662 /// NM_001012663 /// NM_001012664 /// NM_001013251	0.44	0.47	0.45	0.454424	1.18e-06	0.000215559
OPN3	219032_x_at	OPN3	opsin 3	NM_014322	0.44	0.46	0.42	0.440761	1.55e-06	0.000259602		OSBPL11	218304_s_at	OSBPL11	oxysterol binding protein-like 11	NM_022776	0.48	0.39	0.5	0.454463	3.69e-06	0.000314598
HSPB8	221667_s_at	HSPB8	heat shock 22kDa protein 8	NM_014365	0.38	0.48	0.47	0.441368	4.84e-06	0.000371427		FKBP4	200894_s_at	FKBP4	FK506 binding protein 4, 59kDa	NM_002014	0.49	0.49	0.39	0.454475	3.89e-06	0.000316232
SMYD2	212922_s_at	SMYD2	SET and MYND domain containing 2	NM_020197	0.4	0.46	0.47	0.441766	2.25e-06	0.00028567		TRAF3IP3	231932_at	TRAF3IP3	TRAF3 interacting protein 3	NM_025228	0.46	0.42	0.49	0.455587	1.91e-06	0.000250871
C17orf91	214696_at	C17orf91	chromosome 17 open reading frame 91	NM_001001870 /// NM_032895	0.49	0.41	0.42	0.442129	3.01e-06	0.000318		EHF	225645_at	EHF	Ets homologous factor	NM_012153	0.38	0.53	0.48	0.456501	7.45e-06	0.000425142
CLPTM1	211136_s_at	CLPTM1	cleft lip and palate associated transmembrane protein 1	NM_001294	0.54	0.38	0.42	0.442135	1.44e-05	0.000621117		PTAFR	211661_x_at	PTAFR	platelet-activating factor receptor	NM_000952	0.38	0.55	0.46	0.456749	1.03e-05	0.000504459
C5orf32	224707_at	C5orf32	chromosome 5 open reading frame 32	NM_032412	0.4	0.46	0.47	0.44231	2.78e-06	0.000316004		LMBR1	222506_at	LMBR1	limb region 1 homolog (mouse)	NM_022458	0.34	0.51	0.56	0.456816	4.41e-05	0.00109512
TSFM	214331_at	TSFM	Ts translation elongation factor, mitochondrial	NM_005726	0.38	0.46	0.5	0.443133	5.23e-06	0.000380168		SCD	200832_s_at	SCD	stearoyl-CoA desaturase (delta-9-desaturase)	NM_005063	0.37	0.5	0.51	0.457276	8.89e-06	0.000464763
RNF126	205748_s_at	RNF126	ring finger protein 126	NM_194460	0.43	0.55	0.37	0.44384	1.77e-05	0.000687696		SLC43A3	213113_s_at	SLC43A3	solute carrier family 43, member 3	NM_014096 /// NM_017611 /// NM_199329	0.39	0.54	0.46	0.457474	7.68e-06	0.000435919
ITPR3	201188_s_at	ITPR3	inositol 1,4,5-triphosphate receptor, type 3	NM_002224	0.41	0.47	0.45	0.444601	2.21e-06	0.00028567		SLC16A3	202855_s_at	SLC16A3	solute carrier family 16, member 3 (monocarboxylic acid transporter 4)	NM_001042422 /// NM_001042423 /// NM_004207	0.38	0.54	0.47	0.457835	8.77e-06	0.000460763
FZD3	219683_at	FZD3	frizzled homolog 3 (Drosophila)	NM_017412	0.36	0.5	0.49	0.444983	1.55e-05	0.000641179		PHF5A	225309_at	PHF5A	PHD finger protein 5A	NM_032758	0.5	0.46	0.42	0.457941	1.97e-06	0.000253529
LYN	202626_s_at	LYN	v-yes-1 Yamaguchi sarcoma viral related oncogene homolog	NM_001111097 /// NM_002350	0.37	0.6	0.39	0.445049	5.33e-05	0.0011928		USP31	227256_at	USP31	ubiquitin specific peptidase 31	NM_020718	0.41	0.43	0.54	0.457945	4.93e-06	0.000349714
ATP5C1	205711_x_at	ATP5C1	ATP synthase, H+ transporting, mitochondrial F1 complex, gamma polypeptide 1	NM_001001973 /// NM_005174	0.41	0.46	0.47	0.445146	2.24e-06	0.00028567		AMMECR1	226421_at	AMMECR1	Alport syndrome, mental retardation, midface hypoplasia and elliptocytosis chrom	NM_001025580 /// NM_015365	0.43	0.51	0.44	0.458	2.23e-06	0.000262527
ANKRD50	225735_at	ANKRD50	ankyrin repeat domain 50	NM_020337	0.37	0.55	0.43	0.445437	1.77e-05	0.000687696		AP1S3	1555731_a_at	AP1S3	adaptor-related protein complex 1, sigma 3 subunit	NM_001039569	0.41	0.5	0.47	0.458189	2.61e-06	0.000273798
ELK1	203617_x_at	ELK1	ELK1, member of ETS oncogene family	NM_001114123 /// NM_005229	0.41	0.44	0.49	0.44566	3.15e-06	0.000322005		ATP5C1	205711_x_at	ATP5C1	ATP synthase, H+ transporting, mitochondrial F1 complex, gamma polypeptide 1	NM_001001973 /// NM_005174	0.4	0.46	0.53	0.459371	5.56e-06	0.000368185
PLOD2	202619_s_at	PLOD2	procollagen-lysine, 2-oxoglutarate 5-dioxygenase 2	NM_000935 /// NM_182943	0.42	0.47	0.45	0.445669	1.81e-06	0.000273999		SIDT2	56256_at	SIDT2	SID1 transmembrane family, member 2	NM_001040455	0.43	0.49	0.48	0.462369	1.98e-06	0.000253529
DOCK4	205003_at	DOCK4	dedicator of cytokinesis 4	NM_014705	0.44	0.63	0.32	0.446245	0.00017447	0.0023294		LOC440354	210396_s_at	BOLA2 /// LOC440354 /// LOC595101	bolA homolog 2 (E. coli) /// PI-3-kinase-related kinase SMG-1 pseudogene /// PI-	NM_001031827 /// NR_002453 /// NR_002473	0.43	0.48	0.49	0.46284	2.01e-06	0.000253529
LAPTM4B	1554679_a_at	LAPTM4B	lysosomal protein transmembrane 4 beta	NM_018407	0.44	0.42	0.49	0.446545	2.63e-06	0.000311321		LOC595101	210396_s_at	BOLA2 /// LOC440354 /// LOC595101	bolA homolog 2 (E. coli) /// PI-3-kinase-related kinase SMG-1 pseudogene /// PI-	NM_001031827 /// NR_002453 /// NR_002473	0.43	0.48	0.49	0.46284	2.01e-06	0.000253529
SIDT2	56256_at	SIDT2	SID1 transmembrane family, member 2	NM_001040455	0.42	0.47	0.45	0.446665	1.95e-06	0.000277828		DLGAP5	203764_at	DLGAP5	discs, large (Drosophila) homolog-associated protein 5	NM_001146015 /// NM_014750	0.45	0.61	0.36	0.463033	4.62e-05	0.00112529
HSPA8	210338_s_at	HSPA8	heat shock 70kDa protein 8	NM_006597 /// NM_153201	0.42	0.47	0.46	0.447734	1.92e-06	0.000277828		SLC10A3	204928_s_at	SLC10A3	solute carrier family 10 (sodium/bile acid cotransporter family), member 3	NM_001142391 /// NM_001142392 /// NM_019848	0.44	0.46	0.5	0.463099	1.83e-06	0.000244403
ME1	204058_at	ME1	malic enzyme 1, NADP(+)-dependent, cytosolic	NM_002395	0.39	0.49	0.47	0.447747	5.43e-06	0.00038508		GALNTL4	1554079_at	GALNTL4	UDP-N-acetyl-alpha-D-galactosamine:polypeptide N-acetylgalactosaminyltransferase	NM_198516	0.37	0.58	0.47	0.463427	2.85e-05	0.000853369
PIK3R3	202743_at	PIK3R3	phosphoinositide-3-kinase, regulatory subunit 3 (gamma)	NM_001114172 /// NM_003629	0.44	0.5	0.41	0.448032	3.36e-06	0.000327201		ELOVL6	204256_at	ELOVL6	ELOVL family member 6, elongation of long chain fatty acids (FEN1/Elo2, SUR4/Elo	NM_001130721 /// NM_024090	0.37	0.53	0.52	0.463609	1.65e-05	0.000641156
MPZL3	227747_at	MPZL3	myelin protein zero-like 3	NM_198275	0.48	0.47	0.4	0.448232	3.64e-06	0.000332813		SLC7A5	201195_s_at	SLC7A5	solute carrier family 7 (cationic amino acid transporter, y+ system), member 5	NM_003486	0.41	0.49	0.49	0.463626	3.09e-06	0.000295904
TRERF1	238520_at	TRERF1	transcriptional regulating factor 1	NM_033502	0.39	0.53	0.43	0.448273	8.78e-06	0.000493613		DTL	218585_s_at	DTL	denticleless homolog (Drosophila)	NM_016448	0.38	0.6	0.44	0.463676	2.69e-05	0.000827723
C5orf23	219054_at	C5orf23	chromosome 5 open reading frame 23	NM_024563	0.4	0.45	0.5	0.449976	4.22e-06	0.000351331		CLN6	1567080_s_at	CLN6	ceroid-lipofuscinosis, neuronal 6, late infantile, variant	NM_017882	0.52	0.42	0.46	0.464334	3.04e-06	0.000295904
GALNT7	222587_s_at	GALNT7	UDP-N-acetyl-alpha-D-galactosamine:polypeptide N-acetylgalactosaminyltransferase	NM_017423	0.39	0.55	0.43	0.450982	1.22e-05	0.000569102		NEURL1B	225355_at	NEURL1B	neuralized homolog 1B (Drosophila)	NM_001142651	0.42	0.54	0.45	0.464364	4.68e-06	0.00034477
CD58	211744_s_at	CD58	CD58 molecule	NM_001144822 /// NM_001779 /// NR_026665	0.37	0.52	0.48	0.45099	1.27e-05	0.000581231		PDZD8	225830_at	PDZD8	PDZ domain containing 8	NM_173791	0.37	0.55	0.48	0.464701	1.55e-05	0.000620503
HTR7P	236115_at	HTR7P	5-hydroxytryptamine (serotonin) receptor 7 pseudogene	NR_002774	0.38	0.5	0.48	0.451272	7.48e-06	0.000450935		TNKS2	222562_s_at	TNKS2	tankyrase, TRF1-interacting ankyrin-related ADP-ribose polymerase 2	NM_025235	0.38	0.53	0.5	0.465979	9.33e-06	0.000478066
TMEM123	211967_at	TMEM123	transmembrane protein 123	NM_052932	0.4	0.45	0.51	0.45145	4.84e-06	0.000371427		TBC1D24	227908_at	TBC1D24	TBC1 domain family, member 24	NM_020705	0.4	0.5	0.5	0.466149	4.78e-06	0.000345309
FBXO22	225734_at	FBXO22	F-box protein 22	NM_012170 /// NM_147188	0.43	0.44	0.48	0.451734	2.15e-06	0.000284443		SNCA	204467_s_at	SNCA	synuclein, alpha (non A4 component of amyloid precursor)	NM_000345 /// NM_001146054 /// NM_001146055 /// NM_007308	0.39	0.65	0.41	0.466229	6.91e-05	0.00142227
PNPLA3	220675_s_at	PNPLA3	patatin-like phospholipase domain containing 3	NM_025225	0.42	0.6	0.37	0.452836	4.93e-05	0.00114879		FABP4	203980_at	FABP4	fatty acid binding protein 4, adipocyte	NM_001442	0.52	0.5	0.4	0.467428	6.05e-06	0.000380183
CSRP2	207030_s_at	CSRP2	cysteine and glycine-rich protein 2	NM_001321	0.39	0.58	0.41	0.453205	2.79e-05	0.000858741		FAS	204781_s_at	FAS	Fas (TNF receptor superfamily, member 6)	NM_000043 /// NM_152871 /// NM_152872 /// NM_152873 /// NM_152874 /// NM_152875	0.48	0.52	0.42	0.468301	3.49e-06	0.000307321
RMND5A	212482_at	RMND5A	required for meiotic nuclear division 5 homolog A (S. cerevisiae)	NM_022780	0.43	0.52	0.42	0.45454	4.92e-06	0.000373153		CNTNAP2	219301_s_at	CNTNAP2	contactin associated protein-like 2	NM_014141	0.61	0.46	0.37	0.468528	4.45e-05	0.00110075
CA12	204508_s_at	CA12	carbonic anhydrase XII	NM_001218 /// NM_206925	0.43	0.51	0.43	0.454794	3.85e-06	0.000337676		SMYD2	212922_s_at	SMYD2	SET and MYND domain containing 2	NM_020197	0.4	0.54	0.48	0.468731	7.44e-06	0.000425142
UBE2W	222657_s_at	UBE2W	ubiquitin-conjugating enzyme E2W (putative)	NM_001001481 /// NM_018299	0.41	0.49	0.47	0.455295	4.14e-06	0.000349482		MBD2	202484_s_at	MBD2	methyl-CpG binding domain protein 2	NM_003927 /// NM_015832	0.43	0.5	0.48	0.469007	2.2e-06	0.000260928
KIF3B	225205_at	KIF3B	kinesin family member 3B	NM_004798	0.45	0.46	0.46	0.455553	1.74e-06	0.000271654		GOT2	200708_at	GOT2	glutamic-oxaloacetic transaminase 2, mitochondrial (aspartate aminotransferase 2	NM_002080	0.42	0.51	0.48	0.469785	3.47e-06	0.000307321
ZNRD1	223639_s_at	ZNRD1	zinc ribbon domain containing 1	NM_014596 /// NM_170783	0.45	0.48	0.43	0.45564	2.14e-06	0.000284315		SERPINA5	209443_at	SERPINA5	serpin peptidase inhibitor, clade A (alpha-1 antiproteinase, antitrypsin), membe	NM_000624	0.41	0.51	0.5	0.470161	4.63e-06	0.00034477
CARS2	218153_at	CARS2	cysteinyl-tRNA synthetase 2, mitochondrial (putative)	NM_024537	0.45	0.5	0.42	0.455657	2.94e-06	0.000318		PGP	222622_at	PGP	phosphoglycolate phosphatase	NM_001042371	0.42	0.55	0.45	0.470361	6.63e-06	0.000397622
MDH2	213333_at	MDH2	malate dehydrogenase 2, NAD (mitochondrial)	NM_005918	0.43	0.48	0.46	0.455776	2.28e-06	0.000288316		MTF1	227150_at	MTF1	metal-regulatory transcription factor 1	NM_005955	0.45	0.46	0.51	0.470623	2.16e-06	0.000259084
FIBIN	226769_at	FIBIN	fin bud initiation factor homolog (zebrafish)	NM_203371	0.5	0.51	0.38	0.456254	1.33e-05	0.000594857		DHRS1	213279_at	DHRS1	dehydrogenase/reductase (SDR family) member 1	NM_001136050 /// NM_138452	0.48	0.52	0.42	0.470984	3.29e-06	0.000304078
GLIPR1	204222_s_at	GLIPR1	GLI pathogenesis-related 1	NM_006851	0.38	0.62	0.4	0.457298	7.46e-05	0.00143859		NDRG3	221082_s_at	NDRG3	NDRG family member 3	NM_022477 /// NM_032013	0.44	0.5	0.48	0.47117	2.15e-06	0.000259084
MID1	203637_s_at	MID1	midline 1 (Opitz/BBB syndrome)	NM_000381 /// NM_001098624 /// NM_033290	0.47	0.44	0.46	0.457396	2e-06	0.000278648		FAM20B	202916_s_at	FAM20B	family with sequence similarity 20, member B	NM_014864	0.48	0.46	0.48	0.471246	1.65e-06	0.000232064
ADRBK2	228771_at	ADRBK2	adrenergic, beta, receptor kinase 2	NM_005160	0.35	0.48	0.57	0.457423	5.98e-05	0.00127225		LMO4	209205_s_at	LMO4	LIM domain only 4	NM_006769	0.46	0.49	0.47	0.471853	1.65e-06	0.000232064
MYADM	225673_at	MYADM	myeloid-associated differentiation marker	NM_001020818 /// NM_001020819 /// NM_001020820 /// NM_001020821 /// NM_138373	0.43	0.53	0.43	0.458434	6.14e-06	0.00040682		CLCN3	201733_at	CLCN3	chloride channel 3	NM_001829 /// NM_173872	0.35	0.46	0.64	0.471948	9.55e-05	0.00171403
MTF1	227150_at	MTF1	metal-regulatory transcription factor 1	NM_005955	0.46	0.5	0.42	0.45849	3.81e-06	0.000335981		COL2A1	217404_s_at	COL2A1	collagen, type II, alpha 1	NM_001844 /// NM_033150	0.61	0.4	0.44	0.472664	2.87e-05	0.000853369
GMPR	204187_at	GMPR	guanosine monophosphate reductase	NM_006877	0.43	0.45	0.5	0.458664	3.39e-06	0.000327201		RAB15	221810_at	RAB15	RAB15, member RAS onocogene family	NM_198686	0.39	0.53	0.52	0.472808	1.25e-05	0.00056119
PDZD8	225830_at	PDZD8	PDZ domain containing 8	NM_173791	0.43	0.49	0.46	0.45894	2.69e-06	0.000314872		MT1H	216336_x_at	MT1E /// MT1H /// MT1M	metallothionein 1E /// metallothionein 1H /// metallothionein 1M	NM_005951 /// NM_175617 /// NM_176870	0.45	0.47	0.51	0.473141	2.29e-06	0.000265655
UGCG	221765_at	UGCG	UDP-glucose ceramide glucosyltransferase	NM_003358	0.39	0.57	0.44	0.459344	2.12e-05	0.000745842		MT1M	216336_x_at	MT1E /// MT1H /// MT1M	metallothionein 1E /// metallothionein 1H /// metallothionein 1M	NM_005951 /// NM_175617 /// NM_176870	0.45	0.47	0.51	0.473141	2.29e-06	0.000265655
MBD2	202484_s_at	MBD2	methyl-CpG binding domain protein 2	NM_003927 /// NM_015832	0.44	0.5	0.45	0.459432	2.94e-06	0.000318		RGS20	210138_at	RGS20	regulator of G-protein signaling 20	NM_003702 /// NM_170587	0.45	0.48	0.5	0.47341	2.04e-06	0.000254535
NPR3	219789_at	NPR3	natriuretic peptide receptor C/guanylate cyclase C (atrionatriuretic peptide rec	NM_000908	0.41	0.56	0.43	0.459468	1.39e-05	0.000608723		ACSL3	201660_at	ACSL3	Acyl-CoA synthetase long-chain family member 3	NM_004457 /// NM_203372	0.42	0.52	0.48	0.473427	3.78e-06	0.000314598
TGFBR1	224793_s_at	TGFBR1	transforming growth factor, beta receptor 1	NM_001130916 /// NM_004612	0.41	0.5	0.47	0.459948	4.03e-06	0.000348608		INSIG1	201627_s_at	INSIG1	insulin induced gene 1	NM_005542 /// NM_198336 /// NM_198337	0.37	0.65	0.44	0.473632	8.55e-05	0.00161
RHOT1	218323_at	RHOT1	ras homolog gene family, member T1	NM_001033566 /// NM_001033568 /// NM_018307	0.39	0.5	0.49	0.460229	8.92e-06	0.000493613		GLT8D3	226868_at	GLT8D3	glycosyltransferase 8 domain containing 3	NM_001099650 /// NM_173601	0.47	0.43	0.53	0.47473	4.25e-06	0.000331102
GNAI2	201040_at	GNAI2	guanine nucleotide binding protein (G protein), alpha inhibiting activity polype	NM_002070	0.47	0.53	0.39	0.461053	1.29e-05	0.000586125		MDH2	213333_at	MDH2	malate dehydrogenase 2, NAD (mitochondrial)	NM_005918	0.41	0.52	0.5	0.474811	6.04e-06	0.000380183
CACNA2D3	219714_s_at	CACNA2D3	calcium channel, voltage-dependent, alpha 2/delta subunit 3	NM_018398	0.51	0.51	0.38	0.461694	1.69e-05	0.000671038		DEDD	211255_x_at	DEDD	death effector domain containing	NM_001039711 /// NM_001039712 /// NM_032998	0.64	0.43	0.39	0.474916	5.62e-05	0.00126066
TMEM41A	225991_at	TMEM41A	transmembrane protein 41A	NM_080652	0.47	0.46	0.45	0.461704	1.98e-06	0.000278324		CNN3	201445_at	CNN3	calponin 3, acidic	NM_001839	0.46	0.52	0.46	0.475541	2.55e-06	0.000271239
C5orf13	201310_s_at	C5orf13	chromosome 5 open reading frame 13	NM_001142474 /// NM_001142475 /// NM_001142476 /// NM_001142477 /// NM_001142478	0.46	0.67	0.32	0.46192	0.000411444	0.00397196		SFRS1	201742_x_at	SFRS1	splicing factor, arginine/serine-rich 1	NM_001078166 /// NM_006924	0.39	0.56	0.5	0.475957	1.65e-05	0.000641156
LMBR1	222506_at	LMBR1	limb region 1 homolog (mouse)	NM_022458	0.42	0.51	0.47	0.46302	4.13e-06	0.000349482		SELENBP1	214433_s_at	SELENBP1	selenium binding protein 1	NM_003944	0.49	0.46	0.48	0.476493	1.84e-06	0.000244711
CXXC5	224516_s_at	CXXC5	CXXC finger 5	NM_016463	0.46	0.46	0.47	0.463102	2.02e-06	0.000278965		PIK3R3	202743_at	PIK3R3	phosphoinositide-3-kinase, regulatory subunit 3 (gamma)	NM_001114172 /// NM_003629	0.47	0.5	0.46	0.476503	2.13e-06	0.000259084
FBXW2	235195_at	FBXW2	F-box and WD repeat domain containing 2	NM_012164	0.4	0.65	0.38	0.463791	0.000140567	0.00205842		ATP7B	204624_at	ATP7B	ATPase, Cu++ transporting, beta polypeptide	NM_000053 /// NM_001005918	0.41	0.44	0.6	0.476519	2.14e-05	0.000737761
MT1M	216336_x_at	MT1E /// MT1H /// MT1M	metallothionein 1E /// metallothionein 1H /// metallothionein 1M	NM_005951 /// NM_175617 /// NM_176870	0.49	0.52	0.4	0.464683	8.63e-06	0.000488731		LMAN1	224629_at	LMAN1	lectin, mannose-binding, 1	NM_005570	0.43	0.5	0.5	0.476748	3.32e-06	0.000304118
MT1H	216336_x_at	MT1E /// MT1H /// MT1M	metallothionein 1E /// metallothionein 1H /// metallothionein 1M	NM_005951 /// NM_175617 /// NM_176870	0.49	0.52	0.4	0.464683	8.63e-06	0.000488731		CACNA2D3	219714_s_at	CACNA2D3	calcium channel, voltage-dependent, alpha 2/delta subunit 3	NM_018398	0.53	0.54	0.38	0.47679	1.97e-05	0.000702783
TMBIM4	223892_s_at	TMBIM4	transmembrane BAX inhibitor motif containing 4	NM_016056	0.45	0.48	0.47	0.46472	2.3e-06	0.000288528		PSME2	201762_s_at	PSME2	proteasome (prosome, macropain) activator subunit 2 (PA28 beta)	NM_002818	0.43	0.53	0.48	0.476822	3.85e-06	0.000314598
SLC25A39	223649_s_at	SLC25A39	solute carrier family 25, member 39	NM_001143780 /// NM_016016	0.49	0.49	0.41	0.465017	5.06e-06	0.000377846		RAB3IP	238853_at	RAB3IP	RAB3A interacting protein (rabin3)	NM_001024647 /// NM_022456 /// NM_175623 /// NM_175624 /// NM_175625	0.42	0.52	0.5	0.476948	5.08e-06	0.000353175
PGP	222622_at	PGP	phosphoglycolate phosphatase	NM_001042371	0.43	0.54	0.43	0.46507	8.72e-06	0.000492058		TMEM56	234980_at	TMEM56	transmembrane protein 56	NM_152487	0.33	0.59	0.55	0.477331	0.000134017	0.00207392
TFCP2L1	219735_s_at	TFCP2L1	transcription factor CP2-like 1	NM_014553	0.46	0.49	0.45	0.465363	2.43e-06	0.000297719		STAU2	204226_at	STAU2	staufen, RNA binding protein, homolog 2 (Drosophila)	NM_001164380 /// NM_001164381 /// NM_001164382 /// NM_001164383 /// NM_001164384	0.39	0.58	0.49	0.477944	2.07e-05	0.000719875
SLC29A2	204717_s_at	SLC29A2	solute carrier family 29 (nucleoside transporters), member 2	NM_001532	0.52	0.44	0.44	0.465816	5.02e-06	0.000377846		ABHD2	228490_at	ABHD2	abhydrolase domain containing 2	NM_007011 /// NM_152924	0.43	0.48	0.52	0.478242	3.69e-06	0.000314598
LMO4	209205_s_at	LMO4	LIM domain only 4	NM_006769	0.38	0.51	0.52	0.466009	2.03e-05	0.000730503		ACAT2	209608_s_at	ACAT2	acetyl-Coenzyme A acetyltransferase 2	NM_005891	0.54	0.54	0.38	0.478864	2.54e-05	0.00080892
ACSL3	201661_s_at	ACSL3	acyl-CoA synthetase long-chain family member 3	NM_004457 /// NM_203372	0.42	0.5	0.48	0.466328	4.31e-06	0.000354334		XPR1	226615_at	XPR1	xenotropic and polytropic retrovirus receptor	NM_001135669 /// NM_004736	0.38	0.54	0.53	0.47891	1.79e-05	0.000667017
C14orf1	217188_s_at	C14orf1	chromosome 14 open reading frame 1	NM_007176	0.43	0.5	0.47	0.46634	3.34e-06	0.000327201		TSPAN13	217979_at	TSPAN13	tetraspanin 13	NM_014399	0.44	0.55	0.46	0.479351	5.04e-06	0.000352014
ARRDC4	225283_at	ARRDC4	arrestin domain containing 4	NM_183376	0.44	0.55	0.42	0.46661	1.13e-05	0.000550782		ATAD4	219127_at	ATAD4	ATPase family, AAA domain containing 4	NM_024320	0.51	0.49	0.44	0.479377	2.71e-06	0.000276088
CLCA2	206166_s_at	CLCA2	chloride channel accessory 2	NM_006536	0.46	0.45	0.48	0.466621	2.39e-06	0.000295115		GMPR	204187_at	GMPR	guanosine monophosphate reductase	NM_006877	0.41	0.48	0.56	0.480004	8.96e-06	0.000467653
UBR3	234982_at	UBR3	ubiquitin protein ligase E3 component n-recognin 3 (putative)	NM_172070	0.4	0.49	0.51	0.466688	7.49e-06	0.000450935		FYB	227266_s_at	FYB	FYN binding protein (FYB-120/130)	NM_001465 /// NM_199335	0.38	0.59	0.49	0.480257	3.23e-05	0.000910178
DDX46	228039_at	DDX46	DEAD (Asp-Glu-Ala-Asp) box polypeptide 46	NM_014829	0.38	0.51	0.53	0.466724	2.24e-05	0.000768315		MTMR4	212277_at	MTMR4	myotubularin related protein 4	NM_004687	0.44	0.48	0.54	0.481717	4.36e-06	0.000336329
ATF6	231927_at	ATF6	Activating transcription factor 6	NM_007348	0.41	0.45	0.54	0.466796	9.76e-06	0.000518489		PSPH	205048_s_at	PSPH	phosphoserine phosphatase	NM_004577	0.52	0.51	0.42	0.481731	4.88e-06	0.000349714
SPARC	200665_s_at	SPARC	secreted protein, acidic, cysteine-rich (osteonectin)	NM_003118	0.37	0.57	0.49	0.467123	3.8e-05	0.00100379		TMEM165	226825_s_at	TMEM165	transmembrane protein 165	NM_018475	0.49	0.47	0.49	0.482012	2.1e-06	0.000256731
ADAM10	214895_s_at	ADAM10	ADAM metallopeptidase domain 10	NM_001110	0.44	0.43	0.54	0.467398	6.76e-06	0.00042914		DUSP5	209457_at	DUSP5	dual specificity phosphatase 5	NM_004419	0.46	0.58	0.43	0.482781	1.06e-05	0.000512051
DHRS1	213279_at	DHRS1	dehydrogenase/reductase (SDR family) member 1	NM_001136050 /// NM_138452	0.47	0.51	0.43	0.467404	3.68e-06	0.000332813		PTPRZ1	204469_at	PTPRZ1	protein tyrosine phosphatase, receptor-type, Z polypeptide 1	NM_002851	0.34	0.44	0.76	0.483893	0.000562939	0.0050704
RWDD4A	225574_at	RWDD4A	RWD domain containing 4A	NM_152682	0.45	0.47	0.49	0.467537	2.68e-06	0.000314872		CD58	211744_s_at	CD58	CD58 molecule	NM_001144822 /// NM_001779 /// NR_026665	0.46	0.55	0.46	0.484111	4.74e-06	0.00034477
RGS20	210138_at	RGS20	regulator of G-protein signaling 20	NM_003702 /// NM_170587	0.39	0.57	0.46	0.467985	2.16e-05	0.000754854		ADH5	208848_at	ADH5	alcohol dehydrogenase 5 (class III), chi polypeptide	NM_000671	0.45	0.59	0.43	0.484604	1.42e-05	0.000593112
IRAK1	201587_s_at	IRAK1	interleukin-1 receptor-associated kinase 1	NM_001025242 /// NM_001025243 /// NM_001569	0.42	0.53	0.46	0.469265	7.1e-06	0.000440203		CLCA2	206166_s_at	CLCA2	chloride channel accessory 2	NM_006536	0.44	0.53	0.49	0.48507	3.99e-06	0.000321891
SCD	200832_s_at	SCD	stearoyl-CoA desaturase (delta-9-desaturase)	NM_005063	0.41	0.51	0.5	0.469597	7.69e-06	0.000458592		TMEM123	211967_at	TMEM123	transmembrane protein 123	NM_052932	0.47	0.52	0.47	0.485141	2.84e-06	0.000284769
SIPA1L1	202254_at	SIPA1L1	Signal-induced proliferation-associated 1 like 1	NM_015556	0.49	0.55	0.39	0.469664	1.72e-05	0.000678671		SLC29A2	204717_s_at	SLC29A2	solute carrier family 29 (nucleoside transporters), member 2	NM_001532	0.61	0.42	0.44	0.48525	2.3e-05	0.000772804
EXT1	230183_at	EXT1	exostoses (multiple) 1	NM_000127	0.33	0.71	0.44	0.470162	0.000535459	0.00469771		CARS2	218153_at	CARS2	cysteinyl-tRNA synthetase 2, mitochondrial (putative)	NM_024537	0.43	0.49	0.54	0.485282	4.91e-06	0.000349714
CLCN3	201732_s_at	CLCN3	chloride channel 3	NM_001829 /// NM_173872	0.46	0.52	0.44	0.470552	4.22e-06	0.000351331		ANK2	202920_at	ANK2	ankyrin 2, neuronal	NM_001127493 /// NM_001148 /// NM_020977	0.47	0.61	0.4	0.485471	3.4e-05	0.000934068
SFN	209260_at	SFN	stratifin	NM_006142	0.45	0.53	0.44	0.471202	5.97e-06	0.000399105		VAMP3	201337_s_at	VAMP3	vesicle-associated membrane protein 3 (cellubrevin)	NM_004781	0.36	0.49	0.65	0.486182	0.000128398	0.00202156
BDNF	206382_s_at	BDNF	brain-derived neurotrophic factor	NM_001143805 /// NM_001143806 /// NM_001143807 /// NM_001143808 /// NM_001143809	0.48	0.61	0.36	0.47147	0.000102736	0.00171885		ASAP1	221039_s_at	ASAP1	ArfGAP with SH3 domain, ankyrin repeat and PH domain 1	NM_018482	0.48	0.47	0.5	0.486764	2.34e-06	0.000269488
MTMR4	214268_s_at	MTMR4	myotubularin related protein 4	NM_004687	0.44	0.52	0.46	0.471563	4.45e-06	0.000362062		MID1	203636_at	MID1	midline 1 (Opitz/BBB syndrome)	NM_000381 /// NM_001098624 /// NM_033290	0.36	0.56	0.58	0.487006	8.33e-05	0.00158169
SERPINB4	210413_x_at	SERPINB3 /// SERPINB4	serpin peptidase inhibitor, clade B (ovalbumin), member 3 /// serpin peptidase i	NM_002974 /// NM_006919	0.46	0.55	0.42	0.472097	9.93e-06	0.000520246		PI4K2B	222631_at	PI4K2B	phosphatidylinositol 4-kinase type 2 beta	NM_018323	0.45	0.52	0.5	0.487058	3.31e-06	0.000304078
GFM2	231918_s_at	GFM2	G elongation factor, mitochondrial 2	NM_032380 /// NM_170681 /// NM_170691	0.43	0.59	0.42	0.472739	3.06e-05	0.000894622		TGFBR1	224793_s_at	TGFBR1	transforming growth factor, beta receptor 1	NM_001130916 /// NM_004612	0.46	0.52	0.48	0.487633	3.01e-06	0.000295294
CXCL2	209774_x_at	CXCL2	chemokine (C-X-C motif) ligand 2	NM_002089	0.46	0.57	0.4	0.473719	2.27e-05	0.000770215		DLG1	202514_at	DLG1	discs, large homolog 1 (Drosophila)	NM_001098424 /// NM_004087	0.43	0.55	0.5	0.488593	7.22e-06	0.000414997
SLC26A2	224963_at	SLC26A2	solute carrier family 26 (sulfate transporter), member 2	NM_000112	0.42	0.61	0.41	0.474259	4.55e-05	0.0011046		GREB1	205862_at	GREB1	GREB1 protein	NM_014668 /// NM_033090 /// NM_148903	0.54	0.4	0.55	0.489395	2.01e-05	0.000711464
POLR2F	209511_at	POLR2F	polymerase (RNA) II (DNA directed) polypeptide F	NM_021974	0.43	0.53	0.48	0.474849	5.94e-06	0.000398793		GPR56	212070_at	GPR56	G protein-coupled receptor 56	NM_001145770 /// NM_001145771 /// NM_001145772 /// NM_001145773 /// NM_001145774	0.48	0.52	0.47	0.489646	2.93e-06	0.000291951
MT1E	212859_x_at	MT1E	metallothionein 1E	NM_175617	0.53	0.57	0.36	0.475292	8e-05	0.0014985		LDLR	202068_s_at	LDLR	low density lipoprotein receptor	NM_000527	0.46	0.48	0.54	0.490233	4.03e-06	0.000322638
TMEM19	226860_at	TMEM19	transmembrane protein 19	NM_018279	0.44	0.52	0.47	0.475665	4.57e-06	0.000364046		FASN	212218_s_at	FASN	fatty acid synthase	NM_004104	0.61	0.4	0.49	0.490346	3.54e-05	0.000958447
SLC22A23	223194_s_at	SLC22A23	solute carrier family 22, member 23	NM_015482 /// NM_021945	0.52	0.53	0.39	0.475787	1.79e-05	0.000687827		KIF14	236641_at	KIF14	kinesin family member 14	NM_014875	0.46	0.56	0.46	0.490544	5.81e-06	0.000373082
ATP7B	204624_at	ATP7B	ATPase, Cu++ transporting, beta polypeptide	NM_000053 /// NM_001005918	0.51	0.54	0.39	0.475838	1.92e-05	0.000713759		SLC11A2	203124_s_at	SLC11A2	solute carrier family 11 (proton-coupled divalent metal ion transporters), membe	NM_000617	0.36	0.55	0.59	0.490578	7.64e-05	0.00151022
ISOC2	218893_at	ISOC2	isochorismatase domain containing 2	NM_001136201 /// NM_001136202 /// NM_024710	0.52	0.48	0.43	0.476378	5.37e-06	0.000384527		ZNRD1	223639_s_at	ZNRD1	zinc ribbon domain containing 1	NM_014596 /// NM_170783	0.5	0.46	0.51	0.490841	3.05e-06	0.000295904
ELOVL6	204256_at	ELOVL6	ELOVL family member 6, elongation of long chain fatty acids (FEN1/Elo2, SUR4/Elo	NM_001130721 /// NM_024090	0.39	0.54	0.52	0.476535	2.26e-05	0.000770141		MYO5C	218966_at	MYO5C	myosin VC	NM_018728	0.43	0.58	0.48	0.491343	1.14e-05	0.000533664
DEDD	211255_x_at	DEDD	death effector domain containing	NM_001039711 /// NM_001039712 /// NM_032998	0.49	0.5	0.45	0.477068	3.58e-06	0.000332468		ARFGEF1	216266_s_at	ARFGEF1	ADP-ribosylation factor guanine nucleotide-exchange factor 1(brefeldin A-inhibit	NM_006421	0.38	0.49	0.64	0.491396	8.89e-05	0.00164002
TLCD1	227804_at	TLCD1	TLC domain containing 1	NM_001160407 /// NM_138463	0.39	0.6	0.46	0.477664	4.61e-05	0.00111487		MPZL2	230518_at	MPZL2	myelin protein zero-like 2	NM_005797 /// NM_144765	0.47	0.46	0.55	0.492193	4.73e-06	0.00034477
MLEC	200616_s_at	MLEC	malectin	NM_014730	0.42	0.53	0.49	0.47895	8.21e-06	0.00047961		HSPB8	221667_s_at	HSPB8	heat shock 22kDa protein 8	NM_014365	0.55	0.57	0.38	0.492588	3.96e-05	0.00102585
STARD5	213820_s_at	STARD5	StAR-related lipid transfer (START) domain containing 5	NM_181900	0.61	0.47	0.38	0.47921	7.53e-05	0.00144572		FAH	202862_at	FAH	fumarylacetoacetate hydrolase (fumarylacetoacetase)	NM_000137	0.5	0.48	0.5	0.492674	2.64e-06	0.00027423
CLPTM1L	223020_at	CLPTM1L	CLPTM1-like	NM_030782	0.5	0.46	0.48	0.480048	3.42e-06	0.000327201		MPZL3	227747_at	MPZL3	myelin protein zero-like 3	NM_198275	0.5	0.49	0.48	0.492939	2.56e-06	0.000271239
LRRC59	222231_s_at	LRRC59	leucine rich repeat containing 59	NM_018509	0.44	0.55	0.46	0.480197	8.63e-06	0.000488731		C14orf1	217188_s_at	C14orf1	chromosome 14 open reading frame 1	NM_007176	0.54	0.52	0.43	0.492941	7.72e-06	0.000436419
USP14	226567_at	USP14	ubiquitin specific peptidase 14 (tRNA-guanine transglycosylase)	NM_001037334 /// NM_005151	0.44	0.5	0.51	0.480625	5.19e-06	0.000380168		C1R	212067_s_at	C1R	complement component 1, r subcomponent	NM_001733	0.43	0.55	0.52	0.493226	8.71e-06	0.000459128
SLC43A3	213113_s_at	SLC43A3	solute carrier family 43, member 3	NM_014096 /// NM_017611 /// NM_199329	0.48	0.52	0.45	0.480674	4.17e-06	0.000351074		HMGN3	209377_s_at	HMGN3	high mobility group nucleosomal binding domain 3	NM_004242 /// NM_138730	0.45	0.53	0.5	0.493256	4.22e-06	0.000329572
TRAF3IP3	231932_at	TRAF3IP3	TRAF3 interacting protein 3	NM_025228	0.55	0.55	0.36	0.480684	7.64e-05	0.00145795		RMND5A	212482_at	RMND5A	required for meiotic nuclear division 5 homolog A (S. cerevisiae)	NM_022780	0.42	0.6	0.47	0.493345	1.98e-05	0.000704769
XPR1	226615_at	XPR1	xenotropic and polytropic retrovirus receptor	NM_001135669 /// NM_004736	0.36	0.6	0.51	0.481251	0.000103215	0.00172231		IDI1	208881_x_at	IDI1	isopentenyl-diphosphate delta isomerase 1	NM_004508	0.47	0.61	0.42	0.493902	2.85e-05	0.000853369
SECISBP2	224250_s_at	SECISBP2	SECIS binding protein 2	NM_024077	0.44	0.5	0.51	0.481399	4.86e-06	0.000371427		POLR2F	209511_at	POLR2F	polymerase (RNA) II (DNA directed) polypeptide F	NM_021974	0.48	0.5	0.5	0.494044	2.64e-06	0.00027423
UTRN	225093_at	UTRN	utrophin	NM_007124	0.51	0.53	0.42	0.481719	9.75e-06	0.000518489		RC3H2	220201_at	RC3H2	ring finger and CCCH-type zinc finger domains 2	NM_001100588 /// NM_018835	0.46	0.54	0.49	0.494684	4.56e-06	0.000342538
PLSCR4	218901_at	PLSCR4	phospholipid scramblase 4	NM_001128304 /// NM_001128305 /// NM_001128306 /// NM_020353	0.46	0.54	0.45	0.481768	6.63e-06	0.000424949		LONP2	229663_at	LONP2	lon peptidase 2, peroxisomal	NM_031490	0.48	0.43	0.59	0.494859	1.33e-05	0.000574804
F3	204363_at	F3	coagulation factor III (thromboplastin, tissue factor)	NM_001993	0.36	0.58	0.54	0.482129	9.55e-05	0.00165221		LYN	210754_s_at	LYN	v-yes-1 Yamaguchi sarcoma viral related oncogene homolog	NM_001111097 /// NM_002350	0.41	0.52	0.56	0.495079	1.52e-05	0.000614687
SLC38A6	214830_at	SLC38A6	solute carrier family 38, member 6	NM_153811	0.39	0.6	0.48	0.482373	4.35e-05	0.0010802		IRAK1	201587_s_at	IRAK1	interleukin-1 receptor-associated kinase 1	NM_001025242 /// NM_001025243 /// NM_001569	0.39	0.55	0.57	0.49558	2.99e-05	0.000868734
SFRS2B	228760_at	SFRS2B	splicing factor, arginine/serine-rich 2B	NM_032102	0.48	0.5	0.47	0.482405	3.34e-06	0.000327201		TMBIM4	222845_x_at	TMBIM4	transmembrane BAX inhibitor motif containing 4	NM_016056	0.46	0.51	0.52	0.495749	3.96e-06	0.000321101
ACAT2	209608_s_at	ACAT2	acetyl-Coenzyme A acetyltransferase 2	NM_005891	0.53	0.6	0.36	0.482949	0.000128725	0.00196471		GRHL3	232116_at	GRHL3	grainyhead-like 3 (Drosophila)	NM_021180 /// NM_198173 /// NM_198174	0.47	0.47	0.55	0.496313	5.55e-06	0.000368185
GOT2	200708_at	GOT2	glutamic-oxaloacetic transaminase 2, mitochondrial (aspartate aminotransferase 2	NM_002080	0.46	0.52	0.48	0.482965	4.07e-06	0.00034882		TMEM30A	222391_at	TMEM30A	transmembrane protein 30A	NM_001143958 /// NM_018247	0.48	0.53	0.48	0.496331	3.38e-06	0.000306085
HOMER3	215489_x_at	HOMER3	homer homolog 3 (Drosophila)	NM_001145721 /// NM_001145722 /// NM_001145724 /// NM_004838 /// NR_027297	0.48	0.56	0.42	0.483449	1.43e-05	0.000618498		ELK3	221773_at	ELK3	ELK3, ETS-domain protein (SRF accessory protein 2)	NM_005230	0.49	0.54	0.47	0.496521	4.04e-06	0.000322638
LDLR	202068_s_at	LDLR	low density lipoprotein receptor	NM_000527	0.49	0.51	0.45	0.483844	4.48e-06	0.000362506		MRS2	228542_at	MRS2	MRS2 magnesium homeostasis factor homolog (S. cerevisiae)	NM_020662	0.47	0.52	0.51	0.49733	3.54e-06	0.000309977
GALNTL4	1554079_at	GALNTL4	UDP-N-acetyl-alpha-D-galactosamine:polypeptide N-acetylgalactosaminyltransferase	NM_198516	0.53	0.44	0.49	0.483874	6.5e-06	0.000421125		TTC39C	238480_at	TTC39C	tetratricopeptide repeat domain 39C	NM_001135993 /// NM_153211 /// NR_024232	0.37	0.58	0.58	0.49777	9.85e-05	0.00175106
PSME2	201762_s_at	PSME2	proteasome (prosome, macropain) activator subunit 2 (PA28 beta)	NM_002818	0.45	0.52	0.48	0.483995	4.59e-06	0.000364046		RCAN1	208370_s_at	RCAN1	regulator of calcineurin 1	NM_004414 /// NM_203417 /// NM_203418	0.37	0.58	0.57	0.498104	8.12e-05	0.00155952
GNA11	564_at	GNA11	guanine nucleotide binding protein (G protein), alpha 11 (Gq class)	NM_002067	0.48	0.52	0.45	0.484084	5.1e-06	0.000377846		SAA4	207096_at	SAA4	serum amyloid A4, constitutive	NM_006512	0.45	0.54	0.51	0.49873	5.77e-06	0.000371263
TIMM17A	215171_s_at	TIMM17A	translocase of inner mitochondrial membrane 17 homolog A (yeast)	NM_006335	0.45	0.54	0.47	0.484789	6.66e-06	0.000425364		SRD5A1	210959_s_at	SRD5A1	steroid-5-alpha-reductase, alpha polypeptide 1 (3-oxo-5 alpha-steroid delta 4-de	NM_001047	0.45	0.57	0.49	0.498826	8.24e-06	0.000446954
KIAA1033	212794_s_at	KIAA1033	KIAA1033	NM_015275	0.48	0.58	0.41	0.484995	2.26e-05	0.000770141		C10orf58	224435_at	C10orf58	chromosome 10 open reading frame 58	NM_032333 /// NR_024572	0.53	0.53	0.45	0.499005	6.06e-06	0.000380183
TMPO	203432_at	TMPO	thymopoietin	NM_001032283 /// NM_001032284 /// NM_003276	0.38	0.68	0.44	0.485037	0.000211037	0.00264213		EFNB2	202668_at	EFNB2	ephrin-B2	NM_004093	0.45	0.46	0.6	0.499159	1.58e-05	0.000626985
G6PD	202275_at	G6PD	glucose-6-phosphate dehydrogenase	NM_000402 /// NM_001042351	0.49	0.56	0.41	0.485113	1.99e-05	0.000725226		GLDC	204836_at	GLDC	glycine dehydrogenase (decarboxylating)	NM_000170	0.43	0.67	0.44	0.49978	7.5e-05	0.00148903
TMEM97	212279_at	TMEM97	transmembrane protein 97	NM_014573	0.46	0.55	0.45	0.485214	8.91e-06	0.000493613		NIACR2	205220_at	NIACR2	niacin receptor 2	NM_006018	0.38	0.61	0.54	0.500115	7.57e-05	0.00150011
EMP2	225079_at	EMP2	epithelial membrane protein 2	NM_001424	0.45	0.64	0.4	0.485911	9.86e-05	0.00168		ITPR3	201189_s_at	ITPR3	inositol 1,4,5-triphosphate receptor, type 3	NM_002224	0.51	0.49	0.51	0.501182	3.13e-06	0.000296984
FGD6	1555137_a_at	FGD6	FYVE, RhoGEF and PH domain containing 6	NM_018351	0.4	0.52	0.55	0.485954	2.3e-05	0.000776211		RHOT1	218323_at	RHOT1	ras homolog gene family, member T1	NM_001033566 /// NM_001033568 /// NM_018307	0.47	0.5	0.53	0.501217	3.78e-06	0.000314598
FKBP1B	206857_s_at	FKBP1B	FK506 binding protein 1B, 12.6 kDa	NM_004116 /// NM_054033	0.45	0.58	0.44	0.486499	1.7e-05	0.000673311		C5orf32	224707_at	C5orf32	chromosome 5 open reading frame 32	NM_032412	0.44	0.56	0.52	0.50171	8.77e-06	0.000460763
FOLR3	206371_at	FOLR3	folate receptor 3 (gamma)	NM_000804	0.47	0.56	0.43	0.486542	1.25e-05	0.000578809		C2orf55	228067_at	C2orf55	chromosome 2 open reading frame 55	NM_207362	0.55	0.53	0.43	0.501875	1.18e-05	0.000548351
SELENBP1	214433_s_at	SELENBP1	selenium binding protein 1	NM_003944	0.52	0.48	0.47	0.486594	4.24e-06	0.000351331		RBM47	222496_s_at	RBM47	RNA binding motif protein 47	NM_001098634 /// NM_019027	0.44	0.55	0.53	0.501907	9.14e-06	0.000473163
CARHSP1	218384_at	CARHSP1	calcium regulated heat stable protein 1, 24kDa	NM_001042476 /// NM_014316	0.45	0.58	0.44	0.486996	1.8e-05	0.000687827		ATG12	213026_at	ATG12	ATG12 autophagy related 12 homolog (S. cerevisiae)	NM_004707	0.47	0.56	0.48	0.502061	6.79e-06	0.000402659
SERPINA5	209443_at	SERPINA5	serpin peptidase inhibitor, clade A (alpha-1 antiproteinase, antitrypsin), membe	NM_000624	0.47	0.5	0.49	0.487034	3.52e-06	0.000330803		ATF6	231927_at	ATF6	Activating transcription factor 6	NM_007348	0.46	0.53	0.52	0.502391	4.68e-06	0.00034477
KARS	200079_s_at	KARS	lysyl-tRNA synthetase	NM_001130089 /// NM_005548	0.47	0.5	0.5	0.487543	3.67e-06	0.000332813		PACRGL	235260_s_at	PACRGL	PARK2 co-regulated-like	NM_001130727 /// NM_145048	0.47	0.54	0.5	0.503238	4.2e-06	0.000328818
ATP1B1	201242_s_at	ATP1B1	ATPase, Na+/K+ transporting, beta 1 polypeptide	NM_001001787 /// NM_001677	0.4	0.46	0.62	0.488107	6.65e-05	0.00134916		F3	204363_at	F3	coagulation factor III (thromboplastin, tissue factor)	NM_001993	0.42	0.52	0.58	0.503331	2.02e-05	0.000711832
TMEM165	226825_s_at	TMEM165	transmembrane protein 165	NM_018475	0.5	0.52	0.45	0.488773	5.48e-06	0.000386883		NSF	202395_at	NSF	N-ethylmaleimide-sensitive factor	NM_006178	0.46	0.56	0.49	0.503912	6.38e-06	0.000388493
SAA4	207096_at	SAA4	serum amyloid A4, constitutive	NM_006512	0.44	0.61	0.44	0.489522	3.27e-05	0.00092676		SLC25A39	223649_s_at	SLC25A39	solute carrier family 25, member 39	NM_001143780 /// NM_016016	0.52	0.53	0.47	0.504126	4.48e-06	0.000339048
PTP4A1	200731_s_at	PTP4A1	protein tyrosine phosphatase type IVA, member 1	NM_003463	0.45	0.52	0.51	0.489811	6.15e-06	0.00040682		SPARC	200665_s_at	SPARC	secreted protein, acidic, cysteine-rich (osteonectin)	NM_003118	0.6	0.56	0.39	0.504177	6.68e-05	0.00140059
DCUN1D3	239648_at	DCUN1D3	DCN1, defective in cullin neddylation 1, domain containing 3 (S. cerevisiae)	NM_173475	0.42	0.53	0.53	0.490847	1.39e-05	0.000608723		FKBP1B	206857_s_at	FKBP1B	FK506 binding protein 1B, 12.6 kDa	NM_004116 /// NM_054033	0.53	0.51	0.48	0.504491	3.72e-06	0.000314598
ECM2	206101_at	ECM2	extracellular matrix protein 2, female organ and adipocyte specific	NM_001393	0.42	0.48	0.59	0.490932	2.99e-05	0.00088567		FAM64A	221591_s_at	FAM64A	family with sequence similarity 64, member A	NM_019013	0.47	0.48	0.56	0.504631	6.43e-06	0.000390043
MYO5C	218966_at	MYO5C	myosin VC	NM_018728	0.47	0.57	0.44	0.491186	1.56e-05	0.000641179		STEAP3	1554830_a_at	STEAP3	STEAP family member 3	NM_001008410 /// NM_018234 /// NM_182915	0.48	0.51	0.52	0.505123	3.84e-06	0.000314598
GLT8D3	226868_at	GLT8D3	glycosyltransferase 8 domain containing 3	NM_001099650 /// NM_173601	0.45	0.58	0.45	0.491221	1.79e-05	0.000687827		CA12	210735_s_at	CA12	carbonic anhydrase XII	NM_001218 /// NM_206925	0.43	0.59	0.51	0.505246	2e-05	0.000709504
STEAP3	218424_s_at	STEAP3	STEAP family member 3	NM_001008410 /// NM_018234 /// NM_182915	0.56	0.46	0.45	0.491229	1.02e-05	0.00052393		CHUK	209666_s_at	CHUK	conserved helix-loop-helix ubiquitous kinase	NM_001278	0.46	0.56	0.5	0.505731	6.58e-06	0.000395369
SGPP2	244780_at	SGPP2	sphingosine-1-phosphate phosphotase 2	NM_152386	0.44	0.6	0.45	0.491953	2.98e-05	0.000884371		EMP2	225079_at	EMP2	epithelial membrane protein 2	NM_001424	0.57	0.57	0.4	0.506207	4.27e-05	0.00107976
LOC285550	227270_at	LOC285550	hypothetical protein LOC285550	NM_001145191	0.47	0.56	0.46	0.491977	9.1e-06	0.000500058		TNS3	217853_at	TNS3	tensin 3	NM_022748	0.38	0.56	0.61	0.506274	8.38e-05	0.00158456
CALM3	200622_x_at	CALM3	calmodulin 3 (phosphorylase kinase, delta)	NM_005184	0.42	0.54	0.52	0.491998	1.54e-05	0.000639713		TMEM41A	225991_at	TMEM41A	transmembrane protein 41A	NM_080652	0.46	0.59	0.49	0.506574	1.18e-05	0.000548351
HIF1A	200989_at	HIF1A	hypoxia inducible factor 1, alpha subunit (basic helix-loop-helix transcription	NM_001530 /// NM_181054	0.47	0.49	0.52	0.492609	4.41e-06	0.000360671		SETD7	224928_at	SETD7	SET domain containing (lysine methyltransferase) 7	NM_030648	0.4	0.57	0.57	0.508071	3.99e-05	0.00103026
LMAN1	224629_at	LMAN1	lectin, mannose-binding, 1	NM_005570	0.5	0.49	0.49	0.492706	3.59e-06	0.000332468		CLASP2	212306_at	CLASP2	cytoplasmic linker associated protein 2	NM_015097	0.43	0.58	0.53	0.508444	1.89e-05	0.000689726
IL6ST	211000_s_at	IL6ST	interleukin 6 signal transducer (gp130, oncostatin M receptor)	NM_002184 /// NM_175767	0.49	0.56	0.43	0.493391	1.31e-05	0.000590949		FBXW2	235195_at	FBXW2	F-box and WD repeat domain containing 2	NM_012164	0.5	0.49	0.53	0.508692	4.02e-06	0.000322638
C1orf74	229933_at	C1orf74	chromosome 1 open reading frame 74	NM_152485	0.44	0.59	0.46	0.493872	2.41e-05	0.000802158		KIF3B	203943_at	KIF3B	kinesin family member 3B	NM_004798	0.44	0.57	0.53	0.509912	1.49e-05	0.000609534
SETD7	224928_at	SETD7	SET domain containing (lysine methyltransferase) 7	NM_030648	0.45	0.53	0.5	0.494329	6.35e-06	0.000414821		ARNTL2	223586_at	ARNTL2	aryl hydrocarbon receptor nuclear translocator-like 2	NM_020183	0.43	0.72	0.44	0.510368	0.000193027	0.00257995
SQLE	213562_s_at	SQLE	squalene epoxidase	NM_003129	0.5	0.6	0.4	0.494419	5.23e-05	0.00118901		RPS5	200024_at	RPS5	ribosomal protein S5	NM_001009	0.47	0.53	0.54	0.510408	6.21e-06	0.000383281
TK1	1554408_a_at	TK1	thymidine kinase 1, soluble	NM_003258	0.46	0.62	0.43	0.494969	4.68e-05	0.00112489		USP46	203870_at	USP46	ubiquitin specific peptidase 46	NM_001134223 /// NM_022832	0.43	0.5	0.61	0.511463	2.69e-05	0.000827723
TNS3	217853_at	TNS3	tensin 3	NM_022748	0.49	0.53	0.47	0.495255	5.21e-06	0.000380168		UBE2W	222657_s_at	UBE2W	ubiquitin-conjugating enzyme E2W (putative)	NM_001001481 /// NM_018299	0.48	0.49	0.57	0.511574	7.3e-06	0.000418083
C10orf58	224435_at	C10orf58	chromosome 10 open reading frame 58	NM_032333 /// NR_024572	0.45	0.55	0.49	0.495791	9.14e-06	0.000501381		GSTA4	202967_at	GSTA4	glutathione S-transferase alpha 4	NM_001512	0.5	0.51	0.52	0.5117	3.78e-06	0.000314598
TTC39C	238480_at	TTC39C	tetratricopeptide repeat domain 39C	NM_001135993 /// NM_153211 /// NR_024232	0.43	0.58	0.5	0.496759	2.14e-05	0.000750363		ANKRD13A	224810_s_at	ANKRD13A	ankyrin repeat domain 13A	NM_033121	0.45	0.54	0.55	0.513002	9.19e-06	0.000474978
ATP6V1A	201971_s_at	ATP6V1A	ATPase, H+ transporting, lysosomal 70kDa, V1 subunit A	NM_001690	0.49	0.49	0.51	0.497551	4.1e-06	0.00034882		RPS6KA5	204633_s_at	RPS6KA5	ribosomal protein S6 kinase, 90kDa, polypeptide 5	NM_004755 /// NM_182398	0.38	0.58	0.61	0.513043	0.000119212	0.00193546
KIAA0317	202128_at	KIAA0317	KIAA0317	NM_001039479	0.52	0.52	0.46	0.498532	6.42e-06	0.000417661		CLDN7	202790_at	CLDN7	claudin 7	NM_001307	0.52	0.53	0.49	0.513249	4.57e-06	0.000342538
IL4R	203233_at	IL4R	interleukin 4 receptor	NM_000418 /// NM_001008699	0.48	0.61	0.43	0.499868	4.29e-05	0.00107462		TSPAN3	200973_s_at	TSPAN3	tetraspanin 3	NM_005724 /// NM_198902	0.51	0.56	0.47	0.513291	7.03e-06	0.000412277
ELK3	221773_at	ELK3	ELK3, ETS-domain protein (SRF accessory protein 2)	NM_005230	0.47	0.53	0.5	0.500385	5.7e-06	0.000389321		AK1	202587_s_at	AK1	adenylate kinase 1	NM_000476	0.58	0.5	0.47	0.514128	1.01e-05	0.000500057
C1R	212067_s_at	C1R	complement component 1, r subcomponent	NM_001733	0.46	0.64	0.43	0.500456	7.16e-05	0.00139856		RDX	212398_at	RDX	radixin	NM_002906	0.48	0.54	0.52	0.514292	5.16e-06	0.00035501
PTPN3	203997_at	PTPN3	protein tyrosine phosphatase, non-receptor type 3	NM_001145368 /// NM_001145369 /// NM_001145370 /// NM_001145371 /// NM_001145372	0.48	0.58	0.45	0.500545	1.65e-05	0.00066099		C5orf23	219054_at	C5orf23	chromosome 5 open reading frame 23	NM_024563	0.45	0.46	0.65	0.51444	4.7e-05	0.00113693
SFRS7	201129_at	SFRS7	splicing factor, arginine/serine-rich 7, 35kDa	NM_001031684	0.45	0.54	0.52	0.501049	8.77e-06	0.000493613		C1orf74	229933_at	C1orf74	chromosome 1 open reading frame 74	NM_152485	0.43	0.61	0.52	0.514777	2.68e-05	0.000827047
SLC35D2	213082_s_at	SLC35D2	solute carrier family 35, member D2	NM_007001	0.51	0.52	0.48	0.50132	5.01e-06	0.000377846		NSBP1	221606_s_at	NSBP1	nucleosomal binding protein 1	NM_030763	0.54	0.55	0.46	0.515361	8.42e-06	0.000452853
TMEM30A	222391_at	TMEM30A	transmembrane protein 30A	NM_001143958 /// NM_018247	0.51	0.46	0.54	0.501949	7.13e-06	0.000440203		SNRPN	228370_at	SNRPN	small nuclear ribonucleoprotein polypeptide N	NM_003097 /// NM_022805 /// NM_022806 /// NM_022807 /// NM_022808	0.5	0.47	0.57	0.515389	8.55e-06	0.000454994
RPS6KA5	204633_s_at	RPS6KA5	ribosomal protein S6 kinase, 90kDa, polypeptide 5	NM_004755 /// NM_182398	0.53	0.52	0.46	0.503009	7.44e-06	0.000449644		THBD	203887_s_at	THBD	thrombomodulin	NM_000361	0.42	0.66	0.49	0.515655	7.11e-05	0.00144315
TUBB2A	204141_at	TUBB2A	tubulin, beta 2A	NM_001069	0.44	0.62	0.47	0.503415	4.23e-05	0.00106895		KARS	200079_s_at	KARS	lysyl-tRNA synthetase	NM_001130089 /// NM_005548	0.46	0.58	0.51	0.515882	1.1e-05	0.000522636
SNCA	204467_s_at	SNCA	synuclein, alpha (non A4 component of amyloid precursor)	NM_000345 /// NM_001146054 /// NM_001146055 /// NM_007308	0.66	0.53	0.37	0.503543	0.000278576	0.00313597		SDPR	218711_s_at	SDPR	serum deprivation response (phosphatidylserine binding protein)	NM_004657	0.5	0.51	0.55	0.517195	5.04e-06	0.000352014
FLNA	213746_s_at	FLNA	filamin A, alpha	NM_001110556 /// NM_001456	0.48	0.76	0.35	0.504042	0.00108763	0.00749469		C12orf52	44065_at	C12orf52	chromosome 12 open reading frame 52	NM_032848	0.47	0.54	0.55	0.517221	7.85e-06	0.000437752
NEURL1B	225355_at	NEURL1B	neuralized homolog 1B (Drosophila)	NM_001142651	0.49	0.59	0.44	0.504062	2.22e-05	0.000764787		USP14	226567_at	USP14	ubiquitin specific peptidase 14 (tRNA-guanine transglycosylase)	NM_001037334 /// NM_005151	0.45	0.48	0.64	0.517318	3.98e-05	0.00102935
F12	205774_at	F12	coagulation factor XII (Hageman factor)	NM_000505	0.48	0.55	0.49	0.50408	7.64e-06	0.000457342		ARHGAP18	225166_at	ARHGAP18	Rho GTPase activating protein 18	NM_033515	0.37	0.74	0.5	0.517458	0.0004714	0.00453231
FNBP1	212288_at	FNBP1	formin binding protein 1	NM_015033	0.5	0.52	0.49	0.504332	4.86e-06	0.000371427		HIF1A	200989_at	HIF1A	hypoxia inducible factor 1, alpha subunit (basic helix-loop-helix transcription	NM_001530 /// NM_181054	0.5	0.55	0.5	0.517565	5.33e-06	0.000361233
SLC7A6	203578_s_at	SLC7A6	solute carrier family 7 (cationic amino acid transporter, y+ system), member 6	NM_001076785 /// NM_003983	0.49	0.6	0.43	0.504793	3.42e-05	0.000945445		SSR3	217790_s_at	SSR3	signal sequence receptor, gamma (translocon-associated protein gamma)	NM_007107	0.41	0.71	0.48	0.518196	0.000185781	0.00252791
HMGN3	209377_s_at	HMGN3	high mobility group nucleosomal binding domain 3	NM_004242 /// NM_138730	0.45	0.52	0.55	0.505284	1.03e-05	0.000527346		ULBP2	238542_at	ULBP2	UL16 binding protein 2	NM_025217	0.6	0.59	0.4	0.518295	8.08e-05	0.00155372
VAMP3	201337_s_at	VAMP3	vesicle-associated membrane protein 3 (cellubrevin)	NM_004781	0.51	0.46	0.56	0.505726	1.06e-05	0.000534878		SLC44A2	224609_at	SLC44A2	solute carrier family 44, member 2	NM_001145056 /// NM_020428	0.52	0.54	0.49	0.518429	5.45e-06	0.000365469
RAB27A	209515_s_at	RAB27A	RAB27A, member RAS oncogene family	NM_004580 /// NM_183234 /// NM_183235 /// NM_183236	0.42	0.62	0.5	0.506103	5.19e-05	0.00118248		FNBP1	212288_at	FNBP1	formin binding protein 1	NM_015033	0.49	0.54	0.53	0.518522	5.27e-06	0.000358696
C7orf23	204215_at	C7orf23	chromosome 7 open reading frame 23	NM_024315	0.53	0.5	0.49	0.506158	5.21e-06	0.000380168		SLC7A6	203578_s_at	SLC7A6	solute carrier family 7 (cationic amino acid transporter, y+ system), member 6	NM_001076785 /// NM_003983	0.49	0.52	0.55	0.51867	5.84e-06	0.000374252
TYMS	1554696_s_at	TYMS	thymidylate synthetase	NM_001071	0.5	0.57	0.45	0.506319	1.46e-05	0.000621234		RGS3	203823_at	RGS3	regulator of G-protein signaling 3	NM_017790 /// NM_021106 /// NM_130795 /// NM_134427 /// NM_144488 /// NM_144489	0.46	0.53	0.57	0.519042	9.64e-06	0.0004887
CORO2A	227177_at	CORO2A	coronin, actin binding protein, 2A	NM_003389 /// NM_052820	0.49	0.51	0.52	0.50699	5.33e-06	0.000384527		PLAT	201860_s_at	PLAT	plasminogen activator, tissue	NM_000930 /// NM_033011	0.45	0.59	0.53	0.519563	1.79e-05	0.000667017
ANKRD13A	224810_s_at	ANKRD13A	ankyrin repeat domain 13A	NM_033121	0.51	0.49	0.52	0.507088	5.15e-06	0.000380168		C5orf28	219029_at	C5orf28	chromosome 5 open reading frame 28	NM_022483	0.49	0.51	0.56	0.520012	7.06e-06	0.000413042
LRP8	205282_at	LRP8	low density lipoprotein receptor-related protein 8, apolipoprotein e receptor	NM_001018054 /// NM_004631 /// NM_017522 /// NM_033300	0.35	0.64	0.57	0.50709	0.00040164	0.00391838		KTELC1	218587_s_at	KTELC1	KTEL (Lys-Tyr-Glu-Leu) containing 1	NM_152305 /// NR_024265	0.51	0.56	0.49	0.520109	6.36e-06	0.000388493
CAV2	203323_at	CAV2	caveolin 2	NM_001233 /// NM_198212	0.46	0.51	0.55	0.507166	8.92e-06	0.000493613		TLCD1	227804_at	TLCD1	TLC domain containing 1	NM_001160407 /// NM_138463	0.5	0.47	0.6	0.520275	1.37e-05	0.000583733
ETNK2	219268_at	ETNK2	ethanolamine kinase 2	NM_018208	0.52	0.49	0.51	0.507194	5.41e-06	0.000384527		TMEM144	228624_at	TMEM144	transmembrane protein 144	NM_018342	0.44	0.52	0.62	0.520494	3.34e-05	0.000928011
SERPINB2	204614_at	SERPINB2	serpin peptidase inhibitor, clade B (ovalbumin), member 2	NM_001143818 /// NM_002575	0.34	0.54	0.71	0.50752	0.000801731	0.00610354		FGGY	219718_at	FGGY	FGGY carbohydrate kinase domain containing	NM_001113411 /// NM_018291	0.45	0.6	0.53	0.520835	2.04e-05	0.00071413
FADS2	202218_s_at	FADS2	fatty acid desaturase 2	NM_004265	0.55	0.66	0.36	0.507577	0.000342846	0.00357223		PNKD	233177_s_at	PNKD	paroxysmal nonkinesigenic dyskinesia	NM_001077399 /// NM_015488 /// NM_022572	0.53	0.5	0.54	0.521792	5.18e-06	0.000355616
TSPAN13	217979_at	TSPAN13	tetraspanin 13	NM_014399	0.47	0.53	0.52	0.507578	7.08e-06	0.000440203		DDX46	228039_at	DDX46	DEAD (Asp-Glu-Ala-Asp) box polypeptide 46	NM_014829	0.48	0.47	0.64	0.52188	3.34e-05	0.000928011
C2orf55	228067_at	C2orf55	chromosome 2 open reading frame 55	NM_207362	0.57	0.57	0.41	0.507943	5.49e-05	0.00120969		LRRC59	222231_s_at	LRRC59	leucine rich repeat containing 59	NM_018509	0.51	0.58	0.49	0.522162	8.68e-06	0.000458307
DOLK	204488_at	DOLK	dolichol kinase	NM_014908	0.52	0.6	0.42	0.508381	4.21e-05	0.00106732		BTF3L4	225976_at	BTF3L4	basic transcription factor 3-like 4	NM_001136497 /// NM_152265 /// NR_024350	0.45	0.61	0.52	0.522739	2.48e-05	0.000800292
CYLD	221905_at	CYLD	cylindromatosis (turban tumor syndrome)	NM_001042355 /// NM_001042412 /// NM_015247	0.53	0.58	0.43	0.508943	2.78e-05	0.00085734		UTRN	225093_at	UTRN	utrophin	NM_007124	0.46	0.53	0.58	0.522756	1.3e-05	0.000567603
TMEM56	234980_at	TMEM56	transmembrane protein 56	NM_152487	0.44	0.65	0.46	0.50944	8.01e-05	0.00149859		EPCAM	201839_s_at	EPCAM	epithelial cell adhesion molecule	NM_002354	0.51	0.54	0.52	0.523108	5.14e-06	0.00035501
DNAJC24	213853_at	DNAJC24	DnaJ (Hsp40) homolog, subfamily C, member 24	NM_181706	0.48	0.52	0.54	0.509497	7.13e-06	0.000440203		SLCO3A1	227367_at	SLCO3A1	solute carrier organic anion transporter family, member 3A1	NM_001145044 /// NM_013272	0.42	0.61	0.56	0.523131	4.5e-05	0.00110709
SLCO3A1	227367_at	SLCO3A1	solute carrier organic anion transporter family, member 3A1	NM_001145044 /// NM_013272	0.58	0.54	0.42	0.509589	3.59e-05	0.000971125		SLC22A23	223194_s_at	SLC22A23	solute carrier family 22, member 23	NM_015482 /// NM_021945	0.54	0.55	0.48	0.523519	8.21e-06	0.000446954
DLG1	202514_at	DLG1	discs, large homolog 1 (Drosophila)	NM_001098424 /// NM_004087	0.49	0.54	0.5	0.509717	6.58e-06	0.000424337		AGPS	225108_at	AGPS	alkylglycerone phosphate synthase	NM_003659	0.47	0.57	0.53	0.523951	1.01e-05	0.000500057
DCTN5	209231_s_at	DCTN5	dynactin 5 (p25)	NM_032486	0.46	0.52	0.56	0.509973	1.24e-05	0.000575872		TRA2B	200892_s_at	TRA2B	transformer 2 beta homolog (Drosophila)	NM_004593	0.49	0.6	0.49	0.524347	1.24e-05	0.000558277
CLDN7	202790_at	CLDN7	claudin 7	NM_001307	0.44	0.59	0.51	0.510154	2.88e-05	0.000874475		PTPN3	203997_at	PTPN3	protein tyrosine phosphatase, non-receptor type 3	NM_001145368 /// NM_001145369 /// NM_001145370 /// NM_001145371 /// NM_001145372	0.51	0.53	0.54	0.524597	5.23e-06	0.000356737
ULBP2	221291_at	ULBP2	UL16 binding protein 2	NM_025217	0.55	0.49	0.5	0.510261	7.38e-06	0.000448601		F12	205774_at	F12	coagulation factor XII (Hageman factor)	NM_000505	0.54	0.5	0.54	0.525214	5.88e-06	0.000375302
NSF	202395_at	NSF	N-ethylmaleimide-sensitive factor	NM_006178	0.56	0.51	0.46	0.510551	1.15e-05	0.000554522		HAS3	223541_at	HAS3	hyaluronan synthase 3	NM_005329 /// NM_138612	0.37	0.68	0.58	0.525481	0.000341135	0.0036991
GRHL3	232116_at	GRHL3	grainyhead-like 3 (Drosophila)	NM_021180 /// NM_198173 /// NM_198174	0.58	0.5	0.46	0.510712	1.45e-05	0.000621234		DSE	218854_at	DSE	dermatan sulfate epimerase	NM_001080976 /// NM_013352	0.46	0.62	0.51	0.525626	2.61e-05	0.000817349
UBE2S	202779_s_at	UBE2S	ubiquitin-conjugating enzyme E2S	NM_014501	0.5	0.61	0.43	0.510868	4.07e-05	0.00104957		TIMM17A	215171_s_at	TIMM17A	translocase of inner mitochondrial membrane 17 homolog A (yeast)	NM_006335	0.5	0.6	0.48	0.526252	1.44e-05	0.00059754
GLCE	213552_at	GLCE	glucuronic acid epimerase	NM_015554	0.46	0.55	0.53	0.511285	1.09e-05	0.000537947		CBFB	202370_s_at	CBFB	core-binding factor, beta subunit	NM_001755 /// NM_022845	0.45	0.56	0.58	0.52634	1.99e-05	0.000706745
FAH	202862_at	FAH	fumarylacetoacetate hydrolase (fumarylacetoacetase)	NM_000137	0.51	0.5	0.53	0.511479	5.73e-06	0.000390197		TIMM8B	218357_s_at	TIMM8B	translocase of inner mitochondrial membrane 8 homolog B (yeast)	NM_012459 /// NR_028383	0.46	0.56	0.57	0.526573	1.42e-05	0.000593112
CLN6	218161_s_at	CLN6	ceroid-lipofuscinosis, neuronal 6, late infantile, variant	NM_017882	0.51	0.5	0.53	0.511502	5.89e-06	0.000396954		PIGM	235168_at	PIGM	phosphatidylinositol glycan anchor biosynthesis, class M	NM_145167	0.38	0.58	0.66	0.527412	0.000240227	0.00297737
SEC14L1	202082_s_at	SEC14L1	SEC14-like 1 (S. cerevisiae)	NM_001039573 /// NM_001143998 /// NM_001143999 /// NM_001144001 /// NM_003003	0.49	0.57	0.48	0.511699	1.08e-05	0.000537222		AGTPBP1	204500_s_at	AGTPBP1	ATP/GTP binding protein 1	NM_015239	0.46	0.6	0.53	0.527591	1.86e-05	0.000684277
THRB	228716_at	THRB	thyroid hormone receptor, beta (erythroblastic leukemia viral (v-erb-a) oncogene	NM_000461 /// NM_001128176 /// NM_001128177	0.57	0.49	0.49	0.511754	1.02e-05	0.00052393		KIAA0317	202128_at	KIAA0317	KIAA0317	NM_001039479	0.5	0.53	0.56	0.527678	7.13e-06	0.000413042
CLCN4	214769_at	CLCN4	chloride channel 4	NM_001830	0.48	0.62	0.46	0.512864	3.35e-05	0.000940964		TIGD1	1553099_at	TIGD1	tigger transposable element derived 1	NM_145702	0.59	0.57	0.44	0.528339	2.67e-05	0.000827047
TUBG1	201714_at	TUBG1	tubulin, gamma 1	NM_001070	0.54	0.54	0.46	0.512933	1.05e-05	0.000532392		ZNF512	225050_at	ZNF512	zinc finger protein 512	NM_032434	0.46	0.56	0.58	0.52867	1.79e-05	0.000667017
CHN2	213385_at	CHN2	chimerin (chimaerin) 2	NM_001039936 /// NM_004067	0.56	0.53	0.46	0.51442	1.15e-05	0.000554522		CEP55	218542_at	CEP55	centrosomal protein 55kDa	NM_001127182 /// NM_018131	0.54	0.65	0.42	0.52914	9.3e-05	0.00169112
IVD	203682_s_at	IVD	isovaleryl Coenzyme A dehydrogenase	NM_001159508 /// NM_002225	0.5	0.71	0.39	0.515458	0.000358214	0.0036585		ADRBK2	228771_at	ADRBK2	adrenergic, beta, receptor kinase 2	NM_005160	0.47	0.47	0.67	0.529994	6.92e-05	0.00142227
ATP2A2	209186_at	ATP2A2	ATPase, Ca++ transporting, cardiac muscle, slow twitch 2	NM_001135765 /// NM_001681 /// NM_170665	0.44	0.57	0.54	0.515823	2.5e-05	0.000814886		CLPTM1	211136_s_at	CLPTM1	cleft lip and palate associated transmembrane protein 1	NM_001294	0.7	0.46	0.46	0.530679	0.000128374	0.00202156
TIMM8B	218357_s_at	TIMM8B	translocase of inner mitochondrial membrane 8 homolog B (yeast)	NM_012459 /// NR_028383	0.48	0.5	0.58	0.515904	1.34e-05	0.000596787		WDR36	226180_at	WDR36	WD repeat domain 36	NM_139281	0.48	0.62	0.5	0.531601	2.39e-05	0.000785605
DFFA	223518_at	DFFA	DNA fragmentation factor, 45kDa, alpha polypeptide	NM_004401 /// NM_213566	0.48	0.57	0.5	0.515995	1.12e-05	0.000548455		CXCL16	223454_at	CXCL16	chemokine (C-X-C motif) ligand 16	NM_001100812 /// NM_022059	0.45	0.63	0.53	0.531714	3.82e-05	0.00100183
C19orf12	225863_s_at	C19orf12	chromosome 19 open reading frame 12	NM_001031726 /// NM_031448	0.49	0.61	0.46	0.516498	2.97e-05	0.000884371		LRRC8B	212978_at	LRRC8B	leucine rich repeat containing 8 family, member B	NM_001134476 /// NM_015350	0.39	0.63	0.61	0.532238	0.000211923	0.00274608
ENTPD7	235204_at	ENTPD7	ectonucleoside triphosphate diphosphohydrolase 7	NM_020354	0.41	0.64	0.52	0.516533	0.000104877	0.00173617		FBXL2	214436_at	FBXL2	F-box and leucine-rich repeat protein 2	NM_012157	0.52	0.56	0.52	0.532863	6.78e-06	0.000402659
RPL27A	223707_at	RPL27A	ribosomal protein L27a	NM_000990	0.41	0.67	0.5	0.516652	0.000175809	0.00233943		FADS2	202218_s_at	FADS2	fatty acid desaturase 2	NM_004265	0.66	0.43	0.53	0.53296	7.4e-05	0.00148027
ATP1A1	220948_s_at	ATP1A1	ATPase, Na+/K+ transporting, alpha 1 polypeptide	NM_000701 /// NM_001001586 /// NM_001160233 /// NM_001160234	0.57	0.5	0.49	0.518242	1.05e-05	0.000532392		ISOC2	218893_at	ISOC2	isochorismatase domain containing 2	NM_001136201 /// NM_001136202 /// NM_024710	0.52	0.56	0.53	0.533295	6.83e-06	0.000403526
GPR161	230369_at	GPR161	G protein-coupled receptor 161	NM_153832	0.52	0.59	0.45	0.518731	2.5e-05	0.000814886		ATP1A1	220948_s_at	ATP1A1	ATPase, Na+/K+ transporting, alpha 1 polypeptide	NM_000701 /// NM_001001586 /// NM_001160233 /// NM_001160234	0.48	0.53	0.59	0.534237	1.36e-05	0.00058103
TMEM181	225127_at	TMEM181	transmembrane protein 181	NM_020823	0.52	0.61	0.44	0.519295	3.55e-05	0.000965281		ACBD5	225663_at	ACBD5	acyl-Coenzyme A binding domain containing 5	NM_001042473 /// NM_145698 /// NR_024150	0.47	0.55	0.59	0.53459	1.62e-05	0.000637289
UGT1A1	208596_s_at	UGT1A1 /// UGT1A10 /// UGT1A3 /// UGT1A4 /// UGT1A5 /// UGT1A6 /// UGT1A7 /// UGT1A8 /// UGT1A9	UDP glucuronosyltransferase 1 family, polypeptide A1 /// UDP glucuronosyltransfe	NM_000463 /// NM_001072 /// NM_007120 /// NM_019075 /// NM_019076 /// NM_019077	0.44	0.58	0.55	0.520405	3.13e-05	0.000905004		GLCE	213552_at	GLCE	glucuronic acid epimerase	NM_015554	0.53	0.55	0.53	0.534987	6.48e-06	0.000391904
UGT1A5	208596_s_at	UGT1A1 /// UGT1A10 /// UGT1A3 /// UGT1A4 /// UGT1A5 /// UGT1A6 /// UGT1A7 /// UGT1A8 /// UGT1A9	UDP glucuronosyltransferase 1 family, polypeptide A1 /// UDP glucuronosyltransfe	NM_000463 /// NM_001072 /// NM_007120 /// NM_019075 /// NM_019076 /// NM_019077	0.44	0.58	0.55	0.520405	3.13e-05	0.000905004		FHOD3	218980_at	FHOD3	formin homology 2 domain containing 3	NM_025135	0.52	0.6	0.49	0.536027	1.46e-05	0.00060191
UGT1A8	208596_s_at	UGT1A1 /// UGT1A10 /// UGT1A3 /// UGT1A4 /// UGT1A5 /// UGT1A6 /// UGT1A7 /// UGT1A8 /// UGT1A9	UDP glucuronosyltransferase 1 family, polypeptide A1 /// UDP glucuronosyltransfe	NM_000463 /// NM_001072 /// NM_007120 /// NM_019075 /// NM_019076 /// NM_019077	0.44	0.58	0.55	0.520405	3.13e-05	0.000905004		GADD45B	209305_s_at	GADD45B	growth arrest and DNA-damage-inducible, beta	NM_015675	0.63	0.49	0.51	0.537499	2.42e-05	0.000790561
UGT1A7	208596_s_at	UGT1A1 /// UGT1A10 /// UGT1A3 /// UGT1A4 /// UGT1A5 /// UGT1A6 /// UGT1A7 /// UGT1A8 /// UGT1A9	UDP glucuronosyltransferase 1 family, polypeptide A1 /// UDP glucuronosyltransfe	NM_000463 /// NM_001072 /// NM_007120 /// NM_019075 /// NM_019076 /// NM_019077	0.44	0.58	0.55	0.520405	3.13e-05	0.000905004		LOC100271836	208118_x_at	IMAA /// LOC100271836 /// LOC440345 /// LOC440354 /// LOC595101 /// LOC641298 /// SLC7A5P1	SLC7A5 pseudogene /// SMG1 homolog, phosphatidylinositol 3-kinase-related kinase	NR_002453 /// NR_002473 /// NR_002593 /// NR_002594 /// NR_027154 /// NR_027155	0.53	0.58	0.51	0.538943	1.01e-05	0.000500057
UGT1A3	208596_s_at	UGT1A1 /// UGT1A10 /// UGT1A3 /// UGT1A4 /// UGT1A5 /// UGT1A6 /// UGT1A7 /// UGT1A8 /// UGT1A9	UDP glucuronosyltransferase 1 family, polypeptide A1 /// UDP glucuronosyltransfe	NM_000463 /// NM_001072 /// NM_007120 /// NM_019075 /// NM_019076 /// NM_019077	0.44	0.58	0.55	0.520405	3.13e-05	0.000905004		IMAA	208118_x_at	IMAA /// LOC100271836 /// LOC440345 /// LOC440354 /// LOC595101 /// LOC641298 /// SLC7A5P1	SLC7A5 pseudogene /// SMG1 homolog, phosphatidylinositol 3-kinase-related kinase	NR_002453 /// NR_002473 /// NR_002593 /// NR_002594 /// NR_027154 /// NR_027155	0.53	0.58	0.51	0.538943	1.01e-05	0.000500057
UGT1A4	208596_s_at	UGT1A1 /// UGT1A10 /// UGT1A3 /// UGT1A4 /// UGT1A5 /// UGT1A6 /// UGT1A7 /// UGT1A8 /// UGT1A9	UDP glucuronosyltransferase 1 family, polypeptide A1 /// UDP glucuronosyltransfe	NM_000463 /// NM_001072 /// NM_007120 /// NM_019075 /// NM_019076 /// NM_019077	0.44	0.58	0.55	0.520405	3.13e-05	0.000905004		SLC7A5P1	208118_x_at	IMAA /// LOC100271836 /// LOC440345 /// LOC440354 /// LOC595101 /// LOC641298 /// SLC7A5P1	SLC7A5 pseudogene /// SMG1 homolog, phosphatidylinositol 3-kinase-related kinase	NR_002453 /// NR_002473 /// NR_002593 /// NR_002594 /// NR_027154 /// NR_027155	0.53	0.58	0.51	0.538943	1.01e-05	0.000500057
UGT1A10	208596_s_at	UGT1A1 /// UGT1A10 /// UGT1A3 /// UGT1A4 /// UGT1A5 /// UGT1A6 /// UGT1A7 /// UGT1A8 /// UGT1A9	UDP glucuronosyltransferase 1 family, polypeptide A1 /// UDP glucuronosyltransfe	NM_000463 /// NM_001072 /// NM_007120 /// NM_019075 /// NM_019076 /// NM_019077	0.44	0.58	0.55	0.520405	3.13e-05	0.000905004		MOBKL1B	201297_s_at	MOBKL1B	MOB1, Mps One Binder kinase activator-like 1B (yeast)	NM_018221	0.77	0.45	0.46	0.539512	0.000403517	0.00410567
UGT1A6	208596_s_at	UGT1A1 /// UGT1A10 /// UGT1A3 /// UGT1A4 /// UGT1A5 /// UGT1A6 /// UGT1A7 /// UGT1A8 /// UGT1A9	UDP glucuronosyltransferase 1 family, polypeptide A1 /// UDP glucuronosyltransfe	NM_000463 /// NM_001072 /// NM_007120 /// NM_019075 /// NM_019076 /// NM_019077	0.44	0.58	0.55	0.520405	3.13e-05	0.000905004		SSX2IP	203017_s_at	SSX2IP	synovial sarcoma, X breakpoint 2 interacting protein	NM_014021	0.44	0.63	0.57	0.539902	6.19e-05	0.00134029
UGT1A9	208596_s_at	UGT1A1 /// UGT1A10 /// UGT1A3 /// UGT1A4 /// UGT1A5 /// UGT1A6 /// UGT1A7 /// UGT1A8 /// UGT1A9	UDP glucuronosyltransferase 1 family, polypeptide A1 /// UDP glucuronosyltransfe	NM_000463 /// NM_001072 /// NM_007120 /// NM_019075 /// NM_019076 /// NM_019077	0.44	0.58	0.55	0.520405	3.13e-05	0.000905004		GPR161	230369_at	GPR161	G protein-coupled receptor 161	NM_153832	0.45	0.57	0.6	0.540008	3.46e-05	0.000944024
TRA2B	200892_s_at	TRA2B	transformer 2 beta homolog (Drosophila)	NM_004593	0.49	0.56	0.52	0.520938	1.01e-05	0.000523922		CCDC126	228087_at	CCDC126	coiled-coil domain containing 126	NM_138771	0.42	0.55	0.68	0.540705	0.000160349	0.00231445
TRIM14	203147_s_at	TRIM14	tripartite motif-containing 14	NM_014788 /// NM_033219 /// NM_033220 /// NM_033221	0.44	0.61	0.53	0.520999	4.49e-05	0.00109765		GGCT	215380_s_at	GGCT	gamma-glutamyl cyclotransferase	NM_024051	0.54	0.56	0.53	0.541322	7.71e-06	0.000436419
C12orf52	44065_at	C12orf52	chromosome 12 open reading frame 52	NM_032848	0.49	0.56	0.51	0.521482	1.03e-05	0.000527346		ZFAND6	221613_s_at	ZFAND6	zinc finger, AN1-type domain 6	NM_019006	0.54	0.56	0.52	0.541376	8.18e-06	0.000446954
NDRG3	224368_s_at	NDRG3	NDRG family member 3	NM_022477 /// NM_032013	0.44	0.51	0.63	0.521596	5.7e-05	0.00123182		SOCS2	203372_s_at	SOCS2	suppressor of cytokine signaling 2	NM_003877	0.6	0.65	0.41	0.541431	0.000178395	0.00246474
IDI1	208881_x_at	IDI1	isopentenyl-diphosphate delta isomerase 1	NM_004508	0.52	0.54	0.5	0.52176	7.66e-06	0.00045767		PPP3R1	204507_s_at	PPP3R1	protein phosphatase 3 (formerly 2B), regulatory subunit B, alpha isoform	NM_000945	0.67	0.69	0.35	0.542116	0.00137505	0.00905842
AGPS	225108_at	AGPS	alkylglycerone phosphate synthase	NM_003659	0.5	0.57	0.49	0.522013	1.16e-05	0.000556786		PLOD2	202619_s_at	PLOD2	procollagen-lysine, 2-oxoglutarate 5-dioxygenase 2	NM_000935 /// NM_182943	0.51	0.56	0.56	0.542431	9.34e-06	0.000478066
ORMDL2	218556_at	ORMDL2	ORM1-like 2 (S. cerevisiae)	NM_014182	0.44	0.57	0.57	0.52214	3.93e-05	0.00102863		SFRS3	202899_s_at	SFRS3	splicing factor, arginine/serine-rich 3	NM_003017	0.55	0.56	0.52	0.542506	8.48e-06	0.000454083
CES2	209668_x_at	CES2	carboxylesterase 2 (intestine, liver)	NM_003869 /// NM_198061	0.6	0.52	0.45	0.522585	3.12e-05	0.000905004		GPR37	209631_s_at	GPR37	G protein-coupled receptor 37 (endothelin receptor type B-like)	NM_005302	0.46	0.54	0.65	0.542824	5.45e-05	0.00123826
ANKH	223093_at	ANKH	ankylosis, progressive homolog (mouse)	NM_054027	0.5	0.51	0.55	0.523014	8.38e-06	0.000487731		GUF1	218884_s_at	GUF1	GUF1 GTPase homolog (S. cerevisiae)	NM_021927	0.44	0.61	0.59	0.542937	5.68e-05	0.00126964
MFSD3	227296_at	MFSD3	major facilitator superfamily domain containing 3	NM_138431	0.59	0.63	0.39	0.523203	0.000243449	0.00288961		TMTC4	1554101_a_at	TMTC4	transmembrane and tetratricopeptide repeat containing 4	NM_001079669 /// NM_032813	0.46	0.62	0.56	0.543258	3.6e-05	0.00096646
RAB28	227003_at	RAB28	RAB28, member RAS oncogene family	NM_001017979 /// NM_001159601 /// NM_004249	0.5	0.52	0.55	0.523597	8.33e-06	0.000485719		TMEM40	219503_s_at	TMEM40	transmembrane protein 40	NM_018306	0.58	0.59	0.47	0.543323	2.5e-05	0.000805027
MRS2	228542_at	MRS2	MRS2 magnesium homeostasis factor homolog (S. cerevisiae)	NM_020662	0.52	0.58	0.48	0.524318	1.48e-05	0.000627201		NPR3	219789_at	NPR3	natriuretic peptide receptor C/guanylate cyclase C (atrionatriuretic peptide rec	NM_000908	0.44	0.48	0.76	0.543524	0.000393605	0.00405019
CKMT1A	202712_s_at	CKMT1A /// CKMT1B	creatine kinase, mitochondrial 1A /// creatine kinase, mitochondrial 1B	NM_001015001 /// NM_020990	0.5	0.51	0.57	0.52456	1.02e-05	0.00052393		TMEM50A	217766_s_at	TMEM50A	transmembrane protein 50A	NM_014313	0.52	0.58	0.53	0.543917	1.05e-05	0.000508766
CKMT1B	202712_s_at	CKMT1A /// CKMT1B	creatine kinase, mitochondrial 1A /// creatine kinase, mitochondrial 1B	NM_001015001 /// NM_020990	0.5	0.51	0.57	0.52456	1.02e-05	0.00052393		ARHGAP5	235635_at	ARHGAP5	Rho GTPase activating protein 5	NM_001030055 /// NM_001173	0.47	0.57	0.61	0.544064	2.6e-05	0.00081502
SHCBP1	219493_at	SHCBP1	SHC SH2-domain binding protein 1	NM_024745	0.47	0.7	0.44	0.524713	0.000215483	0.00267545		SORT1	212807_s_at	SORT1	sortilin 1	NM_002959	0.52	0.52	0.59	0.544286	1.19e-05	0.000551386
RC3H2	220201_at	RC3H2	ring finger and CCCH-type zinc finger domains 2	NM_001100588 /// NM_018835	0.51	0.56	0.51	0.524883	8.85e-06	0.000493613		TFCP2L1	219735_s_at	TFCP2L1	transcription factor CP2-like 1	NM_014553	0.5	0.6	0.54	0.545411	1.64e-05	0.000640402
AMIGO2	222108_at	AMIGO2	adhesion molecule with Ig-like domain 2	NM_001143668 /// NM_181847	0.36	0.55	0.74	0.525171	0.0010837	0.00747974		CES2	209668_x_at	CES2	carboxylesterase 2 (intestine, liver)	NM_003869 /// NM_198061	0.56	0.59	0.49	0.545558	1.65e-05	0.000641156
EPCAM	201839_s_at	EPCAM	epithelial cell adhesion molecule	NM_002354	0.48	0.6	0.51	0.525266	2e-05	0.000727187		ECHS1	201135_at	ECHS1	enoyl Coenzyme A hydratase, short chain, 1, mitochondrial	NM_004092	0.53	0.53	0.57	0.545699	9.22e-06	0.000474984
TMEM41B	212622_at	TMEM41B	transmembrane protein 41B	NM_015012	0.51	0.58	0.5	0.525486	1.22e-05	0.000569102		DCTN5	209231_s_at	DCTN5	dynactin 5 (p25)	NM_032486	0.51	0.6	0.54	0.546343	1.39e-05	0.000586749
PLK2	201939_at	PLK2	polo-like kinase 2 (Drosophila)	NM_006622	0.45	0.66	0.49	0.526028	8.22e-05	0.00152166		ALDH1A3	203180_at	ALDH1A3	aldehyde dehydrogenase 1 family, member A3	NM_000693	0.41	0.59	0.67	0.546437	0.000208523	0.00271587
C5orf28	219029_at	C5orf28	chromosome 5 open reading frame 28	NM_022483	0.43	0.56	0.6	0.526078	5.68e-05	0.00122919		UBXN2B	212934_at	UBXN2B	UBX domain protein 2B	NM_001077619	0.53	0.6	0.52	0.547286	1.28e-05	0.000565867
GSTA4	202967_at	GSTA4	glutathione S-transferase alpha 4	NM_001512	0.55	0.49	0.53	0.526528	9.57e-06	0.000517405		GCAT	205164_at	GCAT	glycine C-acetyltransferase (2-amino-3-ketobutyrate coenzyme A ligase)	NM_014291	0.48	0.65	0.52	0.547328	4.35e-05	0.00108951
POP1	213449_at	POP1	processing of precursor 1, ribonuclease P/MRP subunit (S. cerevisiae)	NM_001145860 /// NM_001145861 /// NM_015029	0.49	0.64	0.47	0.526785	5.47e-05	0.00120782		UGT1A1	208596_s_at	UGT1A1 /// UGT1A10 /// UGT1A3 /// UGT1A4 /// UGT1A5 /// UGT1A6 /// UGT1A7 /// UGT1A8 /// UGT1A9	UDP glucuronosyltransferase 1 family, polypeptide A1 /// UDP glucuronosyltransfe	NM_000463 /// NM_001072 /// NM_007120 /// NM_019075 /// NM_019076 /// NM_019077	0.47	0.57	0.61	0.547438	2.82e-05	0.000852863
FLAD1	205661_s_at	FLAD1	FAD1 flavin adenine dinucleotide synthetase homolog (S. cerevisiae)	NM_025207 /// NM_201398	0.47	0.6	0.51	0.526825	2.23e-05	0.000767393		UGT1A9	208596_s_at	UGT1A1 /// UGT1A10 /// UGT1A3 /// UGT1A4 /// UGT1A5 /// UGT1A6 /// UGT1A7 /// UGT1A8 /// UGT1A9	UDP glucuronosyltransferase 1 family, polypeptide A1 /// UDP glucuronosyltransfe	NM_000463 /// NM_001072 /// NM_007120 /// NM_019075 /// NM_019076 /// NM_019077	0.47	0.57	0.61	0.547438	2.82e-05	0.000852863
TMEM194A	212621_at	TMEM194A	transmembrane protein 194A	NM_001130963 /// NM_015257	0.58	0.51	0.49	0.526915	1.34e-05	0.000596787		UGT1A5	208596_s_at	UGT1A1 /// UGT1A10 /// UGT1A3 /// UGT1A4 /// UGT1A5 /// UGT1A6 /// UGT1A7 /// UGT1A8 /// UGT1A9	UDP glucuronosyltransferase 1 family, polypeptide A1 /// UDP glucuronosyltransfe	NM_000463 /// NM_001072 /// NM_007120 /// NM_019075 /// NM_019076 /// NM_019077	0.47	0.57	0.61	0.547438	2.82e-05	0.000852863
TMEM50A	217766_s_at	TMEM50A	transmembrane protein 50A	NM_014313	0.52	0.55	0.51	0.526999	8.14e-06	0.000476405		UGT1A10	208596_s_at	UGT1A1 /// UGT1A10 /// UGT1A3 /// UGT1A4 /// UGT1A5 /// UGT1A6 /// UGT1A7 /// UGT1A8 /// UGT1A9	UDP glucuronosyltransferase 1 family, polypeptide A1 /// UDP glucuronosyltransfe	NM_000463 /// NM_001072 /// NM_007120 /// NM_019075 /// NM_019076 /// NM_019077	0.47	0.57	0.61	0.547438	2.82e-05	0.000852863
CBFB	202370_s_at	CBFB	core-binding factor, beta subunit	NM_001755 /// NM_022845	0.47	0.55	0.57	0.527607	1.56e-05	0.000641179		UGT1A8	208596_s_at	UGT1A1 /// UGT1A10 /// UGT1A3 /// UGT1A4 /// UGT1A5 /// UGT1A6 /// UGT1A7 /// UGT1A8 /// UGT1A9	UDP glucuronosyltransferase 1 family, polypeptide A1 /// UDP glucuronosyltransfe	NM_000463 /// NM_001072 /// NM_007120 /// NM_019075 /// NM_019076 /// NM_019077	0.47	0.57	0.61	0.547438	2.82e-05	0.000852863
ARIH2	238068_at	ARIH2	Ariadne homolog 2 (Drosophila)	NM_006321	0.43	0.64	0.54	0.528148	0.000102517	0.00171885		UGT1A7	208596_s_at	UGT1A1 /// UGT1A10 /// UGT1A3 /// UGT1A4 /// UGT1A5 /// UGT1A6 /// UGT1A7 /// UGT1A8 /// UGT1A9	UDP glucuronosyltransferase 1 family, polypeptide A1 /// UDP glucuronosyltransfe	NM_000463 /// NM_001072 /// NM_007120 /// NM_019075 /// NM_019076 /// NM_019077	0.47	0.57	0.61	0.547438	2.82e-05	0.000852863
ALDH1A3	203180_at	ALDH1A3	aldehyde dehydrogenase 1 family, member A3	NM_000693	0.48	0.45	0.68	0.528653	0.000121425	0.00189711		UGT1A6	208596_s_at	UGT1A1 /// UGT1A10 /// UGT1A3 /// UGT1A4 /// UGT1A5 /// UGT1A6 /// UGT1A7 /// UGT1A8 /// UGT1A9	UDP glucuronosyltransferase 1 family, polypeptide A1 /// UDP glucuronosyltransfe	NM_000463 /// NM_001072 /// NM_007120 /// NM_019075 /// NM_019076 /// NM_019077	0.47	0.57	0.61	0.547438	2.82e-05	0.000852863
CFL2	233496_s_at	CFL2	cofilin 2 (muscle)	NM_021914 /// NM_138638 /// NR_028130 /// NR_028131 /// NR_028132	0.52	0.57	0.5	0.52888	1.21e-05	0.000566114		UGT1A3	208596_s_at	UGT1A1 /// UGT1A10 /// UGT1A3 /// UGT1A4 /// UGT1A5 /// UGT1A6 /// UGT1A7 /// UGT1A8 /// UGT1A9	UDP glucuronosyltransferase 1 family, polypeptide A1 /// UDP glucuronosyltransfe	NM_000463 /// NM_001072 /// NM_007120 /// NM_019075 /// NM_019076 /// NM_019077	0.47	0.57	0.61	0.547438	2.82e-05	0.000852863
PPP2R4	206452_x_at	PPP2R4	protein phosphatase 2A activator, regulatory subunit 4	NM_021131 /// NM_178000 /// NM_178001 /// NM_178003	0.44	0.68	0.49	0.529122	0.000133208	0.00200975		UGT1A4	208596_s_at	UGT1A1 /// UGT1A10 /// UGT1A3 /// UGT1A4 /// UGT1A5 /// UGT1A6 /// UGT1A7 /// UGT1A8 /// UGT1A9	UDP glucuronosyltransferase 1 family, polypeptide A1 /// UDP glucuronosyltransfe	NM_000463 /// NM_001072 /// NM_007120 /// NM_019075 /// NM_019076 /// NM_019077	0.47	0.57	0.61	0.547438	2.82e-05	0.000852863
TM9SF4	212198_s_at	TM9SF4	transmembrane 9 superfamily protein member 4	NM_014742	0.58	0.51	0.5	0.529295	1.2e-05	0.000564793		RAB28	209084_s_at	RAB28	RAB28, member RAS oncogene family	NM_001017979 /// NM_001159601 /// NM_004249	0.5	0.64	0.51	0.547551	3.41e-05	0.000935198
USP46	203870_at	USP46	ubiquitin specific peptidase 46	NM_001134223 /// NM_022832	0.53	0.51	0.55	0.529643	8.61e-06	0.000488731		PRR15	226961_at	PRR15	proline rich 15	NM_175887	0.58	0.59	0.48	0.548562	2.36e-05	0.000779776
TMEM132A	218834_s_at	TMEM132A	transmembrane protein 132A	NM_017870 /// NM_178031	0.49	0.66	0.45	0.529743	9.02e-05	0.00159646		CXADR	203917_at	CXADR	coxsackie virus and adenovirus receptor	NM_001338	0.5	0.63	0.52	0.548853	2.52e-05	0.000805027
SLC38A7	218727_at	SLC38A7	solute carrier family 38, member 7	NM_018231	0.45	0.53	0.62	0.53004	4.66e-05	0.00112351		CDC25A	204695_at	CDC25A	cell division cycle 25 homolog A (S. pombe)	NM_001789 /// NM_201567	0.46	0.65	0.55	0.549461	6.11e-05	0.0013293
SNRNP25	218493_at	SNRNP25	small nuclear ribonucleoprotein 25kDa (U11/U12)	NM_024571	0.48	0.58	0.54	0.530313	1.68e-05	0.000668754		IL31RA	243541_at	IL31RA	interleukin 31 receptor A	NM_139017	0.56	0.57	0.52	0.549471	1.07e-05	0.000515315
MPZL2	230518_at	MPZL2	myelin protein zero-like 2	NM_005797 /// NM_144765	0.47	0.61	0.52	0.531181	2.86e-05	0.000871765		SCARB2	201646_at	SCARB2	scavenger receptor class B, member 2	NM_005506	0.52	0.54	0.6	0.549657	1.33e-05	0.000574804
ANKRD2	221232_s_at	ANKRD2	ankyrin repeat domain 2 (stretch responsive muscle)	NM_001129981 /// NM_020349	0.49	0.58	0.53	0.531372	1.52e-05	0.000634755		TYMS	1554696_s_at	TYMS	thymidylate synthetase	NM_001071	0.6	0.62	0.45	0.549819	6.5e-05	0.00137922
SDPR	218711_s_at	SDPR	serum deprivation response (phosphatidylserine binding protein)	NM_004657	0.5	0.53	0.57	0.532127	1.26e-05	0.000581231		BCAN	223632_s_at	BCAN	brevican	NM_021948 /// NM_198427	0.48	0.62	0.55	0.549886	2.7e-05	0.00082986
GPR37	209631_s_at	GPR37	G protein-coupled receptor 37 (endothelin receptor type B-like)	NM_005302	0.57	0.47	0.56	0.532448	1.95e-05	0.00071897		DNAJC24	213853_at	DNAJC24	DnaJ (Hsp40) homolog, subfamily C, member 24	NM_181706	0.53	0.54	0.59	0.550147	1.11e-05	0.000525815
ZNF286A	1557684_at	ZNF286A	zinc finger protein 286A	NM_001130842 /// NM_020652	0.51	0.6	0.5	0.532601	1.91e-05	0.000711722		ANKH	223093_at	ANKH	ankylosis, progressive homolog (mouse)	NM_054027	0.48	0.54	0.63	0.550286	3.25e-05	0.000913385
BTF3L4	225976_at	BTF3L4	basic transcription factor 3-like 4	NM_001136497 /// NM_152265 /// NR_024350	0.53	0.49	0.58	0.533116	1.61e-05	0.000649928		MFSD1	218109_s_at	MFSD1	major facilitator superfamily domain containing 1	NM_022736	0.51	0.57	0.57	0.550514	1.23e-05	0.000558277
ACO2	200793_s_at	ACO2	aconitase 2, mitochondrial	NM_001098	0.55	0.52	0.53	0.533364	8.91e-06	0.000493613		ANGPT1	205609_at	ANGPT1	angiopoietin 1	NM_001146	0.47	0.65	0.55	0.550986	4.66e-05	0.00113243
CXADR	203917_at	CXADR	coxsackie virus and adenovirus receptor	NM_001338	0.52	0.66	0.44	0.533842	0.000110873	0.00179305		WDR4	226882_x_at	WDR4	WD repeat domain 4	NM_018669 /// NM_033661	0.57	0.68	0.44	0.551212	0.000132528	0.00206594
FGGY	219718_at	FGGY	FGGY carbohydrate kinase domain containing	NM_001113411 /// NM_018291	0.52	0.59	0.5	0.533914	1.78e-05	0.000687696		GPR177	228949_at	GPR177	G protein-coupled receptor 177	NM_001002292 /// NM_024911	0.46	0.67	0.55	0.551224	8.2e-05	0.00156825
PSMF1	236012_at	PSMF1	Proteasome (prosome, macropain) inhibitor subunit 1 (PI31)	NM_006814 /// NM_178578	0.37	0.76	0.54	0.53416	0.00108662	0.00749469		ZBTB47	226484_at	ZBTB47	zinc finger and BTB domain containing 47	NM_145166	0.6	0.5	0.56	0.551561	1.85e-05	0.000681387
GALNT6	219956_at	GALNT6	UDP-N-acetyl-alpha-D-galactosamine:polypeptide N-acetylgalactosaminyltransferase	NM_007210	0.47	0.59	0.55	0.534318	2.37e-05	0.000794724		HNRNPH1	213470_s_at	HNRNPH1	heterogeneous nuclear ribonucleoprotein H1 (H)	NM_005520	0.48	0.66	0.53	0.551669	5.55e-05	0.00124937
ST6GALNAC4	221551_x_at	ST6GALNAC4	ST6 (alpha-N-acetyl-neuraminyl-2,3-beta-galactosyl-1,3)-N-acetylgalactosaminide	NM_175039 /// NM_175040	0.55	0.58	0.48	0.534367	2.03e-05	0.000730503		SLC35D2	213083_at	SLC35D2	solute carrier family 35, member D2	NM_007001	0.51	0.62	0.53	0.551912	1.95e-05	0.000701157
PRPF31	202407_s_at	PRPF31	PRP31 pre-mRNA processing factor 31 homolog (S. cerevisiae)	NM_015629	0.49	0.69	0.45	0.535021	0.000177176	0.00234896		C5orf46	1554195_a_at	C5orf46	chromosome 5 open reading frame 46	NM_206966	0.55	0.48	0.64	0.551924	3.64e-05	0.000972271
FLJ20674	226485_at	FLJ20674	hypothetical protein FLJ20674	NM_019086	0.47	0.69	0.47	0.535359	0.000165155	0.00227032		MYCBP	203360_s_at	MYCBP	c-myc binding protein	NM_012333	0.56	0.5	0.6	0.55215	1.69e-05	0.000650339
RELL2	1564031_a_at	RELL2	RELT-like 2	NM_001130029 /// NM_173828	0.47	0.61	0.54	0.535427	3.28e-05	0.000928759		CARHSP1	218384_at	CARHSP1	calcium regulated heat stable protein 1, 24kDa	NM_001042476 /// NM_014316	0.58	0.58	0.51	0.55284	1.52e-05	0.000614687
CXCL16	223454_at	CXCL16	chemokine (C-X-C motif) ligand 16	NM_001100812 /// NM_022059	0.47	0.66	0.5	0.535821	7.28e-05	0.00141411		AURKA	204092_s_at	AURKA	aurora kinase A	NM_003600 /// NM_198433 /// NM_198434 /// NM_198435 /// NM_198436 /// NM_198437	0.68	0.63	0.4	0.553057	0.00044787	0.00439109
PGAM5	1555943_at	PGAM5	phosphoglycerate mutase family member 5	NM_138575	0.62	0.56	0.44	0.535991	6.37e-05	0.00130923		TCF4	212386_at	TCF4	transcription factor 4	NM_001083962 /// NM_003199	0.51	0.52	0.64	0.553358	2.84e-05	0.000853369
NSBP1	221606_s_at	NSBP1	nucleosomal binding protein 1	NM_030763	0.51	0.5	0.61	0.536347	2.56e-05	0.000827589		ACO2	200793_s_at	ACO2	aconitase 2, mitochondrial	NM_001098	0.55	0.59	0.53	0.553866	1.18e-05	0.000548351
C5orf46	1554195_a_at	C5orf46	chromosome 5 open reading frame 46	NM_206966	0.51	0.49	0.62	0.536395	3.4e-05	0.000944893		LRP8	205282_at	LRP8	low density lipoprotein receptor-related protein 8, apolipoprotein e receptor	NM_001018054 /// NM_004631 /// NM_017522 /// NM_033300	0.45	0.59	0.64	0.554098	7.43e-05	0.00148254
CCM2	223164_at	CCM2	cerebral cavernous malformation 2	NM_001029835 /// NM_031443	0.64	0.55	0.44	0.536412	8.79e-05	0.00158154		CAV2	203323_at	CAV2	caveolin 2	NM_001233 /// NM_198212	0.53	0.53	0.6	0.554203	1.49e-05	0.000609534
GPD1L	212510_at	GPD1L	glycerol-3-phosphate dehydrogenase 1-like	NM_015141	0.5	0.58	0.53	0.536715	1.42e-05	0.000615018		SFN	209260_at	SFN	stratifin	NM_006142	0.63	0.5	0.53	0.55421	2.8e-05	0.000848429
PNKD	233177_s_at	PNKD	paroxysmal nonkinesigenic dyskinesia	NM_001077399 /// NM_015488 /// NM_022572	0.45	0.72	0.48	0.536777	0.000300301	0.00328093		TRUB1	226339_at	TRUB1	TruB pseudouridine (psi) synthase homolog 1 (E. coli)	NM_139169	0.51	0.64	0.52	0.55491	3.29e-05	0.000919747
GMPPB	219920_s_at	GMPPB	GDP-mannose pyrophosphorylase B	NM_013334 /// NM_021971	0.52	0.61	0.49	0.537256	2.68e-05	0.000844701		PRICKLE1	226069_at	PRICKLE1	prickle homolog 1 (Drosophila)	NM_001144881 /// NM_001144882 /// NM_001144883 /// NM_153026	0.45	0.58	0.66	0.555353	9.96e-05	0.00176175
DLGAP5	203764_at	DLGAP5	discs, large (Drosophila) homolog-associated protein 5	NM_001146015 /// NM_014750	0.5	0.71	0.44	0.537423	0.000269471	0.00306239		ST6GALNAC4	221551_x_at	ST6GALNAC4	ST6 (alpha-N-acetyl-neuraminyl-2,3-beta-galactosyl-1,3)-N-acetylgalactosaminide	NM_175039 /// NM_175040	0.6	0.53	0.55	0.55544	1.38e-05	0.000584858
CLASP2	212306_at	CLASP2	cytoplasmic linker associated protein 2	NM_015097	0.45	0.66	0.52	0.537595	9.66e-05	0.00166383		GPR1	214605_x_at	GPR1	G protein-coupled receptor 1	NM_001098199 /// NM_005279	0.53	0.55	0.59	0.555541	1.24e-05	0.000558277
CNN3	201445_at	CNN3	calponin 3, acidic	NM_001839	0.57	0.57	0.48	0.537704	1.94e-05	0.000718649		ARHGEF9	203264_s_at	ARHGEF9	Cdc42 guanine nucleotide exchange factor (GEF) 9	NM_015185	0.62	0.61	0.45	0.555799	7.01e-05	0.00143016
DSE	218854_at	DSE	dermatan sulfate epimerase	NM_001080976 /// NM_013352	0.48	0.63	0.52	0.538055	3.9e-05	0.00102248		PRPF31	202407_s_at	PRPF31	PRP31 pre-mRNA processing factor 31 homolog (S. cerevisiae)	NM_015629	0.58	0.55	0.54	0.555938	1.11e-05	0.000525815
SLC44A2	224609_at	SLC44A2	solute carrier family 44, member 2	NM_001145056 /// NM_020428	0.44	0.62	0.57	0.538283	7.58e-05	0.00145178		ORMDL2	218556_at	ORMDL2	ORM1-like 2 (S. cerevisiae)	NM_014182	0.51	0.55	0.61	0.556004	1.97e-05	0.000702783
FAM114A1	213455_at	FAM114A1	family with sequence similarity 114, member A1	NM_138389	0.53	0.56	0.52	0.538355	1.04e-05	0.000529025		MOBKL3	202919_at	MOBKL3	MOB1, Mps One Binder kinase activator-like 3 (yeast)	NM_001100819 /// NM_015387 /// NM_199482	0.5	0.64	0.54	0.556141	3.23e-05	0.000910178
GCAT	205164_at	GCAT	glycine C-acetyltransferase (2-amino-3-ketobutyrate coenzyme A ligase)	NM_014291	0.56	0.5	0.55	0.53968	1.3e-05	0.000588123		CYP51A1	216607_s_at	CYP51A1	cytochrome P450, family 51, subfamily A, polypeptide 1	NM_000786 /// NM_001146152	0.48	0.73	0.49	0.556469	0.000193096	0.00257995
CADM3	213948_x_at	CADM3	cell adhesion molecule 3	NM_001127173 /// NM_021189	0.42	0.57	0.65	0.539683	0.000165538	0.00227108		SASH1	226022_at	SASH1	SAM and SH3 domain containing 1	NM_015278	0.44	0.62	0.63	0.556882	0.000119088	0.00193546
MOV10	223849_s_at	MOV10	Mov10, Moloney leukemia virus 10, homolog (mouse)	NM_001130079 /// NM_020963	0.52	0.6	0.5	0.540022	2.12e-05	0.000745842		TMEM194A	212621_at	TMEM194A	transmembrane protein 194A	NM_001130963 /// NM_015257	0.56	0.6	0.51	0.556927	1.63e-05	0.000640402
C1orf106	219010_at	C1orf106	chromosome 1 open reading frame 106	NM_001142569 /// NM_018265	0.56	0.55	0.52	0.540406	1.12e-05	0.000548455		C7orf23	204215_at	C7orf23	chromosome 7 open reading frame 23	NM_024315	0.58	0.56	0.53	0.557357	1.29e-05	0.000567603
TGM1	206008_at	TGM1	transglutaminase 1 (K polypeptide epidermal type I, protein-glutamine-gamma-glut	NM_000359	0.53	0.63	0.48	0.540879	4.24e-05	0.00106976		MYADM	225673_at	MYADM	myeloid-associated differentiation marker	NM_001020818 /// NM_001020819 /// NM_001020820 /// NM_001020821 /// NM_138373	0.61	0.52	0.54	0.557405	1.78e-05	0.000667017
NP	201695_s_at	NP	nucleoside phosphorylase	NM_000270	0.48	0.65	0.51	0.541077	6.19e-05	0.00128906		GPD1L	212510_at	GPD1L	glycerol-3-phosphate dehydrogenase 1-like	NM_015141	0.51	0.6	0.57	0.558318	1.97e-05	0.000702783
IL31RA	243541_at	IL31RA	interleukin 31 receptor A	NM_139017	0.53	0.7	0.43	0.541178	0.000243724	0.00288961		SEC14L1	202084_s_at	SEC14L1	SEC14-like 1 (S. cerevisiae)	NM_001039573 /// NM_001143998 /// NM_001143999 /// NM_001144001 /// NM_003003	0.51	0.6	0.57	0.558442	1.75e-05	0.000662993
LUZP1	1558173_a_at	LUZP1	leucine zipper protein 1	NM_001142546 /// NM_033631	0.51	0.67	0.47	0.541371	8.79e-05	0.00158154		COPS6	213504_at	COPS6	COP9 constitutive photomorphogenic homolog subunit 6 (Arabidopsis)	NM_006833	0.54	0.58	0.56	0.558726	1.2e-05	0.000554403
TSPAN3	200973_s_at	TSPAN3	tetraspanin 3	NM_005724 /// NM_198902	0.55	0.57	0.51	0.541559	1.34e-05	0.000596787		ANP32A	201043_s_at	ANP32A	acidic (leucine-rich) nuclear phosphoprotein 32 family, member A	NM_006305	0.59	0.71	0.42	0.559127	0.000364031	0.00385829
TOP2A	201291_s_at	TOP2A	topoisomerase (DNA) II alpha 170kDa	NM_001067	0.56	0.64	0.45	0.541872	7.46e-05	0.00143859		PSMF1	236012_at	PSMF1	Proteasome (prosome, macropain) inhibitor subunit 1 (PI31)	NM_006814 /// NM_178578	0.52	0.51	0.65	0.559376	3.84e-05	0.00100294
HS3ST3A1	219985_at	HS3ST3A1	heparan sulfate (glucosamine) 3-O-sulfotransferase 3A1	NM_006042	0.48	0.57	0.59	0.542518	2.81e-05	0.000864053		MT1G	204745_x_at	MT1G	metallothionein 1G	NM_005950	0.49	0.58	0.62	0.559726	3.24e-05	0.00091138
WWTR1	202132_at	WWTR1	WW domain containing transcription regulator 1	NM_015472	0.51	0.65	0.48	0.543134	6.12e-05	0.00128297		TUBG1	201714_at	TUBG1	tubulin, gamma 1	NM_001070	0.53	0.63	0.53	0.560122	2.29e-05	0.000771075
LONP2	229663_at	LONP2	lon peptidase 2, peroxisomal	NM_031490	0.47	0.65	0.52	0.543232	7.29e-05	0.00141518		CXCL2	209774_x_at	CXCL2	chemokine (C-X-C motif) ligand 2	NM_002089	0.52	0.59	0.58	0.560175	1.64e-05	0.000640402
SLC25A12	203339_at	SLC25A12	solute carrier family 25 (mitochondrial carrier, Aralar), member 12	NM_003705	0.47	0.54	0.63	0.543611	4.32e-05	0.00107864		LNPEP	207904_s_at	LNPEP	leucyl/cystinyl aminopeptidase	NM_005575 /// NM_175920	0.45	0.59	0.65	0.560387	9.91e-05	0.0017578
CDC25A	204695_at	CDC25A	cell division cycle 25 homolog A (S. pombe)	NM_001789 /// NM_201567	0.46	0.65	0.54	0.54364	8.02e-05	0.00149957		TBC1D1	227945_at	TBC1D1	TBC1 (tre-2/USP6, BUB2, cdc16) domain family, member 1	NM_015173	0.59	0.43	0.7	0.56077	0.000246701	0.00303115
FABP4	203980_at	FABP4	fatty acid binding protein 4, adipocyte	NM_001442	0.7	0.53	0.43	0.543664	0.000251487	0.00294701		NCAPG2	219588_s_at	NCAPG2	non-SMC condensin II complex, subunit G2	NM_017760	0.5	0.69	0.51	0.561091	8.2e-05	0.00156825
PACRGL	235260_s_at	PACRGL	PARK2 co-regulated-like	NM_001130727 /// NM_145048	0.47	0.61	0.56	0.543694	3.84e-05	0.00101012		TMPO	203432_at	TMPO	thymopoietin	NM_001032283 /// NM_001032284 /// NM_003276	0.44	0.67	0.6	0.561198	0.00015262	0.00224279
ROGDI	218394_at	ROGDI	rogdi homolog (Drosophila)	NM_024589	0.54	0.56	0.54	0.543781	1.06e-05	0.000534878		FLAD1	205661_s_at	FLAD1	FAD1 flavin adenine dinucleotide synthetase homolog (S. cerevisiae)	NM_025207 /// NM_201398	0.56	0.61	0.52	0.561377	1.94e-05	0.000700732
CXCL1	204470_at	CXCL1	chemokine (C-X-C motif) ligand 1 (melanoma growth stimulating activity, alpha)	NM_001511	0.46	0.67	0.52	0.54394	0.000108935	0.00177664		GALNT6	219956_at	GALNT6	UDP-N-acetyl-alpha-D-galactosamine:polypeptide N-acetylgalactosaminyltransferase	NM_007210	0.39	0.61	0.75	0.562997	0.000933465	0.00704438
WWC1	216074_x_at	WWC1	WW and C2 domain containing 1	NM_001161661 /// NM_001161662 /// NM_015238	0.51	0.62	0.51	0.543993	2.89e-05	0.00087498		RNF165	1557545_s_at	RNF165	ring finger protein 165	NM_152470	0.44	0.74	0.54	0.563258	0.000320606	0.00355751
ECHS1	201135_at	ECHS1	enoyl Coenzyme A hydratase, short chain, 1, mitochondrial	NM_004092	0.57	0.53	0.53	0.544103	1.23e-05	0.000572918		RHEB	213409_s_at	RHEB	Ras homolog enriched in brain	NM_005614	0.25	0.75	0.94	0.563492	0.0266216	0.0682685
MYCBP	203360_s_at	MYCBP	c-myc binding protein	NM_012333	0.5	0.55	0.59	0.545215	1.95e-05	0.00071897		FOLR3	206371_at	FOLR3	folate receptor 3 (gamma)	NM_000804	0.65	0.54	0.51	0.564012	3.61e-05	0.000966695
COPS6	213504_at	COPS6	COP9 constitutive photomorphogenic homolog subunit 6 (Arabidopsis)	NM_006833	0.52	0.58	0.55	0.54652	1.46e-05	0.000621234		MMP28	239273_s_at	MMP28	matrix metallopeptidase 28	NM_001032278 /// NM_024302	0.56	0.54	0.6	0.564477	1.51e-05	0.000614552
TMTC3	226600_at	TMTC3	transmembrane and tetratricopeptide repeat containing 3	NM_181783	0.5	0.56	0.58	0.54707	1.71e-05	0.000676421		DOLK	204488_at	DOLK	dolichol kinase	NM_014908	0.55	0.63	0.52	0.564892	2.68e-05	0.000827047
MAP2	225540_at	MAP2	microtubule-associated protein 2	NM_001039538 /// NM_002374 /// NM_031845 /// NM_031847	0.53	0.69	0.45	0.547199	0.000181116	0.00237816		SLC25A12	203339_at	SLC25A12	solute carrier family 25 (mitochondrial carrier, Aralar), member 12	NM_003705	0.51	0.58	0.62	0.564911	2.66e-05	0.000827047
PHTF2	209780_at	PHTF2	putative homeodomain transcription factor 2	NM_001127357 /// NM_001127358 /// NM_001127359 /// NM_001127360 /// NM_020432	0.54	0.56	0.55	0.547802	1.16e-05	0.000556786		CASP6	209790_s_at	CASP6	caspase 6, apoptosis-related cysteine peptidase	NM_001226 /// NM_032992	0.69	0.56	0.47	0.564988	0.000111181	0.00187181
PSPH	205048_s_at	PSPH	phosphoserine phosphatase	NM_004577	0.54	0.56	0.54	0.547869	1.19e-05	0.000564303		SHROOM2	204967_at	SHROOM2	shroom family member 2	NM_001649	0.49	0.81	0.46	0.56554	0.000721572	0.00594961
MMP28	239273_s_at	MMP28	matrix metallopeptidase 28	NM_001032278 /// NM_024302	0.51	0.61	0.54	0.548465	2.25e-05	0.000770141		SLC5A3	212944_at	SLC5A3	solute carrier family 5 (sodium/myo-inositol cotransporter), member 3	NM_006933	0.45	0.55	0.73	0.565625	0.000261277	0.00314423
PDCD2L	224467_s_at	PDCD2L	programmed cell death 2-like	NM_032346	0.55	0.59	0.51	0.549073	1.77e-05	0.000687696		SGPP1	221268_s_at	SGPP1	sphingosine-1-phosphate phosphatase 1	NM_030791	0.48	0.62	0.61	0.565877	5.03e-05	0.00118169
C16orf57	1554016_a_at	C16orf57	chromosome 16 open reading frame 57	NM_024598	0.55	0.55	0.55	0.549298	1.14e-05	0.000551388		CALM1	211985_s_at	CALM1	calmodulin 1 (phosphorylase kinase, delta)	NM_006888	0.49	0.7	0.53	0.566163	0.000103167	0.00179096
CHML	226350_at	CHML	choroideremia-like (Rab escort protein 2)	NM_001821	0.58	0.54	0.53	0.549548	1.45e-05	0.000621234		PGBD5	219225_at	PGBD5	piggyBac transposable element derived 5	NM_024554	0.58	0.59	0.54	0.567161	1.54e-05	0.000619622
TFB1M	228075_x_at	TFB1M	transcription factor B1, mitochondrial	NM_016020	0.51	0.59	0.55	0.549652	1.95e-05	0.00071897		ATP1B1	201242_s_at	ATP1B1	ATPase, Na+/K+ transporting, beta 1 polypeptide	NM_001001787 /// NM_001677	0.49	0.55	0.68	0.567269	7.89e-05	0.00153482
CDCA3	221436_s_at	CDCA3	cell division cycle associated 3	NM_031299	0.46	0.73	0.5	0.549655	0.000296525	0.00325848		FGD6	1555137_a_at	FGD6	FYVE, RhoGEF and PH domain containing 6	NM_018351	0.49	0.53	0.7	0.567284	0.00010301	0.00178921
RAB3IP	238853_at	RAB3IP	RAB3A interacting protein (rabin3)	NM_001024647 /// NM_022456 /// NM_175623 /// NM_175624 /// NM_175625	0.66	0.46	0.55	0.549781	9.39e-05	0.00163712		DCUN1D3	239648_at	DCUN1D3	DCN1, defective in cullin neddylation 1, domain containing 3 (S. cerevisiae)	NM_173475	0.53	0.56	0.61	0.567322	1.97e-05	0.000702783
LRRC8A	224624_at	LRRC8A	leucine rich repeat containing 8 family, member A	NM_001127244 /// NM_001127245 /// NM_019594	0.54	0.59	0.53	0.54983	1.56e-05	0.000641179		HSD17B10	202282_at	HSD17B10	hydroxysteroid (17-beta) dehydrogenase 10	NM_001037811 /// NM_004493	0.52	0.61	0.58	0.567379	2.37e-05	0.000779837
KIAA1324	226248_s_at	KIAA1324	KIAA1324	NM_020775	0.56	0.63	0.47	0.550306	6.08e-05	0.00128094		PPARGC1A	219195_at	PPARGC1A	peroxisome proliferator-activated receptor gamma, coactivator 1 alpha	NM_013261	0.46	0.64	0.63	0.567633	0.000111372	0.00187294
UBXN2B	212934_at	UBXN2B	UBX domain protein 2B	NM_001077619	0.51	0.65	0.5	0.550814	5.4e-05	0.00120078		FAM84A	225667_s_at	FAM84A	family with sequence similarity 84, member A	NM_145175	0.45	0.58	0.7	0.568282	0.000205645	0.00268995
SFRS3	202899_s_at	SFRS3	splicing factor, arginine/serine-rich 3	NM_003017	0.52	0.56	0.57	0.550946	1.45e-05	0.000621234		IGFL1	239430_at	IGFL1	IGF-like family member 1	NM_198541	0.66	0.59	0.47	0.568289	8.59e-05	0.00161276
PI4K2B	222631_at	PI4K2B	phosphatidylinositol 4-kinase type 2 beta	NM_018323	0.6	0.49	0.56	0.55095	2.74e-05	0.000853362		CDCA3	223307_at	CDCA3	cell division cycle associated 3	NM_031299	0.65	0.63	0.45	0.568321	0.000129327	0.00203402
TRUB1	226339_at	TRUB1	TruB pseudouridine (psi) synthase homolog 1 (E. coli)	NM_139169	0.43	0.68	0.57	0.551119	0.000243602	0.00288961		TRIM14	203148_s_at	TRIM14	tripartite motif-containing 14	NM_014788 /// NM_033219 /// NM_033220 /// NM_033221	0.44	0.7	0.6	0.568526	0.000261246	0.00314423
C15orf29	222745_s_at	C15orf29	chromosome 15 open reading frame 29	NM_024713	0.48	0.59	0.59	0.551126	4.02e-05	0.00104438		UBE2S	202779_s_at	UBE2S	ubiquitin-conjugating enzyme E2S	NM_014501	0.62	0.6	0.5	0.568533	3.69e-05	0.000980682
OPA3	206357_at	OPA3	optic atrophy 3 (autosomal recessive, with chorea and spastic paraplegia)	NM_001017989 /// NM_025136	0.62	0.73	0.37	0.551601	0.0014163	0.00892341		C19orf12	223983_s_at	C19orf12	chromosome 19 open reading frame 12	NM_001031726 /// NM_031448	0.54	0.58	0.58	0.568536	1.56e-05	0.000622937
SLC41A1	225570_at	SLC41A1	solute carrier family 41, member 1	NM_173854	0.51	0.62	0.54	0.552043	2.97e-05	0.000884371		PSMD10	219485_s_at	PSMD10	proteasome (prosome, macropain) 26S subunit, non-ATPase, 10	NM_002814 /// NM_170750	0.58	0.62	0.52	0.568632	2.44e-05	0.000793831
TKT	208699_x_at	TKT	transketolase	NM_001064 /// NM_001135055 /// NM_001135056	0.61	0.58	0.48	0.552439	4.33e-05	0.00107864		TKT	208699_x_at	TKT	transketolase	NM_001064 /// NM_001135055 /// NM_001135056	0.56	0.63	0.52	0.568757	2.67e-05	0.000827047
CCDC126	228087_at	CCDC126	coiled-coil domain containing 126	NM_138771	0.51	0.56	0.59	0.553011	2.01e-05	0.000729139		EGR3	206115_at	EGR3	early growth response 3	NM_004430	0.68	0.49	0.56	0.569094	8.05e-05	0.00155076
TSPAN7	202242_at	TSPAN7	tetraspanin 7	NM_004615	0.53	0.61	0.52	0.553706	2.2e-05	0.000762905		IL4R	203233_at	IL4R	interleukin 4 receptor	NM_000418 /// NM_001008699	0.53	0.65	0.54	0.569152	3.67e-05	0.000977819
INSIG1	201627_s_at	INSIG1	insulin induced gene 1	NM_005542 /// NM_198336 /// NM_198337	0.51	0.72	0.46	0.554036	0.000282292	0.00315646		TASP1	219443_at	TASP1	taspase, threonine aspartase, 1	NM_017714	0.46	0.59	0.69	0.569255	0.000153197	0.00224815
MOBKL3	202919_at	MOBKL3	MOB1, Mps One Binder kinase activator-like 3 (yeast)	NM_001100819 /// NM_015387 /// NM_199482	0.58	0.53	0.55	0.554443	1.53e-05	0.000637241		ATP2A2	209186_at	ATP2A2	ATPase, Ca++ transporting, cardiac muscle, slow twitch 2	NM_001135765 /// NM_001681 /// NM_170665	0.53	0.56	0.62	0.569259	2.34e-05	0.000776396
RGS3	203823_at	RGS3	regulator of G-protein signaling 3	NM_017790 /// NM_021106 /// NM_130795 /// NM_134427 /// NM_144488 /// NM_144489	0.61	0.54	0.52	0.554644	2.24e-05	0.000768315		BCKDHB	210653_s_at	BCKDHB	branched chain keto acid dehydrogenase E1, beta polypeptide	NM_000056 /// NM_183050	0.61	0.6	0.5	0.56938	3.26e-05	0.000915386
RBMS1	225269_s_at	RBMS1	RNA binding motif, single stranded interacting protein 1	NM_002897 /// NM_016836	0.52	0.58	0.57	0.554703	1.78e-05	0.000687696		CD14	201743_at	CD14	CD14 molecule	NM_000591 /// NM_001040021	0.58	0.62	0.52	0.570975	2.43e-05	0.000793013
MFSD1	218109_s_at	MFSD1	major facilitator superfamily domain containing 1	NM_022736	0.59	0.55	0.52	0.554819	1.8e-05	0.000687827		HNRNPR	232004_at	HNRNPR	heterogeneous nuclear ribonucleoprotein R	NM_001102397 /// NM_001102398 /// NM_001102399 /// NM_005826	0.49	0.62	0.61	0.571466	5.06e-05	0.00118611
SCARB2	201646_at	SCARB2	scavenger receptor class B, member 2	NM_005506	0.53	0.54	0.6	0.554878	1.85e-05	0.000698457		SIAE	223744_s_at	SIAE	sialic acid acetylesterase	NM_170601	0.62	0.68	0.44	0.571652	0.000226939	0.00287273
UEVLD	1554397_s_at	UEVLD	UEV and lactate/malate dehyrogenase domains	NM_001040697 /// NM_018314	0.54	0.51	0.62	0.555174	2.91e-05	0.00087682		MANEAL	226132_s_at	MANEAL	mannosidase, endo-alpha-like	NM_001031740 /// NM_001113482 /// NM_152496	0.54	0.62	0.56	0.571809	2.05e-05	0.000715267
ANKRD17	225852_at	ANKRD17	ankyrin repeat domain 17	NM_032217 /// NM_198889	0.54	0.6	0.54	0.555219	1.81e-05	0.00069081		TBL1XR1	221428_s_at	TBL1XR1	transducin (beta)-like 1 X-linked receptor 1	NM_024665	0.42	0.73	0.61	0.572111	0.000524841	0.0048369
HSD17B10	202282_at	HSD17B10	hydroxysteroid (17-beta) dehydrogenase 10	NM_001037811 /// NM_004493	0.52	0.57	0.58	0.555402	1.85e-05	0.000698457		ANLN	222608_s_at	ANLN	anillin, actin binding protein	NM_018685	0.61	0.67	0.46	0.572128	0.000149877	0.00222096
HNRNPR	232004_at	HNRNPR	heterogeneous nuclear ribonucleoprotein R	NM_001102397 /// NM_001102398 /// NM_001102399 /// NM_005826	0.48	0.61	0.58	0.555508	4.54e-05	0.0011046		RAB26	219562_at	RAB26	RAB26, member RAS oncogene family	NM_014353	0.64	0.53	0.55	0.572657	2.89e-05	0.000856911
RBM47	218035_s_at	RBM47	RNA binding motif protein 47	NM_001098634 /// NM_019027	0.52	0.52	0.64	0.55691	4.25e-05	0.00107056		APH1A	1554417_s_at	APH1A	anterior pharynx defective 1 homolog A (C. elegans)	NM_001077628 /// NM_016022	0.62	0.59	0.51	0.572902	3.11e-05	0.000888174
RPS5	200024_at	RPS5	ribosomal protein S5	NM_001009	0.52	0.56	0.6	0.556974	2.04e-05	0.000731593		TMEM97	212281_s_at	TMEM97	transmembrane protein 97	NM_014573	0.48	0.65	0.6	0.573015	8.42e-05	0.00159023
SSX2IP	203017_s_at	SSX2IP	synovial sarcoma, X breakpoint 2 interacting protein	NM_014021	0.47	0.61	0.6	0.557084	6.35e-05	0.00130888		CKMT1A	202712_s_at	CKMT1A /// CKMT1B	creatine kinase, mitochondrial 1A /// creatine kinase, mitochondrial 1B	NM_001015001 /// NM_020990	0.53	0.56	0.64	0.57311	2.91e-05	0.000857244
ARFGEF1	216266_s_at	ARFGEF1	ADP-ribosylation factor guanine nucleotide-exchange factor 1(brefeldin A-inhibit	NM_006421	0.6	0.59	0.49	0.557162	3.31e-05	0.000934732		CKMT1B	202712_s_at	CKMT1A /// CKMT1B	creatine kinase, mitochondrial 1A /// creatine kinase, mitochondrial 1B	NM_001015001 /// NM_020990	0.53	0.56	0.64	0.57311	2.91e-05	0.000857244
GGCT	215380_s_at	GGCT	gamma-glutamyl cyclotransferase	NM_024051	0.53	0.56	0.58	0.557563	1.72e-05	0.000678671		TGM1	206008_at	TGM1	transglutaminase 1 (K polypeptide epidermal type I, protein-glutamine-gamma-glut	NM_000359	0.52	0.67	0.54	0.573364	5.08e-05	0.00118992
RAB26	50965_at	RAB26	RAB26, member RAS oncogene family	NM_014353	0.65	0.5	0.53	0.557643	5.5e-05	0.0012102		RAB27A	209515_s_at	RAB27A	RAB27A, member RAS oncogene family	NM_004580 /// NM_183234 /// NM_183235 /// NM_183236	0.52	0.63	0.58	0.573934	3.17e-05	0.000901261
PRSS8	202525_at	PRSS8	protease, serine, 8	NM_002773	0.47	0.75	0.5	0.557879	0.000404935	0.00393648		NIPSNAP3A	224436_s_at	NIPSNAP3A	nipsnap homolog 3A (C. elegans)	NM_015469	0.62	0.58	0.53	0.574108	2.56e-05	0.000810474
KCNS3	205968_at	KCNS3	potassium voltage-gated channel, delayed-rectifier, subfamily S, member 3	NM_002252	0.48	0.6	0.6	0.558085	5.18e-05	0.00118248		LMLN	244881_at	LMLN	leishmanolysin-like (metallopeptidase M8 family)	NM_001136049 /// NM_033029 /// NR_026786 /// NR_026787	0.51	0.48	0.78	0.574301	0.00043728	0.00432595
ARHGAP18	225166_at	ARHGAP18	Rho GTPase activating protein 18	NM_033515	0.47	0.73	0.51	0.558203	0.000314062	0.00338314		RABEP1	225092_at	RABEP1	rabaptin, RAB GTPase binding effector protein 1	NM_001083585 /// NM_004703	0.54	0.64	0.55	0.57499	3.12e-05	0.00089023
KIF14	206364_at	KIF14	kinesin family member 14	NM_014875	0.51	0.76	0.45	0.558305	0.000594197	0.00502001		SKP2	210567_s_at	SKP2	S-phase kinase-associated protein 2 (p45)	NM_005983 /// NM_032637	0.5	0.75	0.51	0.5752	0.000288403	0.00335055
AKR1C3	209160_at	AKR1C3	aldo-keto reductase family 1, member C3 (3-alpha hydroxysteroid dehydrogenase, t	NM_003739	0.52	0.54	0.62	0.558614	2.78e-05	0.00085734		CTSC	201487_at	CTSC	cathepsin C	NM_001114173 /// NM_001814 /// NM_148170	0.53	0.63	0.57	0.575418	2.65e-05	0.000824998
GPR1	214605_x_at	GPR1	G protein-coupled receptor 1	NM_001098199 /// NM_005279	0.57	0.51	0.61	0.558833	2.65e-05	0.000841988		CSE1L	201111_at	CSE1L	CSE1 chromosome segregation 1-like (yeast)	NM_001316	0.5	0.61	0.62	0.575471	4.22e-05	0.00107137
ST14	216905_s_at	ST14	suppression of tumorigenicity 14 (colon carcinoma)	NM_021978	0.55	0.64	0.5	0.558958	4.42e-05	0.0010889		RNF126	205748_s_at	RNF126	ring finger protein 126	NM_194460	0.79	0.55	0.44	0.575688	0.000678351	0.00571025
USP6NL	204761_at	USP6NL	USP6 N-terminal like	NM_001080491 /// NM_014688	0.48	0.56	0.65	0.559259	7.06e-05	0.00139285		FZD8	224325_at	FZD8	frizzled homolog 8 (Drosophila)	NM_031866	0.49	0.59	0.67	0.5761	8.92e-05	0.0016427
HOOK1	219976_at	HOOK1	hook homolog 1 (Drosophila)	NM_015888	0.46	0.67	0.57	0.559584	0.00016224	0.00225242		GLIPR1	204222_s_at	GLIPR1	GLI pathogenesis-related 1	NM_006851	0.61	0.56	0.56	0.576396	2.04e-05	0.00071413
FHOD3	218980_at	FHOD3	formin homology 2 domain containing 3	NM_025135	0.69	0.53	0.48	0.559813	0.00013856	0.0020476		NFYB	218128_at	NFYB	nuclear transcription factor Y, beta	NM_006166	0.56	0.57	0.61	0.577671	2.03e-05	0.000712985
HSD11B2	204130_at	HSD11B2	hydroxysteroid (11-beta) dehydrogenase 2	NM_000196	0.43	0.62	0.66	0.560069	0.000254081	0.00296307		CCM2	223164_at	CCM2	cerebral cavernous malformation 2	NM_001029835 /// NM_031443	0.53	0.63	0.58	0.577672	2.95e-05	0.000861047
FAM64A	221591_s_at	FAM64A	family with sequence similarity 64, member A	NM_019013	0.58	0.53	0.57	0.560448	1.77e-05	0.000687696		SGPP2	244780_at	SGPP2	sphingosine-1-phosphate phosphotase 2	NM_152386	0.56	0.68	0.51	0.577762	6.75e-05	0.00140599
PPP3R1	204507_s_at	PPP3R1	protein phosphatase 3 (formerly 2B), regulatory subunit B, alpha isoform	NM_000945	0.72	0.58	0.42	0.560872	0.000555089	0.00481056		COMTD1	226870_at	COMTD1	catechol-O-methyltransferase domain containing 1	NM_144589	0.55	0.65	0.54	0.578314	3.59e-05	0.00096646
HAS3	223541_at	HAS3	hyaluronan synthase 3	NM_005329 /// NM_138612	0.64	0.55	0.5	0.561381	4.75e-05	0.0011322		CCNG2	211559_s_at	CCNG2	cyclin G2	NM_004354	0.48	0.69	0.59	0.578781	0.000124006	0.00198571
KTELC1	218587_s_at	KTELC1	KTEL (Lys-Tyr-Glu-Leu) containing 1	NM_152305 /// NR_024265	0.62	0.54	0.53	0.561522	2.61e-05	0.000838587		TSPAN4	209264_s_at	TSPAN4	tetraspanin 4	NM_001025234 /// NM_001025235 /// NM_001025236 /// NM_001025237 /// NM_001025238	0.59	0.68	0.48	0.578818	0.000124212	0.00198628
ALDH7A1	208951_at	ALDH7A1	aldehyde dehydrogenase 7 family, member A1	NM_001182	0.56	0.63	0.5	0.56172	3.83e-05	0.00101002		MSRB2	219451_at	MSRB2	methionine sulfoxide reductase B2	NM_012228	0.4	0.6	0.81	0.578852	0.00180726	0.0109066
POGK	239392_s_at	POGK	pogo transposable element with KRAB domain	NM_017542	0.48	0.74	0.51	0.561762	0.000321928	0.0034408		RPL27A	223707_at	RPL27A	ribosomal protein L27a	NM_000990	0.72	0.49	0.55	0.578856	0.000168796	0.00238671
ECT2	219787_s_at	ECT2	epithelial cell transforming sequence 2 oncogene	NM_018098	0.54	0.71	0.46	0.562082	0.000238332	0.002861		STOX2	231969_at	STOX2	storkhead box 2	NM_020225	0.47	0.62	0.67	0.579063	0.000150587	0.00222629
SNX5	223666_at	SNX5	sorting nexin 5	NM_014426 /// NM_152227	0.52	0.58	0.59	0.562097	2.24e-05	0.000768315		PHTF1	215285_s_at	PHTF1	putative homeodomain transcription factor 1	NM_006608	0.44	0.76	0.59	0.579081	0.000606221	0.00530832
ZNF286B	227077_at	ZNF286A /// ZNF286B	zinc finger protein 286A /// zinc finger protein 286B	NM_001130842 /// NM_001145045 /// NM_020652	0.52	0.61	0.56	0.562304	2.71e-05	0.000848213		EBP	213787_s_at	EBP	emopamil binding protein (sterol isomerase)	NM_006579	0.61	0.66	0.48	0.579215	9.34e-05	0.00169355
ANP32A	201043_s_at	ANP32A	acidic (leucine-rich) nuclear phosphoprotein 32 family, member A	NM_006305	0.51	0.65	0.54	0.563997	5.26e-05	0.00119067		GNA11	564_at	GNA11	guanine nucleotide binding protein (G protein), alpha 11 (Gq class)	NM_002067	0.59	0.62	0.53	0.579583	2.65e-05	0.000824998
WHSC1L1	224076_s_at	WHSC1L1	Wolf-Hirschhorn syndrome candidate 1-like 1	NM_017778 /// NM_023034	0.53	0.69	0.5	0.56423	0.000118551	0.00186829		LMNB1	203276_at	LMNB1	lamin B1	NM_005573	0.47	0.82	0.5	0.579733	0.000894757	0.00685226
SRD5A1	211056_s_at	SRD5A1	steroid-5-alpha-reductase, alpha polypeptide 1 (3-oxo-5 alpha-steroid delta 4-de	NM_001047	0.54	0.6	0.55	0.564277	2.16e-05	0.000754854		PGD	201118_at	PGD	phosphogluconate dehydrogenase	NM_002631	0.63	0.68	0.46	0.580072	0.000213546	0.00275588
APBB2	212985_at	APBB2	amyloid beta (A4) precursor protein-binding, family B, member 2	NM_173075	0.49	0.67	0.55	0.564311	8.57e-05	0.00155262		SERPINB4	210413_x_at	SERPINB3 /// SERPINB4	serpin peptidase inhibitor, clade B (ovalbumin), member 3 /// serpin peptidase i	NM_002974 /// NM_006919	0.4	0.72	0.67	0.580332	0.00105004	0.00759933
C2orf7	223312_at	C2orf7	chromosome 2 open reading frame 7	NM_032319	0.52	0.58	0.6	0.56464	2.49e-05	0.000814886		C2orf7	223312_at	C2orf7	chromosome 2 open reading frame 7	NM_032319	0.57	0.58	0.59	0.580394	1.76e-05	0.000664406
WDR36	226180_at	WDR36	WD repeat domain 36	NM_139281	0.51	0.68	0.52	0.565165	0.000101609	0.00171002		PGAM5	1555943_at	PGAM5	phosphoglycerate mutase family member 5	NM_138575	0.56	0.51	0.69	0.580819	8.72e-05	0.00162374
SNRPN	228370_at	SNRPN	small nuclear ribonucleoprotein polypeptide N	NM_003097 /// NM_022805 /// NM_022806 /// NM_022807 /// NM_022808	0.58	0.71	0.44	0.565189	0.000372016	0.00374121		ANP32E	208103_s_at	ANP32E	acidic (leucine-rich) nuclear phosphoprotein 32 family, member E	NM_001136478 /// NM_001136479 /// NM_030920	0.55	0.67	0.54	0.581989	5.02e-05	0.00118021
OLA1	224525_s_at	OLA1	Obg-like ATPase 1	NM_001011708 /// NM_013341	0.51	0.65	0.56	0.566501	5.25e-05	0.00119067		PDPN	226658_at	PDPN	podoplanin	NM_001006624 /// NM_001006625 /// NM_006474 /// NM_198389	0.6	0.68	0.48	0.582104	0.000130306	0.00204539
XRCC6BP1	227678_at	XRCC6BP1	XRCC6 binding protein 1	NM_033276	0.55	0.69	0.47	0.566513	0.000178707	0.0023613		FDPS	201275_at	FDPS	farnesyl diphosphate synthase (farnesyl pyrophosphate synthetase, dimethylallylt	NM_001135821 /// NM_001135822 /// NM_002004	0.58	0.61	0.55	0.582195	2.2e-05	0.000751922
C11orf58	225811_at	C11orf58	chromosome 11 open reading frame 58	NM_001142705 /// NM_014267	0.52	0.58	0.61	0.567334	2.74e-05	0.000853362		PDGFD	219304_s_at	PDGFD	platelet derived growth factor D	NM_025208 /// NM_033135	0.51	0.59	0.66	0.582463	5.41e-05	0.0012327
PDGFD	219304_s_at	PDGFD	platelet derived growth factor D	NM_025208 /// NM_033135	0.51	0.57	0.63	0.567859	4.42e-05	0.0010889		RAB11A	200864_s_at	RAB11A	RAB11A, member RAS oncogene family	NM_004663	0.57	0.62	0.56	0.582521	2.33e-05	0.000776319
NLK	218318_s_at	NLK	nemo-like kinase	NM_016231	0.58	0.7	0.45	0.567894	0.000318385	0.00341548		TFDP1	204147_s_at	TFDP1	transcription factor Dp-1	NM_007111 /// NR_026580	0.45	0.62	0.71	0.58275	0.00033805	0.0036786
MAP3K7	206853_s_at	MAP3K7	Mitogen-activated protein kinase kinase kinase 7	NM_003188 /// NM_145331 /// NM_145332 /// NM_145333	0.53	0.62	0.56	0.567999	2.79e-05	0.000858741		CD44	229221_at	CD44	CD44 molecule (Indian blood group)	NM_000610 /// NM_001001389 /// NM_001001390 /// NM_001001391 /// NM_001001392	0.55	0.66	0.55	0.583178	4.21e-05	0.00106969
CTSC	201487_at	CTSC	cathepsin C	NM_001114173 /// NM_001814 /// NM_148170	0.6	0.58	0.53	0.568037	2.32e-05	0.000781286		NP	201695_s_at	NP	nucleoside phosphorylase	NM_000270	0.59	0.62	0.54	0.583498	2.71e-05	0.00082986
CFDP1	203166_at	CFDP1	craniofacial development protein 1	NM_006324	0.59	0.57	0.54	0.568205	2.01e-05	0.000729139		SMNDC1	200071_at	SMNDC1	survival motor neuron domain containing 1	NM_005871	0.55	0.61	0.59	0.583574	2.37e-05	0.000779837
PSMD10	1554577_a_at	PSMD10	proteasome (prosome, macropain) 26S subunit, non-ATPase, 10	NM_002814 /// NM_170750	0.49	0.64	0.58	0.568238	6.48e-05	0.00132492		C1orf106	219010_at	C1orf106	chromosome 1 open reading frame 106	NM_001142569 /// NM_018265	0.57	0.6	0.57	0.583602	2.04e-05	0.00071413
JAZF1	225800_at	JAZF1	JAZF zinc finger 1	NM_175061	0.48	0.6	0.64	0.56836	9.14e-05	0.00160509		ETNK2	219268_at	ETNK2	ethanolamine kinase 2	NM_018208	0.62	0.54	0.59	0.583854	2.84e-05	0.000853369
C4orf16	219023_at	C4orf16	chromosome 4 open reading frame 16	NM_001128426 /// NM_018569	0.49	0.61	0.61	0.568394	5.32e-05	0.00119226		HNRNPU	225805_at	HNRNPU	heterogeneous nuclear ribonucleoprotein U (scaffold attachment factor A)	NM_004501 /// NM_031844	0.46	0.59	0.73	0.584167	0.000298266	0.0034189
PALLD	200907_s_at	PALLD	palladin, cytoskeletal associated protein	NM_016081	0.58	0.55	0.58	0.568768	1.91e-05	0.000711722		PGRMC1	201120_s_at	PGRMC1	progesterone receptor membrane component 1	NM_006667	0.58	0.61	0.56	0.584181	2.3e-05	0.000772804
H2AFY	214501_s_at	H2AFY	H2A histone family, member Y	NM_001040158 /// NM_004893 /// NM_138609 /// NM_138610	0.51	0.62	0.58	0.568779	3.76e-05	0.000999931		HS2ST1	203284_s_at	HS2ST1	heparan sulfate 2-O-sulfotransferase 1	NM_001134492 /// NM_012262	0.48	0.62	0.68	0.584984	0.000158049	0.00229874
BIK	205780_at	BIK	BCL2-interacting killer (apoptosis-inducing)	NM_001197	0.54	0.7	0.49	0.569676	0.000167268	0.00228197		CFDP1	203166_at	CFDP1	craniofacial development protein 1	NM_006324	0.63	0.59	0.54	0.585256	3.27e-05	0.000917383
RDH11	217775_s_at	RDH11	retinol dehydrogenase 11 (all-trans/9-cis/11-cis)	NM_016026	0.51	0.68	0.54	0.569737	9.18e-05	0.00161032		FAM135A	223497_at	FAM135A	family with sequence similarity 135, member A	NM_001105531 /// NM_001162529 /// NM_020819	0.54	0.59	0.63	0.585527	3e-05	0.000869256
C1orf116	219476_at	C1orf116	chromosome 1 open reading frame 116	NM_001083924 /// NM_023938	0.5	0.6	0.61	0.569971	4.44e-05	0.00108966		DMD	203881_s_at	DMD	dystrophin	NM_000109 /// NM_004006 /// NM_004007 /// NM_004009 /// NM_004010 /// NM_004011	0.51	0.68	0.59	0.585573	8.27e-05	0.00157218
OAS1	205552_s_at	OAS1	2',5'-oligoadenylate synthetase 1, 40/46kDa	NM_001032409 /// NM_002534 /// NM_016816	0.52	0.86	0.41	0.570108	0.00262782	0.0135267		TRMT2B	205238_at	TRMT2B	TRM2 tRNA methyltransferase 2 homolog B (S. cerevisiae)	NM_024917	0.57	0.95	0.37	0.585611	0.00681867	0.0265511
PDPN	226658_at	PDPN	podoplanin	NM_001006624 /// NM_001006625 /// NM_006474 /// NM_198389	0.54	0.59	0.58	0.570189	2.12e-05	0.000745842		SLC26A2	224963_at	SLC26A2	solute carrier family 26 (sulfate transporter), member 2	NM_000112	0.43	0.63	0.75	0.58592	0.000768309	0.00619877
EME1	234464_s_at	EME1	essential meiotic endonuclease 1 homolog 1 (S. pombe)	NM_152463	0.59	0.57	0.55	0.570431	2.02e-05	0.000730242		ALDH7A1	208951_at	ALDH7A1	aldehyde dehydrogenase 7 family, member A1	NM_001182	0.65	0.62	0.5	0.586071	7.99e-05	0.00154482
PGD	201118_at	PGD	phosphogluconate dehydrogenase	NM_002631	0.51	0.62	0.59	0.57045	4.43e-05	0.0010889		MGAT5	212098_at	LOC151162 /// MGAT5	hypothetical LOC151162 /// mannosyl (alpha-1,6-)-glycoprotein beta-1,6-N-acetyl-	NM_002410 /// NR_024275	0.49	0.71	0.58	0.586499	0.000176542	0.00244831
DTX4	212611_at	DTX4	deltex homolog 4 (Drosophila)	NM_015177	0.58	0.6	0.53	0.570819	2.5e-05	0.000814886		LOC151162	212098_at	LOC151162 /// MGAT5	hypothetical LOC151162 /// mannosyl (alpha-1,6-)-glycoprotein beta-1,6-N-acetyl-	NM_002410 /// NR_024275	0.49	0.71	0.58	0.586499	0.000176542	0.00244831
CDC14B	208022_s_at	CDC14B	CDC14 cell division cycle 14 homolog B (S. cerevisiae)	NM_001077181 /// NM_003671 /// NM_033331	0.5	0.64	0.58	0.570826	6.24e-05	0.00129433		PANK2	238856_s_at	PANK2	Pantothenate kinase 2	NM_024960 /// NM_153638 /// NM_153640	0.64	0.67	0.47	0.586884	0.000194967	0.00259949
COMTD1	226870_at	COMTD1	catechol-O-methyltransferase domain containing 1	NM_144589	0.6	0.61	0.52	0.571057	3.44e-05	0.000949307		ZHX3	217367_s_at	ZHX3	zinc fingers and homeoboxes 3	NM_015035	0.55	0.6	0.61	0.587513	2.6e-05	0.00081502
FLVCR1	222906_at	FLVCR1	feline leukemia virus subgroup C cellular receptor 1	NM_014053	0.54	0.69	0.5	0.571241	0.000123695	0.00191768		SFRS2	200753_x_at	SFRS2	splicing factor, arginine/serine-rich 2	NM_003016	0.6	0.56	0.6	0.587571	2.29e-05	0.000771075
SERPINA1	202833_s_at	SERPINA1	serpin peptidase inhibitor, clade A (alpha-1 antiproteinase, antitrypsin), membe	NM_000295 /// NM_001002235 /// NM_001002236 /// NM_001127700 /// NM_001127701 //	0.46	0.73	0.55	0.571339	0.000378607	0.00378934		MFSD3	227296_at	MFSD3	major facilitator superfamily domain containing 3	NM_138431	0.58	0.66	0.53	0.587695	4.61e-05	0.00112371
SMNDC1	200071_at	SMNDC1	survival motor neuron domain containing 1	NM_005871	0.55	0.57	0.6	0.571425	2.19e-05	0.000761114		TUBB2A	204141_at	TUBB2A	tubulin, beta 2A	NM_001069	0.62	0.67	0.49	0.587987	0.000120558	0.00194816
PSD3	203355_s_at	PSD3	pleckstrin and Sec7 domain containing 3	NM_015310 /// NM_206909	0.57	0.62	0.53	0.572206	3.38e-05	0.000942663		PNPLA3	233030_at	PNPLA3	patatin-like phospholipase domain containing 3	NM_025225	0.48	0.6	0.71	0.588114	0.00018921	0.00254839
FAM135A	223497_at	FAM135A	family with sequence similarity 135, member A	NM_001105531 /// NM_001162529 /// NM_020819	0.53	0.58	0.61	0.572448	2.78e-05	0.00085734		TMEM41B	212623_at	TMEM41B	transmembrane protein 41B	NM_015012	0.52	0.67	0.59	0.588318	7.08e-05	0.00143982
TPK1	221218_s_at	TPK1	thiamin pyrophosphokinase 1	NM_001042482 /// NM_022445	0.5	0.65	0.58	0.572471	6.49e-05	0.00132524		PERP	236009_at	PERP	PERP, TP53 apoptosis effector	NM_022121	0.58	0.57	0.62	0.589007	2.5e-05	0.000805027
CALM1	211985_s_at	CALM1	calmodulin 1 (phosphorylase kinase, delta)	NM_006888	0.55	0.63	0.55	0.572519	3.21e-05	0.000916354		TMCC1	227112_at	TMCC1	transmembrane and coiled-coil domain family 1	NM_001017395 /// NM_001128224 /// NM_015008	0.52	0.6	0.65	0.589044	5.14e-05	0.00120043
TTL	224908_s_at	TTL	tubulin tyrosine ligase	NM_153712	0.53	0.68	0.52	0.57273	9.7e-05	0.00166808		PRDX5	222994_at	PRDX5	peroxiredoxin 5	NM_012094 /// NM_181651 /// NM_181652	0.59	0.57	0.61	0.589234	2.35e-05	0.000778089
PPAP2B	212230_at	PPAP2B	phosphatidic acid phosphatase type 2B	NM_003713 /// NM_177414	0.51	0.49	0.75	0.572864	0.000423916	0.00404973		SH3BGRL	201311_s_at	SH3BGRL	SH3 domain binding glutamic acid-rich protein like	NM_003022	0.64	0.58	0.55	0.589545	3.31e-05	0.000922094
SSR3	217790_s_at	SSR3	signal sequence receptor, gamma (translocon-associated protein gamma)	NM_007107	0.52	0.6	0.6	0.572885	3.47e-05	0.000952577		AKR1C3	209160_at	AKR1C3	aldo-keto reductase family 1, member C3 (3-alpha hydroxysteroid dehydrogenase, t	NM_003739	0.53	0.66	0.59	0.589628	5.54e-05	0.001248
RABL3	213970_at	RABL3	RAB, member of RAS oncogene family-like 3	NM_173825	0.52	0.63	0.58	0.573245	4.28e-05	0.00107462		SEPT10	214720_x_at	SEPT10	septin 10	NM_144710 /// NM_178584	0.62	0.61	0.55	0.589745	3.07e-05	0.000883098
CASC4	224619_at	CASC4	cancer susceptibility candidate 4	NM_138423 /// NM_177974	0.53	0.58	0.6	0.573272	2.69e-05	0.000845315		ALS2CR4	228255_at	ALS2CR4	amyotrophic lateral sclerosis 2 (juvenile) chromosome region, candidate 4	NM_001044385 /// NM_152388	0.53	0.76	0.51	0.590035	0.000309398	0.0034806
RCAN1	208370_s_at	RCAN1	regulator of calcineurin 1	NM_004414 /// NM_203417 /// NM_203418	0.47	0.6	0.66	0.573517	0.000150118	0.00214076		DFFA	223518_at	DFFA	DNA fragmentation factor, 45kDa, alpha polypeptide	NM_004401 /// NM_213566	0.49	0.56	0.75	0.590323	0.000304189	0.00344211
MPPE1	213924_at	MPPE1	Metallophosphoesterase 1	NM_023075	0.53	0.69	0.51	0.573543	0.000123967	0.00192024		PHTF2	209780_at	PHTF2	putative homeodomain transcription factor 2	NM_001127357 /// NM_001127358 /// NM_001127359 /// NM_001127360 /// NM_020432	0.59	0.56	0.63	0.590354	2.94e-05	0.000860499
ANP32E	221505_at	ANP32E	acidic (leucine-rich) nuclear phosphoprotein 32 family, member E	NM_001136478 /// NM_001136479 /// NM_030920	0.59	0.56	0.57	0.573705	1.99e-05	0.000725226		CHML	226350_at	CHML	choroideremia-like (Rab escort protein 2)	NM_001821	0.6	0.57	0.6	0.590372	2.33e-05	0.000776319
TIPRL	214773_x_at	TIPRL	TIP41, TOR signaling pathway regulator-like (S. cerevisiae)	NM_001031800 /// NM_152902	0.51	0.6	0.61	0.57378	4.45e-05	0.00109126		C8orf76	1554063_at	C8orf76	chromosome 8 open reading frame 76	NM_032847	0.55	0.67	0.56	0.590515	5.06e-05	0.00118611
TMEM192	226589_at	TMEM192	transmembrane protein 192	NM_001100389	0.53	0.62	0.58	0.574867	3.21e-05	0.000916354		SCHIP1	204030_s_at	SCHIP1	schwannomin interacting protein 1	NM_014575	0.57	0.6	0.61	0.590551	2.46e-05	0.000797075
ZNF323	222016_s_at	ZNF323	zinc finger protein 323	NM_001135215 /// NM_001135216 /// NM_030899 /// NM_145909 /// NR_024164 /// NR_0	0.54	0.58	0.6	0.575084	2.68e-05	0.000844701		WWC1	213085_s_at	WWC1	WW and C2 domain containing 1	NM_001161661 /// NM_001161662 /// NM_015238	0.52	0.61	0.65	0.5909	5.74e-05	0.00127946
CD14	201743_at	CD14	CD14 molecule	NM_000591 /// NM_001040021	0.59	0.64	0.51	0.575238	5.84e-05	0.00124922		MLEC	200616_s_at	MLEC	malectin	NM_014730	0.62	0.56	0.6	0.590976	2.82e-05	0.000852863
C5orf24	224876_at	C5orf24	chromosome 5 open reading frame 24	NM_001135586 /// NM_152409	0.61	0.54	0.58	0.57576	2.78e-05	0.00085734		PHF23	1555789_s_at	PHF23	PHD finger protein 23	NM_024297	0.62	0.61	0.54	0.591228	3.72e-05	0.000985359
CCNYL1	228810_at	CCNYL1	cyclin Y-like 1	NM_001142300 /// NM_152523	0.49	0.63	0.62	0.57582	8.8e-05	0.00158154		PMAIP1	204285_s_at	PMAIP1	phorbol-12-myristate-13-acetate-induced protein 1	NM_021127	0.81	0.55	0.46	0.591467	0.000827411	0.00651268
POLE2	205909_at	POLE2	polymerase (DNA directed), epsilon 2 (p59 subunit)	NM_002692	0.57	0.76	0.44	0.576706	0.000808173	0.00613923		ACADSB	226030_at	ACADSB	acyl-Coenzyme A dehydrogenase, short/branched chain	NM_001609	0.53	0.59	0.66	0.591748	5.53e-05	0.00124752
CASP6	209790_s_at	CASP6	caspase 6, apoptosis-related cysteine peptidase	NM_001226 /// NM_032992	0.66	0.58	0.5	0.57673	8.12e-05	0.00151109		CENPE	205046_at	CENPE	centromere protein E, 312kDa	NM_001813	0.45	0.79	0.58	0.591989	0.000856024	0.00666081
CDC42BPA	214464_at	CDC42BPA	CDC42 binding protein kinase alpha (DMPK-like)	NM_003607 /// NM_014826	0.51	0.67	0.57	0.577006	8.38e-05	0.00153856		KIAA0368	212427_at	KIAA0368	KIAA0368	NM_001080398	0.53	0.74	0.53	0.592011	0.00019332	0.00258186
TGFB1	203085_s_at	TGFB1	transforming growth factor, beta 1	NM_000660	0.75	0.58	0.45	0.577145	0.000641663	0.00526973		RPA1	201529_s_at	RPA1	replication protein A1, 70kDa	NM_002945	0.53	0.68	0.58	0.592094	6.91e-05	0.00142227
CALML3	210020_x_at	CALML3	calmodulin-like 3	NM_005185	0.63	0.46	0.66	0.577211	0.000205005	0.00258822		IMPAD1	222654_at	IMPAD1	inositol monophosphatase domain containing 1	NM_017813	0.56	0.63	0.59	0.59214	2.93e-05	0.000859154
TBC1D1	227945_at	TBC1D1	TBC1 (tre-2/USP6, BUB2, cdc16) domain family, member 1	NM_015173	0.53	0.64	0.57	0.577273	4.52e-05	0.00110242		ECT2	219787_s_at	ECT2	epithelial cell transforming sequence 2 oncogene	NM_018098	0.56	0.7	0.53	0.59221	9.92e-05	0.00175859
PLAT	201860_s_at	PLAT	plasminogen activator, tissue	NM_000930 /// NM_033011	0.55	0.56	0.62	0.577955	3.12e-05	0.000905004		C1orf116	219856_at	C1orf116	chromosome 1 open reading frame 116	NM_001083924 /// NM_023938	0.67	0.5	0.63	0.592435	0.000112734	0.00188398
SGPP1	221268_s_at	SGPP1	sphingosine-1-phosphate phosphatase 1	NM_030791	0.63	0.57	0.54	0.578168	3.51e-05	0.000958543		DSC2	226817_at	DSC2	desmocollin 2	NM_004949 /// NM_024422	0.53	0.6	0.65	0.592513	4.82e-05	0.00115238
MAP2K2	213490_s_at	MAP2K2	mitogen-activated protein kinase kinase 2	NM_030662	0.58	0.68	0.49	0.578958	0.000134948	0.00202476		JAZF1	225798_at	JAZF1	JAZF zinc finger 1	NM_175061	0.5	0.69	0.6	0.592534	0.000126327	0.00200738
ENTPD3	206191_at	ENTPD3	ectonucleoside triphosphate diphosphohydrolase 3	NM_001248	0.72	0.63	0.43	0.579255	0.000828937	0.00625471		AK2	212174_at	AK2	adenylate kinase 2	NM_001625 /// NM_013411	0.57	0.61	0.6	0.592635	2.59e-05	0.000814295
GLDC	204836_at	GLDC	glycine dehydrogenase (decarboxylating)	NM_000170	0.46	0.76	0.55	0.57935	0.000563583	0.00485448		LOC642587	226755_at	LOC642587	NPC-A-5	NM_001104548	0.71	0.63	0.46	0.592646	0.0003586	0.00382753
PGBD5	219225_at	PGBD5	piggyBac transposable element derived 5	NM_024554	0.62	0.59	0.53	0.57966	3.46e-05	0.000952322		LIMCH1	212327_at	LIMCH1	LIM and calponin homology domains 1	NM_001112717 /// NM_001112718 /// NM_001112719 /// NM_001112720 /// NM_014988	0.62	0.66	0.51	0.592767	7.94e-05	0.00154078
IGFL1	239430_at	IGFL1	IGF-like family member 1	NM_198541	0.61	0.61	0.53	0.579765	4.02e-05	0.00104438		SERINC4	219518_s_at	ELL3 /// SERINC4	elongation factor RNA polymerase II-like 3 /// serine incorporator 4	NM_001033517 /// NM_025165	0.53	0.62	0.64	0.592775	5.45e-05	0.00123826
PSEN2	204261_s_at	PSEN2	presenilin 2 (Alzheimer disease 4)	NM_000447 /// NM_012486	0.54	0.58	0.62	0.579911	3.37e-05	0.000942663		ELL3	219518_s_at	ELL3 /// SERINC4	elongation factor RNA polymerase II-like 3 /// serine incorporator 4	NM_001033517 /// NM_025165	0.53	0.62	0.64	0.592775	5.45e-05	0.00123826
ME2	210154_at	ME2	malic enzyme 2, NAD(+)-dependent, mitochondrial	NM_002396	0.5	0.63	0.62	0.580357	8.35e-05	0.00153574		MAP2	225540_at	MAP2	microtubule-associated protein 2	NM_001039538 /// NM_002374 /// NM_031845 /// NM_031847	0.5	0.65	0.65	0.592896	0.000104156	0.00180419
SRRD	213608_s_at	SRRD	SRR1 domain containing	NM_001013694	0.5	0.69	0.57	0.580529	0.000134039	0.00201884		SPAG1	210117_at	SPAG1	sperm associated antigen 1	NM_003114 /// NM_172218	0.54	0.73	0.53	0.592929	0.000165404	0.00236186
SIGMAR1	214484_s_at	SIGMAR1	sigma non-opioid intracellular receptor 1	NM_005866 /// NM_147157	0.56	0.6	0.58	0.580531	2.4e-05	0.000799674		ATP6V1A	201971_s_at	ATP6V1A	ATPase, H+ transporting, lysosomal 70kDa, V1 subunit A	NM_001690	0.49	0.6	0.7	0.593586	0.000172572	0.0024141
RAB11A	200864_s_at	RAB11A	RAB11A, member RAS oncogene family	NM_004663	0.57	0.54	0.63	0.580535	3.96e-05	0.00103563		TRAF4	211899_s_at	TRAF4	TNF receptor-associated factor 4	NM_004295	0.58	0.57	0.63	0.593731	2.93e-05	0.000859154
DBNL	222429_at	DBNL	drebrin-like	NM_001014436 /// NM_001122956 /// NM_014063	0.56	0.62	0.56	0.580754	2.87e-05	0.000873123		C5orf24	224875_at	C5orf24	chromosome 5 open reading frame 24	NM_001135586 /// NM_152409	0.64	0.61	0.53	0.593783	5.33e-05	0.00122059
ZFAND6	221613_s_at	ZFAND6	zinc finger, AN1-type domain 6	NM_019006	0.51	0.6	0.63	0.580798	5.99e-05	0.00127266		TGFB1	203085_s_at	TGFB1	transforming growth factor, beta 1	NM_000660	0.74	0.54	0.52	0.594124	0.000203715	0.00267572
GRAMD3	218706_s_at	GRAMD3	GRAM domain containing 3	NM_001146319 /// NM_001146320 /// NM_001146321 /// NM_001146322 /// NM_023927	0.59	0.61	0.54	0.580932	3.1e-05	0.000902963		IVD	216958_s_at	IVD	isovaleryl Coenzyme A dehydrogenase	NM_001159508 /// NM_002225	0.57	0.72	0.51	0.594289	0.000156823	0.00228448
AP1S3	1555731_a_at	AP1S3	adaptor-related protein complex 1, sigma 3 subunit	NM_001039569	0.49	0.72	0.56	0.581087	0.000266926	0.00304851		CYLD	213295_at	CYLD	cylindromatosis (turban tumor syndrome)	NM_001042355 /// NM_001042412 /// NM_015247	0.51	0.69	0.59	0.594611	0.000106043	0.00182156
VTA1	223021_x_at	VTA1	Vps20-associated 1 homolog (S. cerevisiae)	NM_016485	0.56	0.57	0.61	0.581115	2.67e-05	0.000843238		MOV10	223849_s_at	MOV10	Mov10, Moloney leukemia virus 10, homolog (mouse)	NM_001130079 /// NM_020963	0.7	0.69	0.43	0.594887	0.00076656	0.0061889
FAM84A	225667_s_at	FAM84A	family with sequence similarity 84, member A	NM_145175	0.47	0.71	0.59	0.581148	0.000306853	0.00332941		RSBN1L	228963_at	RSBN1L	Round spermatid basic protein 1-like	NM_198467	0.53	0.57	0.7	0.595071	0.000105113	0.00181145
SH3BGRL	201311_s_at	SH3BGRL	SH3 domain binding glutamic acid-rich protein like	NM_003022	0.6	0.59	0.55	0.581237	2.76e-05	0.00085734		C11orf58	200084_at	C11orf58	chromosome 11 open reading frame 58	NM_001142705 /// NM_014267	0.66	0.62	0.52	0.595101	7.81e-05	0.00152956
TREX1	205875_s_at	TREX1	three prime repair exonuclease 1	NM_016381 /// NM_033629	0.54	0.63	0.57	0.581321	3.7e-05	0.000991511		WHSC1L1	224076_s_at	WHSC1L1	Wolf-Hirschhorn syndrome candidate 1-like 1	NM_017778 /// NM_023034	0.5	0.72	0.59	0.595183	0.000201758	0.00265221
SORT1	212807_s_at	SORT1	sortilin 1	NM_002959	0.57	0.6	0.57	0.58168	2.47e-05	0.000812679		SLC16A7	207057_at	SLC16A7	solute carrier family 16, member 7 (monocarboxylic acid transporter 2)	NM_004731	0.53	0.57	0.69	0.595367	9.52e-05	0.00171154
DSC2	226817_at	DSC2	desmocollin 2	NM_004949 /// NM_024422	0.6	0.53	0.62	0.581791	4.03e-05	0.00104525		TP63	211194_s_at	TP63	tumor protein p63	NM_001114978 /// NM_001114979 /// NM_001114980 /// NM_001114981 /// NM_001114982	0.39	0.57	0.96	0.595409	0.00671582	0.0263085
ZNF512	225050_at	ZNF512	zinc finger protein 512	NM_032434	0.52	0.64	0.59	0.582419	5.1e-05	0.00117301		NEU1	208926_at	NEU1	sialidase 1 (lysosomal sialidase)	NM_000434	0.61	0.71	0.48	0.595439	0.000251213	0.00306291
ELMOD2	1553928_at	ELMOD2	ELMO/CED-12 domain containing 2	NM_153702	0.52	0.55	0.69	0.583587	0.000111238	0.00179435		KIAA0895	213424_at	KIAA0895	KIAA0895	NM_001100425 /// NM_015314	0.53	0.65	0.61	0.595463	6.17e-05	0.00133778
PPARGC1A	219195_at	PPARGC1A	peroxisome proliferator-activated receptor gamma, coactivator 1 alpha	NM_013261	0.66	0.63	0.48	0.583945	0.000198553	0.00252295		KCTD14	219545_at	KCTD14	potassium channel tetramerisation domain containing 14	NM_023930	0.71	0.52	0.57	0.596035	0.000132721	0.00206594
C21orf63	227188_at	C21orf63	chromosome 21 open reading frame 63	NM_058187	0.53	0.63	0.59	0.584082	4.28e-05	0.00107462		HINT3	226537_at	HINT3	histidine triad nucleotide binding protein 3	NM_138571	0.59	0.64	0.56	0.596046	3.37e-05	0.000933084
TPD52L1	210372_s_at	TPD52L1	tumor protein D52-like 1	NM_001003395 /// NM_001003396 /// NM_001003397 /// NM_003287	0.54	0.59	0.63	0.584392	3.79e-05	0.00100379		STARD5	213820_s_at	STARD5	StAR-related lipid transfer (START) domain containing 5	NM_181900	0.62	0.65	0.53	0.596434	6.48e-05	0.00137774
RABEP1	225092_at	RABEP1	rabaptin, RAB GTPase binding effector protein 1	NM_001083585 /// NM_004703	0.55	0.62	0.58	0.584663	3.37e-05	0.000942663		SLC25A30	226782_at	SLC25A30	solute carrier family 25, member 30	NM_001010875	0.52	0.63	0.64	0.596544	6.47e-05	0.00137653
SASH1	226022_at	SASH1	SAM and SH3 domain containing 1	NM_015278	0.62	0.57	0.57	0.584695	2.98e-05	0.000884371		UCKL1	232675_s_at	UCKL1	uridine-cytidine kinase 1-like 1	NM_017859	0.63	0.57	0.59	0.596616	3.23e-05	0.000910178
ZMYND11	202136_at	ZMYND11	zinc finger, MYND domain containing 11	NM_001161482 /// NM_006624 /// NM_212479	0.54	0.62	0.59	0.584796	3.76e-05	0.000999931		PLK2	201939_at	PLK2	polo-like kinase 2 (Drosophila)	NM_006622	0.55	0.64	0.6	0.596638	4.16e-05	0.00106208
YWHAH	201020_at	YWHAH	tyrosine 3-monooxygenase/tryptophan 5-monooxygenase activation protein, eta poly	NM_003405	0.52	0.62	0.63	0.584867	6.28e-05	0.00130006		TEAD2	226408_at	TEAD2	TEA domain family member 2	NM_003598	0.53	0.65	0.61	0.596659	6.06e-05	0.00132023
CCT2	201946_s_at	CCT2	chaperonin containing TCP1, subunit 2 (beta)	NM_006431	0.6	0.57	0.58	0.584953	2.63e-05	0.000841578		AGFG2	222126_at	AGFG2	ArfGAP with FG repeats 2	NM_006076	0.57	0.68	0.55	0.596665	6.36e-05	0.00136225
BAZ1A	217985_s_at	BAZ1A	bromodomain adjacent to zinc finger domain, 1A	NM_013448 /// NM_182648	0.53	0.64	0.59	0.585586	4.86e-05	0.00114799		HOOK1	225792_at	HOOK1	hook homolog 1 (Drosophila)	NM_015888	0.57	0.71	0.52	0.597283	0.000133029	0.00206964
ATP13A3	212297_at	ATP13A3	ATPase type 13A3	NM_024524	0.54	0.63	0.59	0.585762	4.3e-05	0.00107627		HCG18	242618_at	HCG18	HLA complex group 18	NR_024052 /// NR_024053	0.54	0.58	0.68	0.59783	6.91e-05	0.00142227
TMCC1	213352_at	TMCC1	transmembrane and coiled-coil domain family 1	NM_001017395 /// NM_001128224 /// NM_015008	0.53	0.67	0.57	0.586024	7.74e-05	0.0014708		SERAC1	232183_at	SERAC1	serine active site containing 1	NM_032861	0.55	0.7	0.56	0.597861	8.92e-05	0.0016427
ENDOD1	212570_at	ENDOD1	endonuclease domain containing 1	NM_015036	0.49	0.71	0.58	0.586442	0.000222128	0.00273424		POP1	213449_at	POP1	processing of precursor 1, ribonuclease P/MRP subunit (S. cerevisiae)	NM_001145860 /// NM_001145861 /// NM_015029	0.47	0.66	0.68	0.597944	0.000285633	0.0033281
SLC25A30	226782_at	SLC25A30	solute carrier family 25, member 30	NM_001010875	0.59	0.63	0.54	0.587004	4.24e-05	0.00106976		ZWINT	204026_s_at	ZWINT	ZW10 interactor	NM_001005413 /// NM_007057 /// NM_032997	0.57	0.75	0.5	0.598195	0.000282789	0.00330413
THBD	203888_at	THBD	thrombomodulin	NM_000361	0.65	0.66	0.47	0.587398	0.000257225	0.00298097		APOO	221620_s_at	APOO	apolipoprotein O	NM_024122 /// NR_026545	0.54	0.62	0.64	0.598207	5.35e-05	0.00122429
BCL11A	222891_s_at	BCL11A	B-cell CLL/lymphoma 11A (zinc finger protein)	NM_018014 /// NM_022893 /// NM_138559	0.55	0.67	0.55	0.587716	7.73e-05	0.00146978		FLJ20674	220137_at	FLJ20674	hypothetical protein FLJ20674	NM_019086	0.52	0.64	0.65	0.598331	8.68e-05	0.00162005
EBP	213787_s_at	EBP	emopamil binding protein (sterol isomerase)	NM_006579	0.56	0.68	0.54	0.588412	8.45e-05	0.001546		UBE3C	201817_at	UBE3C	ubiquitin protein ligase E3C	NM_014671	0.51	0.65	0.65	0.598393	0.000107682	0.00183624
FAM105B	229268_at	FAM105B	family with sequence similarity 105, member B	NM_138348	0.58	0.65	0.54	0.588491	6e-05	0.00127307		TRA2A	204658_at	TRA2A	transformer 2 alpha homolog (Drosophila)	NM_013293	0.53	0.71	0.57	0.598528	0.000116422	0.00191244
CCDC80	225242_s_at	CCDC80	coiled-coil domain containing 80	NM_199511 /// NM_199512	0.55	0.69	0.54	0.588624	0.000103442	0.00172424		KCNS3	205968_at	KCNS3	potassium voltage-gated channel, delayed-rectifier, subfamily S, member 3	NM_002252	0.54	0.78	0.51	0.598581	0.000455288	0.00444599
GLRX2	219933_at	GLRX2	glutaredoxin 2	NM_016066 /// NM_197962	0.53	0.61	0.63	0.588655	5.31e-05	0.00119226		CTPS	202613_at	CTPS	CTP synthase	NM_001905	0.4	0.76	0.7	0.599418	0.00227987	0.0126579
HBEGF	203821_at	HBEGF	heparin-binding EGF-like growth factor	NM_001945	0.65	0.69	0.46	0.588779	0.00041579	0.00399635		CORO2A	227177_at	CORO2A	coronin, actin binding protein, 2A	NM_003389 /// NM_052820	0.5	0.62	0.7	0.600298	0.000161758	0.0023297
LPIN2	202459_s_at	LPIN2	lipin 2	NM_014646	0.53	0.64	0.61	0.58911	6.12e-05	0.00128297		NR4A2	216248_s_at	NR4A2	nuclear receptor subfamily 4, group A, member 2	NM_006186	0.44	0.72	0.68	0.600299	0.000775055	0.00622586
INPP5F	230363_s_at	INPP5F	inositol polyphosphate-5-phosphatase F	NM_014937 /// NR_003251 /// NR_003252	0.55	0.65	0.57	0.590104	5.26e-05	0.00119067		ZMYND11	202137_s_at	ZMYND11	zinc finger, MYND domain containing 11	NM_001161482 /// NM_006624 /// NM_212479	0.48	0.66	0.69	0.600571	0.000277282	0.00326794
PKM2	201251_at	PKM2	pyruvate kinase, muscle	NM_002654 /// NM_182470 /// NM_182471	0.59	0.64	0.54	0.590146	4.57e-05	0.0011086		UGP2	205480_s_at	UGP2	UDP-glucose pyrophosphorylase 2	NM_001001521 /// NM_006759	0.6	0.64	0.57	0.600835	3.74e-05	0.000989832
PTGES2	218083_at	PTGES2	prostaglandin E synthase 2	NM_025072 /// NM_198938 /// NM_198940 /// NR_027811 /// NR_027812	0.63	0.57	0.58	0.590215	3.54e-05	0.000963393		TK1	1554408_a_at	TK1	thymidine kinase 1, soluble	NM_003258	0.56	0.7	0.55	0.600876	9.44e-05	0.00170584
SLC35B2	224716_at	SLC35B2	solute carrier family 35, member B2	NM_178148	0.6	0.68	0.5	0.590385	0.000142712	0.00207844		DDAH2	215537_x_at	DDAH2	dimethylarginine dimethylaminohydrolase 2	NM_013974	0.64	0.56	0.6	0.601024	4.1e-05	0.00104929
OAS3	218400_at	OAS3	2'-5'-oligoadenylate synthetase 3, 100kDa	NM_006187	0.46	0.88	0.51	0.59043	0.00294502	0.0146078		AIM1L	220289_s_at	AIM1L	absent in melanoma 1-like	NM_001039775	0.69	0.56	0.57	0.601187	7.42e-05	0.0014824
PTPRF	200635_s_at	PTPRF	protein tyrosine phosphatase, receptor type, F	NM_002840 /// NM_130440	0.56	0.66	0.56	0.590511	5.57e-05	0.00121879		FLVCR1	222906_at	FLVCR1	feline leukemia virus subgroup C cellular receptor 1	NM_014053	0.51	0.63	0.68	0.601323	0.000128149	0.00202156
GNAQ	224862_at	GNAQ	Guanine nucleotide binding protein (G protein), q polypeptide	NM_002072	0.59	0.55	0.64	0.590887	4.93e-05	0.00114879		TMEM132A	218834_s_at	TMEM132A	transmembrane protein 132A	NM_017870 /// NM_178031	0.64	0.61	0.56	0.601396	4.21e-05	0.00106969
SPRYD4	225616_at	SPRYD4	SPRY domain containing 4	NM_207344	0.6	0.63	0.54	0.591701	4.81e-05	0.00114132		C12orf73	226927_at	C12orf73	chromosome 12 open reading frame 73	NM_001135570	0.64	0.6	0.57	0.601786	3.72e-05	0.000985359
PIGM	235168_at	PIGM	phosphatidylinositol glycan anchor biosynthesis, class M	NM_145167	0.55	0.72	0.52	0.591715	0.00019752	0.00251592		VTA1	223021_x_at	VTA1	Vps20-associated 1 homolog (S. cerevisiae)	NM_016485	0.58	0.7	0.54	0.60186	9.55e-05	0.00171403
BNIP2	209308_s_at	BNIP2	BCL2/adenovirus E1B 19kDa interacting protein 2	NM_004330	0.53	0.6	0.65	0.591895	7.5e-05	0.0014426		TMTC3	226600_at	TMTC3	transmembrane and tetratricopeptide repeat containing 3	NM_181783	0.56	0.63	0.62	0.60218	4.17e-05	0.00106292
CLTB	206284_x_at	CLTB	clathrin, light chain (Lcb)	NM_001834 /// NM_007097	0.58	0.63	0.57	0.59208	3.59e-05	0.000971125		PSD3	218613_at	PSD3	pleckstrin and Sec7 domain containing 3	NM_015310 /// NM_206909	0.52	0.62	0.68	0.602202	0.000108937	0.00184872
FDPS	201275_at	FDPS	farnesyl diphosphate synthase (farnesyl pyrophosphate synthetase, dimethylallylt	NM_001135821 /// NM_001135822 /// NM_002004	0.57	0.66	0.55	0.59208	6.15e-05	0.00128498		SFRS2B	228760_at	SFRS2B	splicing factor, arginine/serine-rich 2B	NM_032102	0.61	0.57	0.64	0.602308	3.89e-05	0.00101184
KANK1	213005_s_at	KANK1	KN motif and ankyrin repeat domains 1	NM_015158 /// NM_153186	0.54	0.64	0.59	0.592306	5.27e-05	0.00119122		GRAMD2	229616_s_at	GRAMD2	GRAM domain containing 2	NM_001012642	0.54	0.67	0.6	0.602387	6.72e-05	0.00140158
LMNB1	203276_at	LMNB1	lamin B1	NM_005573	0.43	0.88	0.54	0.592564	0.00342353	0.0161664		KANK1	213005_s_at	KANK1	KN motif and ankyrin repeat domains 1	NM_015158 /// NM_153186	0.6	0.59	0.62	0.602571	3.09e-05	0.000885645
RSBN1L	228963_at	RSBN1L	Round spermatid basic protein 1-like	NM_198467	0.5	0.65	0.65	0.592737	0.000158515	0.00222028		KLHL18	1557165_s_at	KLHL18	kelch-like 18 (Drosophila)	NM_025010	0.51	0.65	0.65	0.602688	0.000109076	0.00184941
GTF2E2	202680_at	GTF2E2	general transcription factor IIE, polypeptide 2, beta 34kDa	NM_002095	0.59	0.55	0.64	0.592934	4.93e-05	0.00114879		STX4	229395_at	STX4	syntaxin 4	NM_004604	0.53	0.66	0.63	0.602763	7.82e-05	0.00152963
IMPA1	203011_at	IMPA1	inositol(myo)-1(or 4)-monophosphatase 1	NM_001144878 /// NM_001144879 /// NM_005536	0.6	0.59	0.59	0.592954	2.93e-05	0.000880319		MAD2L1	1554768_a_at	MAD2L1	MAD2 mitotic arrest deficient-like 1 (yeast)	NM_002358	0.71	0.68	0.45	0.602793	0.000615229	0.00534889
WIBG	242304_at	WIBG	within bgcn homolog (Drosophila)	NM_001143853 /// NM_032345	0.56	0.61	0.62	0.593223	3.75e-05	0.000998959		LRBA	214109_at	LRBA	LPS-responsive vesicle trafficking, beach and anchor containing	NM_006726	0.45	0.62	0.79	0.602848	0.00109425	0.00781787
NRP1	212298_at	NRP1	neuropilin 1	NM_001024628 /// NM_001024629 /// NM_003873	0.54	0.82	0.47	0.59336	0.00140798	0.00889177		CAPRIN1	226990_at	CAPRIN1	cell cycle associated protein 1	NM_005898 /// NM_203364	0.54	0.52	0.78	0.602894	0.000436857	0.00432581
TASP1	219443_at	TASP1	taspase, threonine aspartase, 1	NM_017714	0.56	0.63	0.6	0.593522	3.86e-05	0.00101368		CCT2	201946_s_at	CCT2	chaperonin containing TCP1, subunit 2 (beta)	NM_006431	0.65	0.64	0.53	0.603042	6.72e-05	0.00140158
KIAA0895	213424_at	KIAA0895	KIAA0895	NM_001100425 /// NM_015314	0.56	0.72	0.52	0.593636	0.000201019	0.00254607		TOP2A	201292_at	TOP2A	topoisomerase (DNA) II alpha 170kDa	NM_001067	0.55	0.7	0.57	0.603177	9.97e-05	0.00176254
HSD17B1	205829_at	HSD17B1	hydroxysteroid (17-beta) dehydrogenase 1	NM_000413	0.58	0.88	0.4	0.593656	0.00477945	0.0204946		NLK	222590_s_at	NLK	nemo-like kinase	NM_016231	0.59	0.61	0.6	0.603192	3.06e-05	0.000881818
TMEM64	225972_at	TMEM64	transmembrane protein 64	NM_001008495 /// NM_001146273	0.51	0.56	0.73	0.593738	0.00027924	0.00313725		ASPM	219918_s_at	ASPM	asp (abnormal spindle) homolog, microcephaly associated (Drosophila)	NM_018136	0.6	0.68	0.54	0.603213	7.82e-05	0.00152963
PHACTR2	204048_s_at	PHACTR2	phosphatase and actin regulator 2	NM_001100164 /// NM_001100165 /// NM_001100166 /// NM_014721	0.57	0.67	0.55	0.593766	7.07e-05	0.00139308		MAP7D3	219626_at	MAP7D3	MAP7 domain containing 3	NM_024597	0.58	0.76	0.49	0.603253	0.00042987	0.00427794
APH1A	1554417_s_at	APH1A	anterior pharynx defective 1 homolog A (C. elegans)	NM_001077628 /// NM_016022	0.62	0.61	0.55	0.594054	4.32e-05	0.00107864		TPK1	221218_s_at	TPK1	thiamin pyrophosphokinase 1	NM_001042482 /// NM_022445	0.55	0.69	0.58	0.603574	8.39e-05	0.00158551
DGAT2	226064_s_at	DGAT2	diacylglycerol O-acyltransferase homolog 2 (mouse)	NM_032564	0.59	0.66	0.53	0.594827	7.98e-05	0.00149742		DLG3	212729_at	DLG3	discs, large homolog 3 (Drosophila)	NM_020730 /// NM_021120	0.66	0.64	0.52	0.603615	9.43e-05	0.00170501
CENPM	218741_at	CENPM	centromere protein M	NM_001002876 /// NM_001110215 /// NM_024053	0.52	0.81	0.5	0.594835	0.00105257	0.00733852		SDC1	201287_s_at	SDC1	syndecan 1	NM_001006946 /// NM_002997	0.6	0.63	0.58	0.603622	3.57e-05	0.000963287
PHF19	227212_s_at	PHF19	PHD finger protein 19	NM_001009936 /// NM_015651	0.54	0.76	0.52	0.595219	0.000441368	0.00415531		RDH11	217776_at	RDH11	retinol dehydrogenase 11 (all-trans/9-cis/11-cis)	NM_016026	0.56	0.64	0.62	0.603751	4.53e-05	0.00111103
LRRC8B	212978_at	LRRC8B	leucine rich repeat containing 8 family, member B	NM_001134476 /// NM_015350	0.8	0.62	0.43	0.59602	0.00204877	0.011443		CYP2U1	226402_at	CYP2U1	cytochrome P450, family 2, subfamily U, polypeptide 1	NM_183075	0.55	0.58	0.69	0.604117	8.98e-05	0.00165183
PHF23	1555789_s_at	PHF23	PHD finger protein 23	NM_024297	0.51	0.7	0.6	0.596362	0.000192798	0.00247681		NASP	201969_at	NASP	nuclear autoantigenic sperm protein (histone-binding)	NM_002482 /// NM_152298 /// NM_172164	0.72	0.71	0.44	0.604314	0.001114	0.0079145
LRBA	214109_at	LRBA	LPS-responsive vesicle trafficking, beach and anchor containing	NM_006726	0.53	0.69	0.58	0.596646	0.000113683	0.00181921		FAM158A	219203_at	FAM158A	family with sequence similarity 158, member A	NM_016049	0.57	0.65	0.59	0.604608	4.54e-05	0.00111263
RAB15	221810_at	RAB15	RAB15, member RAS onocogene family	NM_198686	0.67	0.62	0.51	0.596675	0.000140122	0.00205842		MFAP5	209758_s_at	MFAP5	microfibrillar associated protein 5	NM_003480	0.54	0.61	0.67	0.604908	7.43e-05	0.00148254
TMEM144	228624_at	TMEM144	transmembrane protein 144	NM_018342	0.59	0.64	0.56	0.596801	5e-05	0.00115932		SNRNP25	218493_at	SNRNP25	small nuclear ribonucleoprotein 25kDa (U11/U12)	NM_024571	0.6	0.67	0.55	0.605215	6.52e-05	0.00138162
PRICKLE1	226069_at	PRICKLE1	prickle homolog 1 (Drosophila)	NM_001144881 /// NM_001144882 /// NM_001144883 /// NM_153026	0.49	0.64	0.67	0.597473	0.000206382	0.00260144		SRRD	213608_s_at	SRRD	SRR1 domain containing	NM_001013694	0.56	0.64	0.62	0.605295	4.83e-05	0.00115238
C8orf79	239297_at	C8orf79	chromosome 8 open reading frame 79	NM_001099677 /// NM_020844	0.62	0.52	0.66	0.597586	9.9e-05	0.00168317		FAM69A	216044_x_at	FAM69A	family with sequence similarity 69, member A	NM_001006605	0.51	0.64	0.67	0.605412	0.000124978	0.00199524
SERAC1	232183_at	SERAC1	serine active site containing 1	NM_032861	0.54	0.78	0.51	0.597757	0.000573858	0.00490272		PGK1	227068_at	PGK1	phosphoglycerate kinase 1	NM_000291	0.6	0.67	0.55	0.605595	6.79e-05	0.00140878
TIMM23	229428_at	TIMM23	translocase of inner mitochondrial membrane 23 homolog (yeast)	NM_006327	0.54	0.66	0.61	0.599053	7.96e-05	0.00149456		ROGDI	218394_at	ROGDI	rogdi homolog (Drosophila)	NM_024589	0.68	0.58	0.57	0.605633	7.04e-05	0.00143443
ARMC8	203486_s_at	ARMC8	armadillo repeat containing 8	NM_014154 /// NM_015396 /// NM_213654	0.53	0.74	0.55	0.599167	0.000281727	0.0031535		PRNP	215707_s_at	PRNP	prion protein	NM_000311 /// NM_001080121 /// NM_001080122 /// NM_001080123 /// NM_183079	0.56	0.58	0.69	0.605704	8.36e-05	0.00158455
STK38L	212565_at	STK38L	serine/threonine kinase 38 like	NM_015000	0.63	0.67	0.51	0.59936	0.00015361	0.00217284		NAP1L1	1556121_at	NAP1L1	nucleosome assembly protein 1-like 1	NM_004537 /// NM_139207	0.62	0.58	0.61	0.605748	3.51e-05	0.000955206
PERP	236009_at	PERP	PERP, TP53 apoptosis effector	NM_022121	0.57	0.62	0.61	0.599492	4.11e-05	0.00105385		TSPAN7	202242_at	TSPAN7	tetraspanin 7	NM_004615	0.71	0.56	0.57	0.605967	0.000108275	0.00184339
FBXO2	219305_x_at	FBXO2	F-box protein 2	NM_012168	0.68	0.61	0.52	0.59955	0.000134338	0.0020212		CHN2	213385_at	CHN2	chimerin (chimaerin) 2	NM_001039936 /// NM_004067	0.47	0.62	0.75	0.606473	0.00054126	0.00493502
TMEM22	219569_s_at	TMEM22	transmembrane protein 22	NM_001097599 /// NM_001097600 /// NM_025246	0.59	0.8	0.45	0.599576	0.0014021	0.00887041		ME2	210154_at	ME2	malic enzyme 2, NAD(+)-dependent, mitochondrial	NM_002396	0.56	0.71	0.56	0.606598	0.000115033	0.00190418
PXDN	212012_at	PXDN	peroxidasin homolog (Drosophila)	NM_012293	0.66	0.65	0.5	0.6002	0.000174216	0.00232735		C17orf91	214696_at	C17orf91	chromosome 17 open reading frame 91	NM_001001870 /// NM_032895	0.67	0.58	0.57	0.606888	6.31e-05	0.00135979
ZDHHC23	226912_at	ZDHHC23	zinc finger, DHHC-type containing 23	NM_173570	0.69	0.61	0.52	0.600267	0.000153098	0.00216804		RFX5	202963_at	RFX5	regulatory factor X, 5 (influences HLA class II expression)	NM_000449 /// NM_001025603	0.6	0.7	0.53	0.607012	0.000119441	0.00193602
SAA2	208607_s_at	SAA1 /// SAA2	serum amyloid A1 /// serum amyloid A2	NM_000331 /// NM_001127380 /// NM_030754 /// NM_199161	0.57	0.71	0.53	0.600395	0.000175987	0.00233943		C6orf192	226301_at	C6orf192	chromosome 6 open reading frame 192	NM_052831	0.5	0.71	0.62	0.607563	0.000229591	0.00289478
SAA1	208607_s_at	SAA1 /// SAA2	serum amyloid A1 /// serum amyloid A2	NM_000331 /// NM_001127380 /// NM_030754 /// NM_199161	0.57	0.71	0.53	0.600395	0.000175987	0.00233943		DNAJC15	227808_at	DNAJC15	DnaJ (Hsp40) homolog, subfamily C, member 15	NM_013238	0.59	0.64	0.59	0.607655	4e-05	0.00103201
NUDT19	235384_at	NUDT19	nudix (nucleoside diphosphate linked moiety X)-type motif 19	NM_001105570	0.55	0.61	0.64	0.600407	5.94e-05	0.0012646		CASC4	224619_at	CASC4	cancer susceptibility candidate 4	NM_138423 /// NM_177974	0.6	0.63	0.61	0.608339	3.56e-05	0.000962223
SLC25A11	209003_at	SLC25A11	solute carrier family 25 (mitochondrial carrier; oxoglutarate carrier), member 1	NM_003562	0.53	0.71	0.58	0.600476	0.000169491	0.00229047		PTP4A1	200731_s_at	PTP4A1	protein tyrosine phosphatase type IVA, member 1	NM_003463	0.57	0.62	0.64	0.608375	4.77e-05	0.00114689
CPEB4	224828_at	CPEB4	cytoplasmic polyadenylation element binding protein 4	NM_030627	0.59	0.68	0.54	0.600693	0.000109341	0.00177873		STRN3	204496_at	STRN3	striatin, calmodulin binding protein 3	NM_001083893 /// NM_014574	0.64	0.66	0.53	0.608447	9.17e-05	0.00167611
SOCS2	203372_s_at	SOCS2	suppressor of cytokine signaling 2	NM_003877	0.58	0.75	0.5	0.600765	0.000470771	0.00432417		VAMP8	202546_at	VAMP8	vesicle-associated membrane protein 8 (endobrevin)	NM_003761	0.62	0.56	0.65	0.60857	5.48e-05	0.00124064
TSTA3	36936_at	TSTA3	tissue specific transplantation antigen P35B	NM_003313	0.6	0.64	0.57	0.600876	4.92e-05	0.00114879		CALML3	210020_x_at	CALML3	calmodulin-like 3	NM_005185	0.51	0.76	0.58	0.608585	0.000340862	0.00369792
NIP7	219031_s_at	NIP7	nuclear import 7 homolog (S. cerevisiae)	NM_016101	0.62	0.6	0.58	0.601218	3.77e-05	0.0010009		FYTTD1	224642_at	FYTTD1	forty-two-three domain containing 1	NM_001011537 /// NM_032288 /// NR_027840	0.54	0.56	0.75	0.608643	0.000235456	0.00294188
IMAA	208118_x_at	IMAA /// LOC100271836 /// LOC440345 /// LOC440354 /// LOC595101 /// LOC641298 /// SLC7A5P1	SLC7A5 pseudogene /// SMG1 homolog, phosphatidylinositol 3-kinase-related kinase	NR_002453 /// NR_002473 /// NR_002593 /// NR_002594 /// NR_027154 /// NR_027155	0.65	0.52	0.65	0.601326	0.000126309	0.00194348		ZDHHC23	226912_at	ZDHHC23	zinc finger, DHHC-type containing 23	NM_173570	0.51	0.7	0.64	0.608706	0.000196837	0.00261466
LOC641298	208118_x_at	IMAA /// LOC100271836 /// LOC440345 /// LOC440354 /// LOC595101 /// LOC641298 /// SLC7A5P1	SLC7A5 pseudogene /// SMG1 homolog, phosphatidylinositol 3-kinase-related kinase	NR_002453 /// NR_002473 /// NR_002593 /// NR_002594 /// NR_027154 /// NR_027155	0.65	0.52	0.65	0.601326	0.000126309	0.00194348		AMIGO2	222108_at	AMIGO2	adhesion molecule with Ig-like domain 2	NM_001143668 /// NM_181847	0.48	0.59	0.8	0.608886	0.000888515	0.0068208
SLC7A5P1	208118_x_at	IMAA /// LOC100271836 /// LOC440345 /// LOC440354 /// LOC595101 /// LOC641298 /// SLC7A5P1	SLC7A5 pseudogene /// SMG1 homolog, phosphatidylinositol 3-kinase-related kinase	NR_002453 /// NR_002473 /// NR_002593 /// NR_002594 /// NR_027154 /// NR_027155	0.65	0.52	0.65	0.601326	0.000126309	0.00194348		ENTPD7	235204_at	ENTPD7	ectonucleoside triphosphate diphosphohydrolase 7	NM_020354	0.52	0.58	0.75	0.609262	0.000291096	0.00336826
LOC100271836	208118_x_at	IMAA /// LOC100271836 /// LOC440345 /// LOC440354 /// LOC595101 /// LOC641298 /// SLC7A5P1	SLC7A5 pseudogene /// SMG1 homolog, phosphatidylinositol 3-kinase-related kinase	NR_002453 /// NR_002473 /// NR_002593 /// NR_002594 /// NR_027154 /// NR_027155	0.65	0.52	0.65	0.601326	0.000126309	0.00194348		FGFR3	204379_s_at	FGFR3	fibroblast growth factor receptor 3	NM_000142 /// NM_001163213 /// NM_022965	0.61	0.64	0.58	0.609368	4.25e-05	0.00107727
SLC41A3	224931_at	SLC41A3	solute carrier family 41, member 3	NM_001008485 /// NM_001008486 /// NM_001008487 /// NM_001164475 /// NM_017836	0.68	0.59	0.54	0.601368	9.37e-05	0.00163545		SECISBP2	218265_at	SECISBP2	SECIS binding protein 2	NM_024077	0.53	0.61	0.7	0.609499	0.00011722	0.00192157
RPS6KB2	203777_s_at	RPS6KB2	ribosomal protein S6 kinase, 70kDa, polypeptide 2	NM_003952	0.56	0.63	0.61	0.601771	5.08e-05	0.00117097		GLIS2	223378_at	GLIS2	GLIS family zinc finger 2	NM_032575	0.61	0.7	0.53	0.609653	0.000135999	0.00209338
BOLA2	209836_x_at	BOLA2 /// BOLA2B	bolA homolog 2 (E. coli) /// bolA homolog 2B (E. coli)	NM_001031827 /// NM_001039182	0.65	0.6	0.56	0.601932	6.01e-05	0.00127347		ZNF286A	1557684_at	ZNF286A	zinc finger protein 286A	NM_001130842 /// NM_020652	0.55	0.7	0.59	0.609875	0.000110456	0.00186256
BOLA2B	209836_x_at	BOLA2 /// BOLA2B	bolA homolog 2 (E. coli) /// bolA homolog 2B (E. coli)	NM_001031827 /// NM_001039182	0.65	0.6	0.56	0.601932	6.01e-05	0.00127347		DTX4	212611_at	DTX4	deltex homolog 4 (Drosophila)	NM_015177	0.53	0.68	0.63	0.609904	0.000111743	0.00187531
NIPSNAP3A	224436_s_at	NIPSNAP3A	nipsnap homolog 3A (C. elegans)	NM_015469	0.51	0.61	0.71	0.601968	0.000227219	0.00276769		TDRD9	228285_at	TDRD9	tudor domain containing 9	NM_153046	0.63	0.54	0.67	0.609905	8.27e-05	0.00157218
SLC27A4	225779_at	SLC27A4	solute carrier family 27 (fatty acid transporter), member 4	NM_005094	0.58	0.75	0.51	0.602051	0.00039751	0.0039053		POLE2	205909_at	POLE2	polymerase (DNA directed), epsilon 2 (p59 subunit)	NM_002692	0.46	0.8	0.62	0.610352	0.00115317	0.00809866
CD44	229221_at	CD44	CD44 molecule (Indian blood group)	NM_000610 /// NM_001001389 /// NM_001001390 /// NM_001001391 /// NM_001001392	0.6	0.65	0.56	0.602058	5.54e-05	0.00121476		DGAT2	226064_s_at	DGAT2	diacylglycerol O-acyltransferase homolog 2 (mouse)	NM_032564	0.57	0.6	0.66	0.610591	5.33e-05	0.00122059
BCKDHB	213321_at	BCKDHB	branched chain keto acid dehydrogenase E1, beta polypeptide	NM_000056 /// NM_183050	0.55	0.63	0.62	0.602152	5.61e-05	0.00122244		CSGALNACT1	219049_at	CSGALNACT1	chondroitin sulfate N-acetylgalactosaminyltransferase 1	NM_001130518 /// NM_018371 /// NR_024040	0.58	0.7	0.56	0.610655	0.000105628	0.0018178
VAMP8	202546_at	VAMP8	vesicle-associated membrane protein 8 (endobrevin)	NM_003761	0.59	0.61	0.6	0.602544	3.69e-05	0.000991511		ANKRD2	221232_s_at	ANKRD2	ankyrin repeat domain 2 (stretch responsive muscle)	NM_001129981 /// NM_020349	0.49	0.73	0.63	0.610941	0.00037851	0.0039521
C14orf149	227699_at	C14orf149	chromosome 14 open reading frame 149	NM_144581	0.62	0.66	0.54	0.602737	8.49e-05	0.00154882		AOX1	205082_s_at	AOX1	aldehyde oxidase 1	NM_001159	0.53	0.72	0.6	0.61123	0.000172643	0.0024141
SFRS1	208863_s_at	SFRS1	splicing factor, arginine/serine-rich 1	NM_001078166 /// NM_006924	0.62	0.62	0.57	0.602761	4.72e-05	0.00113019		CLDN23	228707_at	CLDN23	claudin 23	NM_194284	0.52	0.69	0.63	0.611301	0.000159381	0.00230905
CEP55	218542_at	CEP55	centrosomal protein 55kDa	NM_001127182 /// NM_018131	0.42	1	0.53	0.603019	0.010133	0.0346352		CFL2	224352_s_at	CFL2	cofilin 2 (muscle)	NM_021914 /// NM_138638 /// NR_028130 /// NR_028131 /// NR_028132	0.55	0.68	0.61	0.611467	7.81e-05	0.00152956
FBXL14	213145_at	FBXL14	F-box and leucine-rich repeat protein 14	NM_152441	0.54	0.6	0.67	0.603295	9.05e-05	0.00159815		ATP13A3	212297_at	ATP13A3	ATPase type 13A3	NM_024524	0.49	0.69	0.68	0.612249	0.000340689	0.00369792
SC5DL	211423_s_at	SC5DL	sterol-C5-desaturase (ERG3 delta-5-desaturase homolog, S. cerevisiae)-like	NM_001024956 /// NM_006918	0.57	0.61	0.63	0.604148	4.69e-05	0.00112643		WDR77	201420_s_at	WDR77	WD repeat domain 77	NM_024102	0.56	0.65	0.63	0.612306	5.66e-05	0.00126785
MRPS12	204330_s_at	MRPS12	mitochondrial ribosomal protein S12	NM_021107 /// NM_033362 /// NM_033363	0.46	0.72	0.67	0.604222	0.000787435	0.0060297		TPD52L1	210372_s_at	TPD52L1	tumor protein D52-like 1	NM_001003395 /// NM_001003396 /// NM_001003397 /// NM_003287	0.7	0.53	0.62	0.612532	0.000128309	0.00202156
EZR	208621_s_at	EZR	ezrin	NM_001111077 /// NM_003379	0.66	0.54	0.61	0.604264	8.33e-05	0.00153385		FAM105B	229268_at	FAM105B	family with sequence similarity 105, member B	NM_138348	0.51	0.65	0.69	0.612609	0.000197085	0.00261466
TNFSF14	207907_at	TNFSF14	tumor necrosis factor (ligand) superfamily, member 14	NM_003807 /// NM_172014	0.58	0.68	0.56	0.604388	9.77e-05	0.00167249		UBE2B	211763_s_at	UBE2B	ubiquitin-conjugating enzyme E2B (RAD6 homolog)	NM_003337	0.57	0.67	0.6	0.612793	6.44e-05	0.00137291
USP38	223288_at	USP38	ubiquitin specific peptidase 38	NM_032557	0.59	0.65	0.57	0.60445	5.83e-05	0.00124878		TMEM64	242338_at	TMEM64	transmembrane protein 64	NM_001008495 /// NM_001146273	0.38	0.78	0.78	0.612934	0.00647189	0.0256725
SLC20A2	202744_at	SLC20A2	solute carrier family 20 (phosphate transporter), member 2	NM_006749	0.6	0.59	0.63	0.605176	4.23e-05	0.00106895		IFI27	202411_at	IFI27	interferon, alpha-inducible protein 27	NM_001130080 /// NM_005532	0.47	1	0.49	0.613039	0.00716895	0.0275272
FAM69A	216044_x_at	FAM69A	family with sequence similarity 69, member A	NM_001006605	0.59	0.62	0.61	0.605182	4.02e-05	0.00104438		PARD6G	227204_at	PARD6G	par-6 partitioning defective 6 homolog gamma (C. elegans)	NM_032510	0.62	0.61	0.61	0.613591	3.88e-05	0.00101006
FADS3	216080_s_at	FADS3	fatty acid desaturase 3	NM_021727	0.64	0.66	0.52	0.605293	0.000139612	0.00205516		WWTR1	202133_at	WWTR1	WW domain containing transcription regulator 1	NM_015472	0.59	0.61	0.64	0.613826	4.56e-05	0.00111495
CA13	231270_at	CA13	carbonic anhydrase XIII	NM_198584	0.54	0.64	0.65	0.606065	8.81e-05	0.00158154		PCYT2	209577_at	PCYT2	phosphate cytidylyltransferase 2, ethanolamine	NM_002861	0.66	0.63	0.56	0.614048	7.09e-05	0.00144093
SEC24A	212902_at	SEC24A	SEC24 family, member A (S. cerevisiae)	NM_021982	0.53	0.77	0.55	0.606164	0.000488687	0.00443057		ZNF323	222016_s_at	ZNF323	zinc finger protein 323	NM_001135215 /// NM_001135216 /// NM_030899 /// NM_145909 /// NR_024164 /// NR_0	0.68	0.64	0.54	0.614158	0.000108865	0.00184848
SLC5A3	212944_at	SLC5A3	solute carrier family 5 (sodium/myo-inositol cotransporter), member 3	NM_006933	0.51	0.79	0.55	0.606197	0.000738571	0.0057792		SLC25A11	207088_s_at	SLC25A11	solute carrier family 25 (mitochondrial carrier; oxoglutarate carrier), member 1	NM_003562	0.63	0.7	0.53	0.614202	0.000149569	0.00221743
CLN8	222874_s_at	CLN8	ceroid-lipofuscinosis, neuronal 8 (epilepsy, progressive with mental retardation	NM_018941	0.5	0.69	0.66	0.60661	0.000291757	0.00322563		TFB1M	228075_x_at	TFB1M	transcription factor B1, mitochondrial	NM_016020	0.57	0.66	0.62	0.614337	6e-05	0.00131075
ZNF827	228046_at	ZNF827	Zinc finger protein 827	NM_178835	0.57	0.63	0.63	0.606648	5.35e-05	0.00119473		TMEM70	219448_at	TMEM70	transmembrane protein 70	NM_001040613 /// NM_017866	0.59	0.68	0.57	0.615052	7.83e-05	0.0015297
ATRX	208859_s_at	ATRX	alpha thalassemia/mental retardation syndrome X-linked (RAD54 homolog, S. cerevi	NM_000489 /// NM_138270	0.53	0.72	0.58	0.606706	0.000227048	0.00276769		HIVEP2	212641_at	HIVEP2	human immunodeficiency virus type I enhancer binding protein 2	NM_006734	0.49	0.69	0.69	0.615083	0.000396648	0.00406309
SLC19A1	211576_s_at	SLC19A1	solute carrier family 19 (folate transporter), member 1	NM_194255	0.59	0.6	0.63	0.606753	4.43e-05	0.0010889		ATL1	223340_at	ATL1	atlastin GTPase 1	NM_001127713 /// NM_015915 /// NM_181598	0.61	0.72	0.53	0.615394	0.000178941	0.00246865
FGFR3	204379_s_at	FGFR3	fibroblast growth factor receptor 3	NM_000142 /// NM_001163213 /// NM_022965	0.59	0.61	0.62	0.607206	4.2e-05	0.0010665		HSP90B1	216450_x_at	HSP90B1	heat shock protein 90kDa beta (Grp94), member 1	NM_003299	0.35	0.7	0.95	0.615521	0.016838	0.0499681
TNFAIP1	201207_at	TNFAIP1	tumor necrosis factor, alpha-induced protein 1 (endothelial)	NM_021137	0.66	0.64	0.52	0.607386	0.000144629	0.00209556		ALDH1L2	231202_at	ALDH1L2	aldehyde dehydrogenase 1 family, member L2	NM_001034173 /// NR_027752	0.49	0.64	0.74	0.615643	0.000423196	0.00423942
MCM3	201555_at	MCM3	minichromosome maintenance complex component 3	NM_002388	0.58	0.66	0.58	0.607565	6.73e-05	0.0013578		INPP5F	230363_s_at	INPP5F	inositol polyphosphate-5-phosphatase F	NM_014937 /// NR_003251 /// NR_003252	0.62	0.81	0.46	0.615701	0.0013928	0.00913748
HMGCS1	221750_at	HMGCS1	3-hydroxy-3-methylglutaryl-Coenzyme A synthase 1 (soluble)	NM_001098272 /// NM_002130	0.57	0.72	0.55	0.607704	0.000186465	0.00242371		ASAP3	219103_at	ASAP3	ArfGAP with SH3 domain, ankyrin repeat and PH domain 3	NM_001143778 /// NM_017707	0.61	0.58	0.66	0.615871	5.94e-05	0.00130302
DKFZp686O24166	229715_at	DKFZp686O24166	Hypothetical protein DKFZp686O24166	NR_026750	0.5	0.76	0.59	0.607943	0.000508201	0.00453901		ZNF286B	227077_at	ZNF286A /// ZNF286B	zinc finger protein 286A /// zinc finger protein 286B	NM_001130842 /// NM_001145045 /// NM_020652	0.59	0.63	0.63	0.616167	4.42e-05	0.00109675
ZHX3	217367_s_at	ZHX3	zinc fingers and homeoboxes 3	NM_015035	0.56	0.66	0.61	0.60838	7.45e-05	0.00143859		KIF4A	218355_at	KIF4A	kinesin family member 4A	NM_012310	0.59	0.78	0.51	0.616343	0.000492613	0.00465599
VDR	204254_s_at	VDR	vitamin D (1,25- dihydroxyvitamin D3) receptor	NM_000376 /// NM_001017535	0.58	0.6	0.65	0.608606	5.33e-05	0.0011928		PCCA	203860_at	PCCA	propionyl Coenzyme A carboxylase, alpha polypeptide	NM_000282 /// NM_001127692	0.54	0.69	0.63	0.616394	0.000117635	0.00192639
OSMR	205729_at	OSMR	oncostatin M receptor	NM_003999	0.54	0.69	0.6	0.608862	0.000138181	0.00204365		CA13	231270_at	CA13	carbonic anhydrase XIII	NM_198584	0.56	0.63	0.67	0.616482	8e-05	0.00154581
NEU1	208926_at	NEU1	sialidase 1 (lysosomal sialidase)	NM_000434	0.6	0.65	0.58	0.609029	5.49e-05	0.00120969		OSMR	205729_at	OSMR	oncostatin M receptor	NM_003999	0.53	0.72	0.61	0.616572	0.000210851	0.00274112
LOC642587	226755_at	LOC642587	NPC-A-5	NM_001104548	0.56	0.72	0.56	0.609102	0.000197682	0.00251696		F11R	224097_s_at	F11R	F11 receptor	NM_016946	0.55	0.7	0.62	0.616666	0.000121013	0.00195253
GPR177	228949_at	GPR177	G protein-coupled receptor 177	NM_001002292 /// NM_024911	0.64	0.61	0.58	0.609124	5.16e-05	0.00118248		TNFSF10	214329_x_at	TNFSF10	tumor necrosis factor (ligand) superfamily, member 10	NM_003810	0.57	0.83	0.49	0.616678	0.0011051	0.0078688
DMD	203881_s_at	DMD	dystrophin	NM_000109 /// NM_004006 /// NM_004007 /// NM_004009 /// NM_004010 /// NM_004011	0.52	0.71	0.61	0.609132	0.000214253	0.00266544		STARD4	226390_at	STARD4	StAR-related lipid transfer (START) domain containing 4	NM_139164	0.49	0.82	0.58	0.617594	0.00107305	0.00771667
SFRS2	200753_x_at	SFRS2	splicing factor, arginine/serine-rich 2	NM_003016	0.56	0.62	0.65	0.609167	7.52e-05	0.00144557		HSPA4L	205543_at	HSPA4L	heat shock 70kDa protein 4-like	NM_014278	0.53	0.75	0.59	0.618476	0.000273258	0.00323009
TIGD1	1553099_at	TIGD1	tigger transposable element derived 1	NM_145702	0.7	0.6	0.54	0.60918	0.000161237	0.00224146		CBR1	209213_at	CBR1	carbonyl reductase 1	NM_001757	0.66	0.73	0.49	0.618591	0.000470777	0.00452769
KLHL5	226001_at	KLHL5	kelch-like 5 (Drosophila)	NM_001007075 /// NM_015990 /// NM_199039	0.6	0.67	0.56	0.609328	9.01e-05	0.00159646		TIMM23	229428_at	TIMM23	translocase of inner mitochondrial membrane 23 homolog (yeast)	NM_006327	0.53	0.69	0.65	0.618817	0.000163503	0.00234384
GNA12	221737_at	GNA12	guanine nucleotide binding protein (G protein) alpha 12	NM_007353	0.65	0.66	0.52	0.609423	0.000150083	0.00214076		EFTUD1	218973_at	EFTUD1	elongation factor Tu GTP binding domain containing 1	NM_001040610 /// NM_024580	0.58	0.76	0.54	0.618823	0.00033112	0.00363555
PLEKHA2	217677_at	PLEKHA2	pleckstrin homology domain containing, family A (phosphoinositide binding specif	NM_021623	0.55	0.75	0.55	0.609618	0.000342732	0.00357223		PLEKHA2	217677_at	PLEKHA2	pleckstrin homology domain containing, family A (phosphoinositide binding specif	NM_021623	0.51	0.72	0.65	0.618892	0.00028077	0.00329327
PRR15	226961_at	PRR15	proline rich 15	NM_175887	0.68	0.7	0.48	0.609779	0.000571811	0.00489392		SNX19	202359_s_at	SNX19	sorting nexin 19	NM_014758	0.57	0.65	0.65	0.618909	6.86e-05	0.00141775
CCL20	205476_at	CCL20	chemokine (C-C motif) ligand 20	NM_001130046 /// NM_004591	0.58	0.83	0.47	0.610155	0.00170504	0.0101163		ICMT	201611_s_at	ICMT	isoprenylcysteine carboxyl methyltransferase	NM_012405	0.57	0.65	0.64	0.619081	6.86e-05	0.00141775
FHOD1	218530_at	FHOD1	formin homology 2 domain containing 1	NM_013241	0.59	0.69	0.56	0.610204	0.000106155	0.00174453		IL1RAP	205227_at	IL1RAP	interleukin 1 receptor accessory protein	NM_002182 /// NM_134470	0.54	0.7	0.63	0.619247	0.000148133	0.00220643
PCCA	203860_at	PCCA	propionyl Coenzyme A carboxylase, alpha polypeptide	NM_000282 /// NM_001127692	0.59	0.63	0.61	0.610394	4.93e-05	0.00114879		SAA2	208607_s_at	SAA1 /// SAA2	serum amyloid A1 /// serum amyloid A2	NM_000331 /// NM_001127380 /// NM_030754 /// NM_199161	0.62	0.56	0.68	0.619346	8.22e-05	0.00157019
C10orf47	230051_at	C10orf47	chromosome 10 open reading frame 47	NM_153256	0.56	0.69	0.59	0.610563	0.000112043	0.00180272		SAA1	208607_s_at	SAA1 /// SAA2	serum amyloid A1 /// serum amyloid A2	NM_000331 /// NM_001127380 /// NM_030754 /// NM_199161	0.62	0.56	0.68	0.619346	8.22e-05	0.00157019
LOC151162	212098_at	LOC151162 /// MGAT5	hypothetical LOC151162 /// mannosyl (alpha-1,6-)-glycoprotein beta-1,6-N-acetyl-	NM_002410 /// NR_024275	0.7	0.6	0.54	0.61065	0.000153133	0.00216804		APBB2	212985_at	APBB2	amyloid beta (A4) precursor protein-binding, family B, member 2	NM_173075	0.55	0.68	0.64	0.619743	0.000108676	0.00184725
MGAT5	212098_at	LOC151162 /// MGAT5	hypothetical LOC151162 /// mannosyl (alpha-1,6-)-glycoprotein beta-1,6-N-acetyl-	NM_002410 /// NR_024275	0.7	0.6	0.54	0.61065	0.000153133	0.00216804		SERPINA3	202376_at	SERPINA3	serpin peptidase inhibitor, clade A (alpha-1 antiproteinase, antitrypsin), membe	NM_001085	0.61	0.66	0.59	0.619747	5.5e-05	0.00124163
RPA1	201529_s_at	RPA1	replication protein A1, 70kDa	NM_002945	0.7	0.63	0.52	0.610843	0.000205227	0.00258966		CENPA	204962_s_at	CENPA	centromere protein A	NM_001042426 /// NM_001809	0.74	0.74	0.43	0.620166	0.00231492	0.0127547
SYNPO	202796_at	SYNPO	synaptopodin	NM_001109974 /// NM_007286	0.58	0.69	0.57	0.610864	0.000110675	0.00179077		HSD11B2	204130_at	HSD11B2	hydroxysteroid (11-beta) dehydrogenase 2	NM_000196	0.54	0.58	0.77	0.620418	0.000367959	0.00388696
ASAP3	222236_s_at	ASAP3	ArfGAP with SH3 domain, ankyrin repeat and PH domain 3	NM_001143778 /// NM_017707	0.62	0.57	0.65	0.610999	6.65e-05	0.00134916		C16orf57	1554016_a_at	C16orf57	chromosome 16 open reading frame 57	NM_024598	0.6	0.75	0.53	0.620803	0.000291305	0.00336826
BSG	208677_s_at	BSG	basigin (Ok blood group)	NM_001728 /// NM_198589 /// NM_198591	0.63	0.62	0.58	0.611018	5.04e-05	0.00116688		TMEM183B	212165_at	TMEM183A /// TMEM183B	transmembrane protein 183A /// transmembrane protein 183B	NM_001079809 /// NM_138391	0.65	0.66	0.56	0.62085	7.88e-05	0.00153382
GPHN	220773_s_at	GPHN	gephyrin	NM_001024218 /// NM_020806	0.6	0.72	0.52	0.611176	0.00025808	0.00298758		EML2	204398_s_at	EML2	echinoderm microtubule associated protein like 2	NM_012155	0.6	0.64	0.62	0.620883	4.92e-05	0.00116532
COX5A	229426_at	COX5A	cytochrome c oxidase subunit Va	NM_004255	0.44	0.78	0.67	0.61146	0.00222269	0.0120687		PDZK1IP1	219630_at	PDZK1IP1	PDZK1 interacting protein 1	NM_005764	0.56	0.71	0.6	0.620901	0.000126433	0.00200738
BAG2	209406_at	BAG2	BCL2-associated athanogene 2	NM_004282	0.61	0.59	0.63	0.611704	4.93e-05	0.00114879		FADS3	216080_s_at	FADS3	fatty acid desaturase 3	NM_021727	0.8	0.67	0.44	0.620904	0.00207847	0.0119425
CYP2U1	226393_at	CYP2U1	cytochrome P450, family 2, subfamily U, polypeptide 1	NM_183075	0.61	0.56	0.67	0.612126	8.21e-05	0.00152154		HGSNAT	218017_s_at	HGSNAT	heparan-alpha-glucosaminide N-acetyltransferase	NM_152419	0.57	0.66	0.64	0.620987	7.74e-05	0.0015243
C8orf76	225702_at	C8orf76	chromosome 8 open reading frame 76	NM_032847	0.64	0.66	0.55	0.612191	9.77e-05	0.00167249		C9orf140	225777_at	C9orf140	chromosome 9 open reading frame 140	NM_178448	0.56	0.63	0.68	0.621124	8.69e-05	0.00162005
SLC25A4	202825_at	SLC25A4	solute carrier family 25 (mitochondrial carrier; adenine nucleotide translocator	NM_001151	0.65	0.6	0.6	0.612223	5.43e-05	0.0012032		TM9SF4	212198_s_at	TM9SF4	transmembrane 9 superfamily protein member 4	NM_014742	0.69	0.7	0.5	0.621512	0.000388148	0.00401617
AK2	205996_s_at	AK2	adenylate kinase 2	NM_001625 /// NM_013411	0.67	0.59	0.58	0.612498	7.46e-05	0.00143859		C16orf72	228373_at	C16orf72	chromosome 16 open reading frame 72	NM_014117	0.61	0.74	0.53	0.621524	0.000283729	0.00330835
NASP	201969_at	NASP	nuclear autoantigenic sperm protein (histone-binding)	NM_002482 /// NM_152298 /// NM_172164	0.63	0.73	0.5	0.613174	0.000418777	0.00401705		KIAA1632	228453_at	KIAA1632	KIAA1632	NM_020964	0.58	0.55	0.75	0.621567	0.000260773	0.00314211
GRINA	212090_at	GRINA	glutamate receptor, ionotropic, N-methyl D-aspartate-associated protein 1 (gluta	NM_000837 /// NM_001009184	0.64	0.64	0.56	0.613426	7.81e-05	0.00147785		G6PD	202275_at	G6PD	glucose-6-phosphate dehydrogenase	NM_000402 /// NM_001042351	0.68	0.6	0.6	0.621771	6.96e-05	0.00142545
APOO	221620_s_at	APOO	apolipoprotein O	NM_024122 /// NR_026545	0.56	0.61	0.67	0.613539	8.92e-05	0.00159039		LRRC8A	224624_at	LRRC8A	leucine rich repeat containing 8 family, member A	NM_001127244 /// NM_001127245 /// NM_019594	0.6	0.7	0.57	0.622219	0.00010131	0.00177716
TOR1A	202349_at	TOR1A	torsin family 1, member A (torsin A)	NM_000113	0.61	0.64	0.59	0.613552	5.27e-05	0.00119122		KIAA1715	225718_at	KIAA1715	KIAA1715	NM_030650	0.55	0.67	0.65	0.622283	9.95e-05	0.00176096
HNRNPH1	213470_s_at	HNRNPH1	heterogeneous nuclear ribonucleoprotein H1 (H)	NM_005520	0.63	0.67	0.55	0.613609	0.000115069	0.00183546		KIAA1324	226248_s_at	KIAA1324	KIAA1324	NM_020775	0.65	0.68	0.54	0.622815	0.00013458	0.00207758
ELL3	219518_s_at	ELL3 /// SERINC4	elongation factor RNA polymerase II-like 3 /// serine incorporator 4	NM_001033517 /// NM_025165	0.53	0.67	0.65	0.613912	0.000141703	0.00206745		CDC14B	221556_at	CDC14B	CDC14 cell division cycle 14 homolog B (S. cerevisiae)	NM_001077181 /// NM_003671 /// NM_033331	0.5	0.7	0.69	0.623125	0.000376951	0.00394264
SERINC4	219518_s_at	ELL3 /// SERINC4	elongation factor RNA polymerase II-like 3 /// serine incorporator 4	NM_001033517 /// NM_025165	0.53	0.67	0.65	0.613912	0.000141703	0.00206745		KLHDC5	225961_at	KLHDC5	kelch domain containing 5	NM_020782	0.56	0.67	0.65	0.623581	0.000100316	0.00176851
SCHIP1	204030_s_at	SCHIP1	schwannomin interacting protein 1	NM_014575	0.62	0.64	0.59	0.61398	5.32e-05	0.00119226		SLC41A1	225570_at	SLC41A1	solute carrier family 41, member 1	NM_173854	0.7	0.63	0.56	0.623791	0.000123475	0.00197942
SAMD12	238673_at	SAMD12	Sterile alpha motif domain containing 12	NM_001101676 /// NM_207506	0.47	0.76	0.66	0.614192	0.0011473	0.0077468		HERPUD2	1558699_a_at	HERPUD2	HERPUD family member 2	NM_022373	0.6	0.67	0.61	0.624033	6.58e-05	0.00138878
C3	217767_at	C3	complement component 3	NM_000064	0.66	0.66	0.53	0.614227	0.000178192	0.00235746		MCM3	201555_at	MCM3	minichromosome maintenance complex component 3	NM_002388	0.6	0.71	0.57	0.624121	0.00012652	0.00200776
SLC25A17	211754_s_at	SLC25A17	solute carrier family 25 (mitochondrial carrier; peroxisomal membrane protein, 3	NM_006358	0.56	0.65	0.64	0.614264	8.91e-05	0.00159039		SLMAP	222924_at	SLMAP	sarcolemma associated protein	NM_007159	0.48	0.63	0.8	0.624137	0.00111357	0.0079145
AGFG1	218091_at	AGFG1	ArfGAP with FG repeats 1	NM_001135187 /// NM_001135188 /// NM_001135189 /// NM_004504	0.6	0.59	0.65	0.614283	5.62e-05	0.00122293		ENTPD3	206191_at	ENTPD3	ectonucleoside triphosphate diphosphohydrolase 3	NM_001248	0.72	0.57	0.59	0.624461	0.000162196	0.00233387
FZD8	224325_at	FZD8	frizzled homolog 8 (Drosophila)	NM_031866	0.54	0.74	0.58	0.614704	0.000300815	0.00328313		NXN	219489_s_at	NXN	nucleoredoxin	NM_022463	0.61	0.71	0.56	0.624616	0.000133817	0.00207184
PGK1	227068_at	PGK1	phosphoglycerate kinase 1	NM_000291	0.59	0.61	0.65	0.614782	6.29e-05	0.00130042		TMEM181	225127_at	TMEM181	transmembrane protein 181	NM_020823	0.54	0.64	0.7	0.624739	0.000164409	0.00235096
CHD9	242157_at	CHD9	Chromodomain helicase DNA binding protein 9	NM_025134	0.62	0.6	0.63	0.615125	4.98e-05	0.00115724		SLC41A3	224931_at	SLC41A3	solute carrier family 41, member 3	NM_001008485 /// NM_001008486 /// NM_001008487 /// NM_001164475 /// NM_017836	0.51	0.68	0.71	0.625151	0.00034404	0.00372338
DGAT1	203669_s_at	DGAT1	diacylglycerol O-acyltransferase homolog 1 (mouse)	NM_012079	0.68	0.64	0.53	0.615219	0.000160794	0.00223925		SLC19A1	211576_s_at	SLC19A1	solute carrier family 19 (folate transporter), member 1	NM_194255	0.52	0.61	0.78	0.625262	0.000536017	0.00490859
ADPGK	224455_s_at	ADPGK	ADP-dependent glucokinase	NM_031284 /// NR_023318 /// NR_023319	0.6	0.73	0.53	0.615285	0.000275714	0.00311498		SLC47A2	231068_at	SLC47A2	solute carrier family 47, member 2	NM_001099646 /// NM_152908	0.74	0.61	0.54	0.625385	0.000231028	0.00290598
POLR2D	203664_s_at	POLR2D	polymerase (RNA) II (DNA directed) polypeptide D	NM_004805	0.64	0.66	0.55	0.615415	0.000104986	0.00173617		LGALS1	201105_at	LGALS1	lectin, galactoside-binding, soluble, 1	NM_002305	0.66	0.69	0.54	0.625659	0.00016262	0.00233786
FOXRED1	223128_at	FOXRED1	FAD-dependent oxidoreductase domain containing 1	NM_017547	0.6	0.62	0.63	0.615925	5.18e-05	0.00118248		TPD52	201688_s_at	TPD52	tumor protein D52	NM_001025252 /// NM_001025253 /// NM_005079	0.64	0.7	0.54	0.625688	0.000165593	0.0023635
TEAD2	226408_at	TEAD2	TEA domain family member 2	NM_003598	0.53	0.58	0.76	0.616418	0.000415384	0.00399489		HELLS	223556_at	HELLS	helicase, lymphoid-specific	NM_018063	0.55	0.82	0.55	0.625856	0.000842847	0.00659216
MT1G	204745_x_at	MT1G	metallothionein 1G	NM_005950	0.61	0.61	0.64	0.616654	5.32e-05	0.00119226		RABL3	226089_at	RABL3	RAB, member of RAS oncogene family-like 3	NM_173825	0.62	0.58	0.68	0.62599	7.83e-05	0.0015297
CPSF3L	232437_at	CPSF3L	cleavage and polyadenylation specific factor 3-like	NM_017871	0.55	0.63	0.68	0.61672	0.000119966	0.00188399		PHLDA1	225842_at	PHLDA1	pleckstrin homology-like domain, family A, member 1	NM_007350	0.56	0.65	0.68	0.626113	0.000118529	0.00193353
EML2	204398_s_at	EML2	echinoderm microtubule associated protein like 2	NM_012155	0.65	0.61	0.59	0.616859	6.12e-05	0.00128297		MAP3K7	206853_s_at	MAP3K7	Mitogen-activated protein kinase kinase kinase 7	NM_003188 /// NM_145331 /// NM_145332 /// NM_145333	0.52	0.65	0.73	0.626435	0.000294384	0.00338907
HIVEP2	212641_at	HIVEP2	human immunodeficiency virus type I enhancer binding protein 2	NM_006734	0.58	0.8	0.51	0.61692	0.000954272	0.00688022		ZNF552	219741_x_at	ZNF552	zinc finger protein 552	NM_024762	0.55	0.68	0.66	0.626669	0.000143472	0.00217155
RFX5	202964_s_at	RFX5	regulatory factor X, 5 (influences HLA class II expression)	NM_000449 /// NM_001025603	0.68	0.65	0.53	0.617121	0.000187704	0.00243121		POLR2D	203664_s_at	POLR2D	polymerase (RNA) II (DNA directed) polypeptide D	NM_004805	0.63	0.63	0.62	0.626744	5.31e-05	0.00121865
BYSL	203612_at	BYSL	bystin-like	NM_004053	0.56	0.64	0.66	0.617203	9.13e-05	0.00160509		CTGF	209101_at	CTGF	connective tissue growth factor	NM_001901	0.55	0.62	0.72	0.626776	0.000166066	0.002366
CARD10	210026_s_at	CARD10	caspase recruitment domain family, member 10	NM_014550	0.59	0.66	0.6	0.617526	6.71e-05	0.0013578		RAD51AP1	204146_at	RAD51AP1	RAD51 associated protein 1	NM_001130862 /// NM_006479	0.6	0.8	0.51	0.626816	0.0007811	0.00625903
TPD52	201688_s_at	TPD52	tumor protein D52	NM_001025252 /// NM_001025253 /// NM_005079	0.61	0.61	0.63	0.618259	5.31e-05	0.00119226		EDN1	222802_at	EDN1	endothelin 1	NM_001955	0.56	0.7	0.62	0.626957	0.000125987	0.0020043
TPI1	213011_s_at	TPI1	triosephosphate isomerase 1	NM_000365 /// NM_001159287 /// NR_027483	0.58	0.63	0.65	0.618345	7.03e-05	0.00139042		CENPM	218741_at	CENPM	centromere protein M	NM_001002876 /// NM_001110215 /// NM_024053	0.57	0.64	0.68	0.626984	0.000102741	0.00178786
UGP2	205480_s_at	UGP2	UDP-glucose pyrophosphorylase 2	NM_001001521 /// NM_006759	0.63	0.61	0.62	0.618498	5.32e-05	0.00119226		BOLA2B	209836_x_at	BOLA2 /// BOLA2B	bolA homolog 2 (E. coli) /// bolA homolog 2B (E. coli)	NM_001031827 /// NM_001039182	0.55	0.61	0.73	0.627111	0.000208846	0.0027184
SPAG1	210117_at	SPAG1	sperm associated antigen 1	NM_003114 /// NM_172218	0.62	0.76	0.5	0.618598	0.000644734	0.00528393		BOLA2	209836_x_at	BOLA2 /// BOLA2B	bolA homolog 2 (E. coli) /// bolA homolog 2B (E. coli)	NM_001031827 /// NM_001039182	0.55	0.61	0.73	0.627111	0.000208846	0.0027184
MAGED2	213627_at	MAGED2	melanoma antigen family D, 2	NM_014599 /// NM_177433 /// NM_201222	0.63	0.63	0.6	0.618795	5.41e-05	0.00120216		C1QBP	208910_s_at	C1QBP	complement component 1, q subcomponent binding protein	NM_001212	0.63	0.64	0.6	0.627128	5.82e-05	0.00128736
ATXN10	208832_at	ATXN10	ataxin 10	NM_013236	0.63	0.55	0.69	0.618964	0.000142243	0.00207257		BDKRB2	205870_at	BDKRB2	bradykinin receptor B2	NM_000623	0.6	0.74	0.56	0.627249	0.000226247	0.00286969
PTPRZ1	204469_at	PTPRZ1	protein tyrosine phosphatase, receptor-type, Z polypeptide 1	NM_002851	0.42	0.8	0.7	0.618979	0.00423982	0.0188123		MREG	232682_at	MREG	melanoregulin	NM_018000	0.66	0.53	0.71	0.627489	0.000247356	0.00303568
COX5B	211025_x_at	COX5B	cytochrome c oxidase subunit Vb	NM_001862	0.59	0.61	0.65	0.618986	6.53e-05	0.00133168		CTNNAL1	202468_s_at	CTNNAL1	catenin (cadherin-associated protein), alpha-like 1	NM_003798	0.55	0.75	0.6	0.627576	0.000280499	0.00329327
WDR4	241937_s_at	WDR4	WD repeat domain 4	NM_018669 /// NM_033661	0.59	0.72	0.56	0.619036	0.000180462	0.00237547		TSEN15	225400_at	TSEN15	tRNA splicing endonuclease 15 homolog (S. cerevisiae)	NM_001127394 /// NM_052965 /// NR_023349	0.62	0.68	0.59	0.627707	8.55e-05	0.00161
PAFAH1B3	203228_at	PAFAH1B3	platelet-activating factor acetylhydrolase, isoform Ib, subunit 3 (29kDa)	NM_001145939 /// NM_001145940 /// NM_002573	0.64	0.72	0.51	0.619362	0.000367528	0.00370841		PGM1	201968_s_at	PGM1	phosphoglucomutase 1	NM_002633	0.52	0.69	0.69	0.627815	0.00029081	0.00336826
FBXO9	1566509_s_at	FBXO9	F-box protein 9	NM_012347 /// NM_033480 /// NM_033481	0.61	0.63	0.62	0.619688	5.5e-05	0.0012102		NUDT16L1	224477_s_at	NUDT16L1	nudix (nucleoside diphosphate linked moiety X)-type motif 16-like 1	NM_032349	0.55	0.63	0.71	0.627829	0.000180655	0.00248046
EPB41L4A	228256_s_at	EPB41L4A	erythrocyte membrane protein band 4.1 like 4A	NM_022140	0.62	0.62	0.62	0.619715	5.32e-05	0.00119226		ATXN10	208832_at	ATXN10	ataxin 10	NM_013236	0.6	0.69	0.6	0.627944	9.2e-05	0.00168063
MYH10	213067_at	MYH10	myosin, heavy chain 10, non-muscle	NM_005964	0.65	0.75	0.49	0.620071	0.000764991	0.00591538		BYSL	203612_at	BYSL	bystin-like	NM_004053	0.56	0.65	0.67	0.628012	0.000105145	0.00181145
HERPUD2	1558699_a_at	HERPUD2	HERPUD family member 2	NM_022373	0.63	0.62	0.61	0.620141	5.62e-05	0.00122293		KIAA2013	224708_at	KIAA2013	KIAA2013	NM_138346	0.61	0.66	0.62	0.628134	6.49e-05	0.00137894
KIAA2013	224708_at	KIAA2013	KIAA2013	NM_138346	0.59	0.68	0.6	0.620404	8.87e-05	0.00158869		TNFAIP1	201207_at	TNFAIP1	tumor necrosis factor, alpha-induced protein 1 (endothelial)	NM_021137	0.64	0.73	0.53	0.628326	0.000308869	0.0034765
RCHY1	214281_s_at	RCHY1	ring finger and CHY zinc finger domain containing 1	NM_001008925 /// NM_001009922 /// NM_015436	0.62	0.63	0.61	0.620458	5.51e-05	0.00121155		DTD1	234107_s_at	DTD1	D-tyrosyl-tRNA deacylase 1 homolog (S. cerevisiae)	NM_080820	0.59	0.66	0.64	0.628512	7.49e-05	0.0014889
CCNY	224652_at	CCNY	cyclin Y	NM_145012 /// NM_181698	0.58	0.69	0.6	0.620528	0.00011321	0.001815		MT1X	208581_x_at	MT1X	metallothionein 1X	NM_005952	0.59	0.64	0.66	0.628646	7.37e-05	0.00147613
ARFIP2	202109_at	ARFIP2	ADP-ribosylation factor interacting protein 2	NM_012402	0.57	0.64	0.66	0.621029	9.78e-05	0.00167249		SLC35B2	224716_at	SLC35B2	solute carrier family 35, member B2	NM_178148	0.65	0.64	0.59	0.629347	7.11e-05	0.00144315
SLC38A1	224580_at	SLC38A1	solute carrier family 38, member 1	NM_001077484 /// NM_030674	0.63	0.56	0.68	0.621484	0.000108642	0.00177412		C21orf63	227188_at	C21orf63	chromosome 21 open reading frame 63	NM_058187	0.64	0.64	0.61	0.62939	5.89e-05	0.00129652
BFAR	218056_at	BFAR	bifunctional apoptosis regulator	NM_016561	0.63	0.65	0.59	0.621509	6.87e-05	0.00137431		CNKSR3	227481_at	CNKSR3	CNKSR family member 3	NM_173515	0.5	0.8	0.63	0.629871	0.000957585	0.00715139
CTNNAL1	202468_s_at	CTNNAL1	catenin (cadherin-associated protein), alpha-like 1	NM_003798	0.63	0.68	0.56	0.621527	0.000133418	0.00201103		SHMT1	209980_s_at	SHMT1	serine hydroxymethyltransferase 1 (soluble)	NM_004169 /// NM_148918	0.62	0.66	0.61	0.629939	6.44e-05	0.00137291
CLIP4	226425_at	CLIP4	CAP-GLY domain containing linker protein family, member 4	NM_024692	0.63	0.62	0.61	0.621557	5.61e-05	0.00122244		FZD5	221245_s_at	FZD5	frizzled homolog 5 (Drosophila)	NM_003468	0.54	0.65	0.71	0.630152	0.000219783	0.002809
HOMER1	226651_at	HOMER1	homer homolog 1 (Drosophila)	NM_004272	0.55	0.72	0.6	0.621557	0.000212279	0.00265346		CDKN2AIPNL	235006_at	CDKN2AIPNL	CDKN2A interacting protein N-terminal like	NM_080656	0.76	0.65	0.51	0.630241	0.000578422	0.00515436
SNX19	202359_s_at	SNX19	sorting nexin 19	NM_014758	0.54	0.7	0.64	0.621691	0.000187211	0.00242882		CHD9	242157_at	CHD9	Chromodomain helicase DNA binding protein 9	NM_025134	0.47	0.86	0.62	0.630588	0.00239865	0.0130531
LIMCH1	212327_at	LIMCH1	LIM and calponin homology domains 1	NM_001112717 /// NM_001112718 /// NM_001112719 /// NM_001112720 /// NM_014988	0.56	0.82	0.52	0.621851	0.00125736	0.0082412		SPTLC2	216202_s_at	SPTLC2	serine palmitoyltransferase, long chain base subunit 2	NM_004863	0.61	0.68	0.61	0.631154	7.97e-05	0.00154471
HSP90B1	216450_x_at	HSP90B1	heat shock protein 90kDa beta (Grp94), member 1	NM_003299	0.69	0.72	0.48	0.622596	0.000883567	0.00649721		FAM126A	227239_at	FAM126A	family with sequence similarity 126, member A	NM_032581	0.56	0.65	0.7	0.631367	0.000148776	0.0022129
MFAP5	209758_s_at	MFAP5	microfibrillar associated protein 5	NM_003480	0.56	0.69	0.63	0.622871	0.000141541	0.00206617		CLIP4	226425_at	CLIP4	CAP-GLY domain containing linker protein family, member 4	NM_024692	0.62	0.68	0.6	0.63143	8.15e-05	0.00156339
SULT1A3	209607_x_at	SULT1A3 /// SULT1A4	sulfotransferase family, cytosolic, 1A, phenol-preferring, member 3 /// sulfotra	NM_001017389 /// NM_001017390 /// NM_003166 /// NM_177552	0.59	0.62	0.65	0.623071	6.93e-05	0.00138018		RPS6KB2	203777_s_at	RPS6KB2	ribosomal protein S6 kinase, 70kDa, polypeptide 2	NM_003952	0.76	0.61	0.54	0.631509	0.000370546	0.00390391
SULT1A4	209607_x_at	SULT1A3 /// SULT1A4	sulfotransferase family, cytosolic, 1A, phenol-preferring, member 3 /// sulfotra	NM_001017389 /// NM_001017390 /// NM_003166 /// NM_177552	0.59	0.62	0.65	0.623071	6.93e-05	0.00138018		PIK3C2B	204484_at	PIK3C2B	phosphoinositide-3-kinase, class 2, beta polypeptide	NM_002646	0.49	0.66	0.78	0.631557	0.00101275	0.00742372
LRCH1	235012_at	LRCH1	leucine-rich repeats and calponin homology (CH) domain containing 1	NM_001164211 /// NM_001164213 /// NM_015116	0.7	0.68	0.51	0.623142	0.000442496	0.00416157		PALLD	200907_s_at	PALLD	palladin, cytoskeletal associated protein	NM_016081	0.62	0.59	0.68	0.6316	8.88e-05	0.00163913
C9orf140	225777_at	C9orf140	chromosome 9 open reading frame 140	NM_178448	0.66	0.65	0.57	0.623201	0.000102729	0.00171885		SAP30	204899_s_at	SAP30	Sin3A-associated protein, 30kDa	NM_003864	0.73	0.58	0.6	0.631723	0.000166851	0.00237399
KIAA1632	228453_at	KIAA1632	KIAA1632	NM_020964	0.68	0.6	0.59	0.623251	9.71e-05	0.00166889		BPNT1	1554575_a_at	BPNT1	3'(2'), 5'-bisphosphate nucleotidase 1	NM_006085	0.73	0.88	0.39	0.63177	0.0100434	0.0348969
HSP90AB1	1557910_at	HSP90AB1	heat shock protein 90kDa alpha (cytosolic), class B member 1	NM_007355	0.61	0.65	0.61	0.623489	6.58e-05	0.00133927		KIAA1033	212795_at	KIAA1033	KIAA1033	NM_015275	0.62	0.63	0.65	0.63178	6.39e-05	0.00136683
HINT3	226537_at	HINT3	histidine triad nucleotide binding protein 3	NM_138571	0.48	0.75	0.68	0.623545	0.00111995	0.0076346		ASAM	228082_at	ASAM	adipocyte-specific adhesion molecule	NM_024769	0.53	0.95	0.5	0.631785	0.00488392	0.0212685
CBR1	209213_at	CBR1	carbonyl reductase 1	NM_001757	0.63	0.66	0.58	0.623562	8e-05	0.0014985		NME1	201577_at	NME1	non-metastatic cells 1, protein (NM23A) expressed in	NM_000269 /// NM_198175	0.58	0.63	0.69	0.631968	0.000100432	0.00176876
GRAMD2	229616_s_at	GRAMD2	GRAM domain containing 2	NM_001012642	0.57	0.77	0.55	0.623605	0.000481063	0.0043829		PTPRK	203038_at	PTPRK	protein tyrosine phosphatase, receptor type, K	NM_001135648 /// NM_002844	0.53	0.65	0.74	0.631987	0.000348794	0.00375311
SH3TC1	219256_s_at	SH3TC1	SH3 domain and tetratricopeptide repeats 1	NM_018986	0.58	0.69	0.61	0.623964	0.000115369	0.0018356		LRP6	225745_at	LRP6	low density lipoprotein receptor-related protein 6	NM_002336	0.5	0.65	0.78	0.632032	0.000872251	0.00673902
MTUS1	212093_s_at	MTUS1	mitochondrial tumor suppressor 1	NM_001001924 /// NM_001001925 /// NM_001001931 /// NM_020749	0.68	0.7	0.51	0.624084	0.000424727	0.00405502		FBXO2	219305_x_at	FBXO2	F-box protein 2	NM_012168	0.62	0.66	0.62	0.632162	6.7e-05	0.00140108
PTPN4	205171_at	PTPN4	protein tyrosine phosphatase, non-receptor type 4 (megakaryocyte)	NM_002830	0.55	0.73	0.6	0.624403	0.000268523	0.00305898		CCNYL1	228810_at	CCNYL1	cyclin Y-like 1	NM_001142300 /// NM_152523	0.53	0.68	0.7	0.632478	0.000254195	0.00309333
AGTPBP1	204500_s_at	AGTPBP1	ATP/GTP binding protein 1	NM_015239	0.58	0.72	0.58	0.624488	0.000181012	0.00237779		TREX1	205875_s_at	TREX1	three prime repair exonuclease 1	NM_016381 /// NM_033629	0.59	0.67	0.64	0.633276	8.24e-05	0.00157117
SEPT10	214720_x_at	SEPT10	septin 10	NM_144710 /// NM_178584	0.64	0.62	0.61	0.62504	6.23e-05	0.00129311		C4orf16	219023_at	C4orf16	chromosome 4 open reading frame 16	NM_001128426 /// NM_018569	0.68	0.64	0.59	0.633344	9.4e-05	0.00170055
ROD1	224617_at	ROD1	ROD1 regulator of differentiation 1 (S. pombe)	NM_001163788 /// NM_001163790 /// NM_005156	0.59	0.67	0.62	0.625174	8.49e-05	0.00154882		NRP1	212298_at	NRP1	neuropilin 1	NM_001024628 /// NM_001024629 /// NM_003873	0.66	0.68	0.57	0.633506	0.000119689	0.00193905
WDR77	201420_s_at	WDR77	WD repeat domain 77	NM_024102	0.56	0.67	0.65	0.625181	0.00013222	0.00199972		MBP	225407_at	MBP	myelin basic protein	NM_001025081 /// NM_001025090 /// NM_001025092 /// NM_001025100 /// NM_001025101	0.55	0.65	0.71	0.633623	0.000205533	0.00268995
CSF1	209716_at	CSF1	colony stimulating factor 1 (macrophage)	NM_000757 /// NM_172210 /// NM_172211 /// NM_172212	0.59	0.74	0.57	0.625213	0.000273229	0.00309579		LTB4R	236172_at	LTB4R	leukotriene B4 receptor	NM_001143919 /// NM_181657	0.68	0.66	0.57	0.633647	0.000125618	0.00200043
PSME3	200987_x_at	PSME3	proteasome (prosome, macropain) activator subunit 3 (PA28 gamma; Ki)	NM_005789 /// NM_176863	0.58	0.72	0.58	0.625301	0.00017732	0.00234988		FEN1	204768_s_at	FEN1	flap structure-specific endonuclease 1	NM_004111	0.58	0.73	0.6	0.633652	0.000192168	0.00257471
TTLL5	214672_at	TTLL5	tubulin tyrosine ligase-like family, member 5	NM_015072	0.71	0.64	0.54	0.625411	0.000214925	0.00267063		RHOF	1554539_a_at	RHOF	ras homolog gene family, member F (in filopodia)	NM_019034	0.63	0.64	0.62	0.633698	6.36e-05	0.00136225
SERPINA3	202376_at	SERPINA3	serpin peptidase inhibitor, clade A (alpha-1 antiproteinase, antitrypsin), membe	NM_001085	0.63	0.67	0.57	0.625449	0.000105137	0.00173617		EPB41L4A	228256_s_at	EPB41L4A	erythrocyte membrane protein band 4.1 like 4A	NM_022140	0.52	0.7	0.7	0.6342	0.000369686	0.00389743
TOMM40L	226059_at	TOMM40L	translocase of outer mitochondrial membrane 40 homolog (yeast)-like	NM_032174	0.56	0.72	0.62	0.625899	0.00020723	0.00260795		ST6GALNAC6	222571_at	ST6GALNAC6	ST6 (alpha-N-acetyl-neuraminyl-2,3-beta-galactosyl-1,3)-N-acetylgalactosaminide	NM_013443	0.58	0.55	0.8	0.634569	0.000613868	0.00533998
PPP2R1A	200695_at	PPP2R1A	protein phosphatase 2 (formerly 2A), regulatory subunit A, alpha isoform	NM_014225	0.66	0.58	0.65	0.625962	9.06e-05	0.00159815		DIAPH3	229097_at	DIAPH3	diaphanous homolog 3 (Drosophila)	NM_001042517 /// NM_030932	0.59	0.68	0.64	0.634694	9.37e-05	0.00169609
PML	239582_at	PML	promyelocytic leukemia	NM_002675 /// NM_033238 /// NM_033239 /// NM_033240 /// NM_033244 /// NM_033246	0.7	0.77	0.45	0.625965	0.00227287	0.0122439		CXorf40A	228809_at	CXorf40A	chromosome X open reading frame 40A	NM_178124	0.47	0.81	0.67	0.635217	0.00190035	0.0113011
MXD4	212347_x_at	MXD4	MAX dimerization protein 4	NM_006454	0.62	0.67	0.59	0.62602	8.63e-05	0.0015599		NEO1	225270_at	NEO1	neogenin homolog 1 (chicken)	NM_002499	0.49	0.7	0.74	0.635534	0.000872169	0.00673902
ABLIM1	210461_s_at	ABLIM1	actin binding LIM protein 1	NM_001003407 /// NM_001003408 /// NM_002313 /// NM_006720	0.66	0.78	0.48	0.626066	0.00138881	0.00881004		HNRPLL	236104_at	HNRPLL	heterogeneous nuclear ribonucleoprotein L-like	NM_001142650 /// NM_138394	0.56	0.66	0.69	0.635868	0.000151455	0.00223082
CSRP1	200621_at	CSRP1	cysteine and glycine-rich protein 1	NM_001144773 /// NM_004078	0.57	0.65	0.66	0.626584	0.000109721	0.00178267		ALDH5A1	203608_at	ALDH5A1	aldehyde dehydrogenase 5 family, member A1	NM_001080 /// NM_170740	0.56	0.73	0.63	0.635909	0.000211627	0.00274448
MREG	232682_at	MREG	melanoregulin	NM_018000	0.53	0.74	0.63	0.626595	0.000369631	0.00372556		STK38L	212565_at	STK38L	serine/threonine kinase 38 like	NM_015000	0.64	0.62	0.65	0.63617	6.82e-05	0.00141316
FUT8	1554930_a_at	FUT8	fucosyltransferase 8 (alpha (1,6) fucosyltransferase)	NM_004480 /// NM_178154 /// NM_178155 /// NM_178156 /// NM_178157	0.61	0.68	0.6	0.62663	9.42e-05	0.00164054		SNORD89	235536_at	SNORD89	small nucleolar RNA, C/D box 89	NR_003070	0.57	0.72	0.62	0.636425	0.000169232	0.00239055
FAT2	208153_s_at	FAT2	FAT tumor suppressor homolog 2 (Drosophila)	NM_001447	0.61	0.68	0.6	0.626637	9.07e-05	0.00159815		PRPF40A	226687_at	PRPF40A	PRP40 pre-mRNA processing factor 40 homolog A (S. cerevisiae)	NM_017892	0.49	0.74	0.71	0.63687	0.00102777	0.00749789
LGALS1	201105_at	LGALS1	lectin, galactoside-binding, soluble, 1	NM_002305	0.67	0.69	0.53	0.62671	0.000248194	0.00292147		PDCD2L	224467_s_at	PDCD2L	programmed cell death 2-like	NM_032346	0.63	0.67	0.62	0.637154	8.06e-05	0.00155175
CSE1L	201111_at	CSE1L	CSE1 chromosome segregation 1-like (yeast)	NM_001316	0.59	0.64	0.65	0.626983	8.42e-05	0.0015432		METT5D1	242247_at	METT5D1	methyltransferase 5 domain containing 1	NM_001113528 /// NM_152636	0.45	0.74	0.78	0.637622	0.0028055	0.0144882
TFDP1	204147_s_at	TFDP1	transcription factor Dp-1	NM_007111 /// NR_026580	0.75	0.59	0.55	0.627129	0.000380015	0.0037986		RFX7	222630_at	RFX7	regulatory factor X, 7	NM_022841	0.65	0.6	0.67	0.638071	8.69e-05	0.00162005
WDR45L	209076_s_at	WDR45L	WDR45-like	NM_019613	0.61	0.66	0.62	0.627258	7.24e-05	0.00140982		WDR51B	226283_at	WDR51B	WD repeat domain 51B	NM_172240	0.59	0.71	0.62	0.638119	0.000130266	0.00204539
KIAA1609	65438_at	KIAA1609	KIAA1609	NM_020947	0.57	0.71	0.61	0.627359	0.000160094	0.00223249		UEVLD	1554397_s_at	UEVLD	UEV and lactate/malate dehyrogenase domains	NM_001040697 /// NM_018314	0.64	0.72	0.56	0.638419	0.000226486	0.00287043
FYCO1	218204_s_at	FYCO1	FYVE and coiled-coil domain containing 1	NM_024513	0.56	0.76	0.59	0.627609	0.00039344	0.0038847		OR7E37P	216698_x_at	LOC100290714 /// LOC441453 /// OR7E18P /// OR7E35P /// OR7E37P /// OR7E47P	similar to hCG2044651 /// similar to olfactory receptor, family 7, subfamily A,	NR_002163 /// XR_041341 /// XR_041342 /// XR_041343 /// XR_079330	0.68	0.66	0.58	0.638756	0.00012269	0.0019696
FBXL2	214436_at	FBXL2	F-box and leucine-rich repeat protein 2	NM_012157	0.62	0.63	0.63	0.627648	6.39e-05	0.00131162		RHBDD2	232053_x_at	RHBDD2	rhomboid domain containing 2	NM_001040456 /// NM_001040457	0.89	0.61	0.48	0.638928	0.00345664	0.0167718
ZBTB47	226484_at	ZBTB47	zinc finger and BTB domain containing 47	NM_145166	0.67	0.66	0.56	0.627742	0.000140214	0.00205842		TCEAL1	204045_at	TCEAL1	transcription elongation factor A (SII)-like 1	NM_001006639 /// NM_001006640 /// NM_004780	0.67	0.65	0.6	0.638938	9.32e-05	0.00169355
KLHL18	1557165_s_at	KLHL18	kelch-like 18 (Drosophila)	NM_025010	0.59	0.64	0.65	0.627894	7.85e-05	0.00148186		SULT1A3	209607_x_at	SULT1A3 /// SULT1A4	sulfotransferase family, cytosolic, 1A, phenol-preferring, member 3 /// sulfotra	NM_001017389 /// NM_001017390 /// NM_003166 /// NM_177552	0.65	0.7	0.58	0.638941	0.000139734	0.00213466
DGKA	211272_s_at	DGKA	diacylglycerol kinase, alpha 80kDa	NM_001345 /// NM_201444 /// NM_201445 /// NM_201554	0.67	0.76	0.48	0.627895	0.00114644	0.0077468		SULT1A4	209607_x_at	SULT1A3 /// SULT1A4	sulfotransferase family, cytosolic, 1A, phenol-preferring, member 3 /// sulfotra	NM_001017389 /// NM_001017390 /// NM_003166 /// NM_177552	0.65	0.7	0.58	0.638941	0.000139734	0.00213466
FERMT1	229545_at	FERMT1	fermitin family homolog 1 (Drosophila)	NM_017671	0.59	0.71	0.59	0.627902	0.000146616	0.00211476		TMEM57	241364_at	TMEM57	transmembrane protein 57	NM_018202	0.58	0.68	0.66	0.63913	0.000118682	0.00193353
KCTD14	219545_at	KCTD14	potassium channel tetramerisation domain containing 14	NM_023930	0.61	0.74	0.55	0.628059	0.000330345	0.00349283		MAGED2	208682_s_at	MAGED2	melanoma antigen family D, 2	NM_014599 /// NM_177433 /// NM_201222	0.62	0.73	0.58	0.639272	0.000177605	0.0024587
AQR	212583_at	AQR	aquarius homolog (mouse)	NM_014691	0.58	0.7	0.62	0.628139	0.000138578	0.0020476		MRPS12	210008_s_at	MRPS12	mitochondrial ribosomal protein S12	NM_021107 /// NM_033362 /// NM_033363	0.57	0.63	0.72	0.639639	0.00019691	0.00261466
IL1RAP	205227_at	IL1RAP	interleukin 1 receptor accessory protein	NM_002182 /// NM_134470	0.66	0.58	0.65	0.628275	9.94e-05	0.00168815		XRCC6BP1	227678_at	XRCC6BP1	XRCC6 binding protein 1	NM_033276	0.69	0.74	0.51	0.63965	0.000598148	0.00527121
FAM18B	218446_s_at	FAM18B	family with sequence similarity 18, member B	NM_016078	0.6	0.59	0.7	0.628331	0.00012302	0.00191222		BIK	205780_at	BIK	BCL2-interacting killer (apoptosis-inducing)	NM_001197	0.6	0.77	0.57	0.639691	0.000350671	0.00376278
SPTLC2	203128_at	SPTLC2	serine palmitoyltransferase, long chain base subunit 2	NM_004863	0.64	0.72	0.54	0.628408	0.000319408	0.00342317		C1orf151	228096_at	C1orf151	chromosome 1 open reading frame 151	NM_001032363	0.55	0.61	0.78	0.639905	0.000506791	0.00473139
PHF6	225501_at	PHF6	PHD finger protein 6	NM_001015877 /// NM_032335 /// NM_032458	0.58	0.62	0.69	0.62856	0.000127141	0.00194862		C14orf149	227699_at	C14orf149	chromosome 14 open reading frame 149	NM_144581	0.62	0.59	0.71	0.639918	0.000139067	0.00213029
SLC7A1	212290_at	SLC7A1	solute carrier family 7 (cationic amino acid transporter, y+ system), member 1	NM_003045	0.54	0.76	0.6	0.628651	0.000449368	0.00419733		SERPINA1	202833_s_at	SERPINA1	serpin peptidase inhibitor, clade A (alpha-1 antiproteinase, antitrypsin), membe	NM_000295 /// NM_001002235 /// NM_001002236 /// NM_001127700 /// NM_001127701 //	1.01	0.65	0.4	0.639934	0.0155257	0.0472652
DTD1	234107_s_at	DTD1	D-tyrosyl-tRNA deacylase 1 homolog (S. cerevisiae)	NM_080820	0.59	0.67	0.62	0.629431	9.48e-05	0.00164462		TMEM55A	226338_at	TMEM55A	transmembrane protein 55A	NM_018710	0.57	0.69	0.67	0.640107	0.000146118	0.00218976
TSPAN4	209264_s_at	TSPAN4	tetraspanin 4	NM_001025234 /// NM_001025235 /// NM_001025236 /// NM_001025237 /// NM_001025238	0.62	0.8	0.5	0.629436	0.00128398	0.00837385		PAFAH1B3	203228_at	PAFAH1B3	platelet-activating factor acetylhydrolase, isoform Ib, subunit 3 (29kDa)	NM_001145939 /// NM_001145940 /// NM_002573	0.64	0.68	0.6	0.640271	9.69e-05	0.00173426
HPCAL1	205462_s_at	HPCAL1	hippocalcin-like 1	NM_002149 /// NM_134421	0.6	0.67	0.63	0.629572	8.92e-05	0.00159039		TSTA3	36936_at	TSTA3	tissue specific transplantation antigen P35B	NM_003313	0.72	0.66	0.55	0.640629	0.000245344	0.00302148
ASL	204608_at	ASL	argininosuccinate lyase	NM_000048 /// NM_001024943 /// NM_001024944 /// NM_001024946	0.7	0.73	0.49	0.629728	0.00109291	0.00751529		CDC42SE2	1552612_at	CDC42SE2	CDC42 small effector 2	NM_001038702 /// NM_020240	0.6	0.7	0.62	0.640694	0.000126285	0.00200738
AURKA	208079_s_at	AURKA	aurora kinase A	NM_003600 /// NM_198433 /// NM_198434 /// NM_198435 /// NM_198436 /// NM_198437	0.67	0.66	0.57	0.629912	0.000138706	0.00204792		SLC43A2	226629_at	SLC43A2	solute carrier family 43, member 2	NM_152346	0.68	0.67	0.58	0.641012	0.000138359	0.00212149
TDRD9	228285_at	TDRD9	tudor domain containing 9	NM_153046	0.66	0.65	0.58	0.630274	0.000108688	0.00177412		HS6ST2	230030_at	HS6ST2	heparan sulfate 6-O-sulfotransferase 2	NM_001077188 /// NM_147175	0.57	0.64	0.72	0.641491	0.00018176	0.00249348
RBM9	213901_x_at	RBM9	RNA binding motif protein 9	NM_001031695 /// NM_001082576 /// NM_001082577 /// NM_001082578 /// NM_001082579	0.63	0.68	0.58	0.630764	0.000112353	0.00180494		IFNGR2	201642_at	IFNGR2	interferon gamma receptor 2 (interferon gamma transducer 1)	NM_005534	0.67	0.67	0.59	0.641505	0.00011536	0.00190418
CLU	208791_at	CLU	clusterin	NM_001831 /// NM_203339	0.73	0.63	0.55	0.63079	0.000291036	0.00321992		GRAMD3	218706_s_at	GRAMD3	GRAM domain containing 3	NM_001146319 /// NM_001146320 /// NM_001146321 /// NM_001146322 /// NM_023927	0.54	0.86	0.57	0.641855	0.00152031	0.0096809
F11R	224097_s_at	F11R	F11 receptor	NM_016946	0.68	0.65	0.57	0.630805	0.00013541	0.00202812		EEF1E1	213907_at	EEF1E1	Eukaryotic translation elongation factor 1 epsilon 1	NM_001135650 /// NM_004280	0.43	0.81	0.77	0.641925	0.00556644	0.023168
C6orf192	226301_at	C6orf192	chromosome 6 open reading frame 192	NM_052831	0.63	0.64	0.62	0.631227	7.08e-05	0.00139331		BIRC5	210334_x_at	BIRC5	baculoviral IAP repeat-containing 5	NM_001012270 /// NM_001012271 /// NM_001168	0.84	0.68	0.47	0.642234	0.0027759	0.0143798
DNAJC10	229588_at	DNAJC10	DnaJ (Hsp40) homolog, subfamily C, member 10	NM_018981	0.49	0.64	0.79	0.631454	0.00129305	0.00841038		TTC33	219421_at	TTC33	tetratricopeptide repeat domain 33	NM_012382	0.62	0.65	0.66	0.642663	8.66e-05	0.00161921
PARD6G	227204_at	PARD6G	par-6 partitioning defective 6 homolog gamma (C. elegans)	NM_032510	0.62	0.65	0.62	0.631491	7.3e-05	0.00141624		KIAA1609	221843_s_at	KIAA1609	KIAA1609	NM_020947	0.56	0.66	0.73	0.6427	0.000262531	0.00315253
CD109	226545_at	CD109	CD109 molecule	NM_001159587 /// NM_001159588 /// NM_133493	0.69	0.61	0.6	0.631775	0.000107285	0.00176126		C10orf114	1555923_a_at	C10orf114	chromosome 10 open reading frame 114	NM_001010911	0.6	0.71	0.63	0.643558	0.000143212	0.00216974
NXN	219489_s_at	NXN	nucleoredoxin	NM_022463	0.68	0.65	0.58	0.63196	0.000124034	0.00192024		AGFG1	218091_at	AGFG1	ArfGAP with FG repeats 1	NM_001135187 /// NM_001135188 /// NM_001135189 /// NM_004504	0.57	0.66	0.71	0.644101	0.000191557	0.00257019
FZD5	221245_s_at	FZD5	frizzled homolog 5 (Drosophila)	NM_003468	0.65	0.69	0.56	0.632077	0.000178	0.0023569		CCDC80	225242_s_at	CCDC80	coiled-coil domain containing 80	NM_199511 /// NM_199512	0.64	0.73	0.58	0.644661	0.000221891	0.00282798
GNB5	204000_at	GNB5	guanine nucleotide binding protein (G protein), beta 5	NM_006578 /// NM_016194	0.63	0.68	0.59	0.632256	0.000113749	0.00181921		PRKACB	202741_at	PRKACB	protein kinase, cAMP-dependent, catalytic, beta	NM_002731 /// NM_182948 /// NM_207578	0.57	0.7	0.68	0.644857	0.00020445	0.00268101
BTBD11	228570_at	BTBD11	BTB (POZ) domain containing 11	NM_001017523 /// NM_001018072	0.52	0.84	0.58	0.632581	0.00177649	0.010401		SNN	218032_at	SNN	stannin	NM_003498	0.59	0.63	0.72	0.645321	0.00016898	0.00238824
FDFT1	210950_s_at	FDFT1	farnesyl-diphosphate farnesyltransferase 1	NM_004462	0.67	0.67	0.57	0.632682	0.000151564	0.00215406		KLHL5	226001_at	KLHL5	kelch-like 5 (Drosophila)	NM_001007075 /// NM_015990 /// NM_199039	0.59	0.78	0.59	0.645403	0.000420835	0.00422374
RAD51AP1	204146_at	RAD51AP1	RAD51 associated protein 1	NM_001130862 /// NM_006479	0.59	0.88	0.49	0.632869	0.00312487	0.0152053		CLTB	206284_x_at	CLTB	clathrin, light chain (Lcb)	NM_001834 /// NM_007097	0.73	0.64	0.58	0.645595	0.000205952	0.00269267
SOX9	202936_s_at	SOX9	SRY (sex determining region Y)-box 9	NM_000346	0.61	0.64	0.65	0.632962	7.7e-05	0.00146762		ABCD3	1554878_a_at	ABCD3	ATP-binding cassette, sub-family D (ALD), member 3	NM_001122674 /// NM_002858	0.58	0.74	0.62	0.64571	0.000246503	0.00302989
RFC2	1053_at	RFC2	replication factor C (activator 1) 2, 40kDa	NM_002914 /// NM_181471	0.58	0.69	0.63	0.633339	0.000135219	0.00202685		GMPPB	219920_s_at	GMPPB	GDP-mannose pyrophosphorylase B	NM_013334 /// NM_021971	0.68	0.65	0.6	0.646319	0.000118751	0.00193353
PGM1	201968_s_at	PGM1	phosphoglucomutase 1	NM_002633	0.62	0.7	0.59	0.6335	0.000149883	0.00214044		S100A3	206027_at	S100A3	S100 calcium binding protein A3	NM_002960	0.67	0.65	0.63	0.646378	9.34e-05	0.00169355
NME7	227556_at	NME7	non-metastatic cells 7, protein expressed in (nucleoside-diphosphate kinase)	NM_013330 /// NM_197972	0.48	0.7	0.76	0.63353	0.00156987	0.00957781		TMEM48	234672_s_at	TMEM48	transmembrane protein 48	NM_018087	0.55	0.72	0.68	0.646551	0.000316198	0.0035237
PPP1R13L	218849_s_at	PPP1R13L	protein phosphatase 1, regulatory (inhibitor) subunit 13 like	NM_001142502 /// NM_006663	0.72	0.64	0.55	0.633593	0.000279279	0.00313725		EPC2	225838_at	EPC2	enhancer of polycomb homolog 2 (Drosophila)	NM_015630	0.63	0.63	0.69	0.646963	0.000107208	0.00183307
STRN3	204496_at	STRN3	striatin, calmodulin binding protein 3	NM_001083893 /// NM_014574	0.65	0.63	0.62	0.633979	7.62e-05	0.0014559		VPS54	222627_at	VPS54	vacuolar protein sorting 54 homolog (S. cerevisiae)	NM_001005739 /// NM_016516	0.59	0.68	0.68	0.647007	0.000141382	0.00215537
C16orf87	226608_at	C16orf87	chromosome 16 open reading frame 87	NM_001001436	0.56	0.7	0.65	0.634075	0.000205993	0.00259757		HMGCS1	221750_at	HMGCS1	3-hydroxy-3-methylglutaryl-Coenzyme A synthase 1 (soluble)	NM_001098272 /// NM_002130	0.54	0.78	0.64	0.647039	0.000635383	0.00547469
PHLDA3	218634_at	PHLDA3	pleckstrin homology-like domain, family A, member 3	NM_012396	0.66	0.65	0.6	0.634122	9.02e-05	0.00159646		DENR	221509_at	DENR	density-regulated protein	NM_003677	0.6	0.67	0.67	0.647325	0.000118147	0.00193079
DHFR	48808_at	DHFR	dihydrofolate reductase	NM_000791	0.57	0.64	0.71	0.634274	0.000194833	0.00248975		PLAUR	211924_s_at	PLAUR	plasminogen activator, urokinase receptor	NM_001005376 /// NM_001005377 /// NM_002659	0.6	0.82	0.55	0.647523	0.00101063	0.00741031
ODZ3	219523_s_at	ODZ3	odz, odd Oz/ten-m homolog 3 (Drosophila)	NM_001080477	0.65	0.7	0.56	0.634361	0.000206534	0.00260198		CCNY	224652_at	CCNY	cyclin Y	NM_145012 /// NM_181698	0.63	0.66	0.65	0.647574	9.51e-05	0.00171154
KIAA1715	225718_at	KIAA1715	KIAA1715	NM_030650	0.71	0.65	0.55	0.634683	0.000260164	0.00300182		FBXO8	1554806_a_at	FBXO8	F-box protein 8	NM_012180	0.62	0.71	0.62	0.648058	0.000137275	0.00210792
C1QBP	208910_s_at	C1QBP	complement component 1, q subcomponent binding protein	NM_001212	0.57	0.66	0.68	0.634965	0.000165344	0.00227032		PHF19	227212_s_at	PHF19	PHD finger protein 19	NM_001009936 /// NM_015651	0.65	0.69	0.61	0.648139	0.000119056	0.00193546
ARL4D	203586_s_at	ARL4D	ADP-ribosylation factor-like 4D	NM_001661	0.62	0.63	0.66	0.635437	8.21e-05	0.00152154		GNAQ	224862_at	GNAQ	Guanine nucleotide binding protein (G protein), q polypeptide	NM_002072	0.62	0.63	0.69	0.648246	0.00011544	0.00190418
SDC1	201287_s_at	SDC1	syndecan 1	NM_001006946 /// NM_002997	0.67	0.67	0.58	0.635613	0.000131124	0.00199263		NUDT19	235384_at	NUDT19	nudix (nucleoside diphosphate linked moiety X)-type motif 19	NM_001105570	0.66	0.62	0.67	0.64831	0.000104036	0.00180309
DNAJC30	223367_at	DNAJC30	DnaJ (Hsp40) homolog, subfamily C, member 30	NM_032317	0.63	0.63	0.64	0.63563	7.67e-05	0.00146279		CLDN4	201428_at	CLDN4	claudin 4	NM_001305	0.61	0.7	0.64	0.648418	0.000133089	0.00206964
C9orf80	223559_s_at	C9orf80	chromosome 9 open reading frame 80	NM_021218	0.6	0.64	0.67	0.635719	0.00010462	0.00173456		C3	217767_at	C3	complement component 3	NM_000064	0.69	0.59	0.67	0.648619	0.000153981	0.00225392
TUSC4	203246_s_at	TUSC4	tumor suppressor candidate 4	NM_006545	0.69	0.61	0.61	0.635948	0.000123282	0.00191505		FXYD3	202489_s_at	FXYD3	FXYD domain containing ion transport regulator 3	NM_001136007 /// NM_001136008 /// NM_001136009 /// NM_001136010 /// NM_001136011	0.56	0.68	0.72	0.648644	0.000320669	0.00355751
MXD1	228846_at	MXD1	MAX dimerization protein 1	NM_002357	0.58	0.78	0.57	0.636113	0.00052364	0.00463405		BNIP2	209308_s_at	BNIP2	BCL2/adenovirus E1B 19kDa interacting protein 2	NM_004330	0.6	0.65	0.7	0.648792	0.000134249	0.00207549
C1orf151	228096_at	C1orf151	chromosome 1 open reading frame 151	NM_001032363	0.62	0.58	0.71	0.636416	0.000179972	0.00237105		IMPA1	203011_at	IMPA1	inositol(myo)-1(or 4)-monophosphatase 1	NM_001144878 /// NM_001144879 /// NM_005536	0.58	0.66	0.71	0.648862	0.000184715	0.0025194
USP13	226902_at	USP13	ubiquitin specific peptidase 13 (isopeptidase T-3)	NM_003940	0.61	0.71	0.6	0.63646	0.000151269	0.00215327		SEC61A1	222385_x_at	SEC61A1	Sec61 alpha 1 subunit (S. cerevisiae)	NM_013336	0.54	0.78	0.65	0.648968	0.000640909	0.00551185
GADD45B	209305_s_at	GADD45B	growth arrest and DNA-damage-inducible, beta	NM_015675	0.73	0.65	0.55	0.636553	0.000331399	0.00349958		ATL2	235848_x_at	ATL2	Atlastin GTPase 2	NM_001135673 /// NM_022374 /// NR_024191	0.69	0.61	0.65	0.64915	0.000127739	0.00202093
YTHDC2	1568680_s_at	YTHDC2	YTH domain containing 2	NM_022828	0.61	0.79	0.53	0.636728	0.000881549	0.00648691		MAP2K2	213490_s_at	MAP2K2	mitogen-activated protein kinase kinase 2	NM_030662	0.72	0.77	0.5	0.649222	0.00132553	0.0088273
AIP	201781_s_at	AIP	aryl hydrocarbon receptor interacting protein	NM_003977	0.61	0.7	0.61	0.636815	0.000128354	0.00195999		SERPINF2	205075_at	SERPINF2	serpin peptidase inhibitor, clade F (alpha-2 antiplasmin, pigment epithelium der	NM_000934	0.63	0.76	0.57	0.6493	0.000369389	0.00389559
XPO7	208459_s_at	XPO7	exportin 7	NM_001100161 /// NM_001100162 /// NM_015024	0.57	0.72	0.63	0.636824	0.000238912	0.00286184		ARNTL	210971_s_at	ARNTL	aryl hydrocarbon receptor nuclear translocator-like	NM_001030272 /// NM_001030273 /// NM_001178	0.7	0.66	0.59	0.649675	0.000155473	0.00226898
MSTO1	222584_at	MSTO1	misato homolog 1 (Drosophila)	NM_018116	0.62	0.69	0.6	0.63686	0.000120857	0.00189232		TMEM184C	219074_at	TMEM184C	transmembrane protein 184C	NM_018241	0.5	0.67	0.82	0.650002	0.00169612	0.0104652
ANGPT1	205609_at	ANGPT1	angiopoietin 1	NM_001146	0.66	0.64	0.61	0.637028	9e-05	0.00159646		RFC2	1053_at	RFC2	replication factor C (activator 1) 2, 40kDa	NM_002914 /// NM_181471	0.72	0.65	0.59	0.650024	0.000197697	0.00261831
ABCD3	1554878_a_at	ABCD3	ATP-binding cassette, sub-family D (ALD), member 3	NM_001122674 /// NM_002858	0.49	0.73	0.72	0.637427	0.0013553	0.00867793		HSD17B8	213540_at	HSD17B8	hydroxysteroid (17-beta) dehydrogenase 8	NM_014234	0.63	0.74	0.59	0.650097	0.000239737	0.00297665
WDR1	210935_s_at	WDR1	WD repeat domain 1	NM_005112 /// NM_017491	0.6	0.73	0.59	0.637543	0.000221056	0.00272531		DNAJC21	235032_at	DNAJC21	DnaJ (Hsp40) homolog, subfamily C, member 21	NM_001012339 /// NM_194283	0.58	0.78	0.61	0.650297	0.000421209	0.00422615
TIAM1	213135_at	TIAM1	T-cell lymphoma invasion and metastasis 1	NM_003253	0.63	0.71	0.58	0.637709	0.000181717	0.0023801		ADPGK	220980_s_at	ADPGK	ADP-dependent glucokinase	NM_031284 /// NR_023318 /// NR_023319	0.67	0.68	0.6	0.650312	0.000141682	0.00215824
DHX9	212107_s_at	DHX9	DEAH (Asp-Glu-Ala-His) box polypeptide 9	NM_001357	0.53	0.69	0.71	0.637993	0.000414925	0.00399169		SCOC	223341_s_at	SCOC	short coiled-coil protein	NM_001153446 /// NM_001153484 /// NM_001153552 /// NM_001153585 /// NM_001153635	0.73	0.66	0.57	0.650358	0.000257597	0.00312278
CENPN	228559_at	CENPN	centromere protein N	NM_001100624 /// NM_001100625 /// NM_018455	0.57	0.77	0.59	0.638726	0.000469942	0.00432033		SC5DL	211423_s_at	SC5DL	sterol-C5-desaturase (ERG3 delta-5-desaturase homolog, S. cerevisiae)-like	NM_001024956 /// NM_006918	0.61	0.71	0.63	0.650668	0.000149051	0.00221492
PRNP	215707_s_at	PRNP	prion protein	NM_000311 /// NM_001080121 /// NM_001080122 /// NM_001080123 /// NM_183079	0.67	0.62	0.63	0.638728	9.95e-05	0.00168894		ARPC5	1555797_a_at	ARPC5	actin related protein 2/3 complex, subunit 5, 16kDa	NM_005717	0.68	0.66	0.62	0.650739	0.000110167	0.00186106
AIM1L	220289_s_at	AIM1L	absent in melanoma 1-like	NM_001039775	0.64	0.74	0.55	0.638764	0.000389942	0.00386471		SLC9A6	203909_at	SLC9A6	solute carrier family 9 (sodium/hydrogen exchanger), member 6	NM_001042537 /// NM_006359	0.54	0.69	0.73	0.650801	0.000456756	0.00445075
MAPK6	207121_s_at	MAPK6	mitogen-activated protein kinase 6	NM_002748	0.61	0.63	0.67	0.63892	9.97e-05	0.00169142		TGFA	205016_at	TGFA	transforming growth factor, alpha	NM_001099691 /// NM_003236	0.46	0.75	0.8	0.650931	0.00377121	0.0178406
POLR2J	212782_x_at	POLR2J	polymerase (RNA) II (DNA directed) polypeptide J, 13.3kDa	NM_006234	0.65	0.64	0.63	0.639378	8.51e-05	0.00154888		POLR3G	206653_at	POLR3G	polymerase (RNA) III (DNA directed) polypeptide G (32kD)	NM_006467	0.48	0.74	0.78	0.650957	0.00226445	0.0126099
NME1	201577_at	NME1	non-metastatic cells 1, protein (NM23A) expressed in	NM_000269 /// NM_198175	0.59	0.65	0.68	0.63939	0.000122955	0.00191222		SH3TC1	219256_s_at	SH3TC1	SH3 domain and tetratricopeptide repeats 1	NM_018986	0.67	0.62	0.67	0.651012	0.000115269	0.00190418
FLJ41603	227717_at	FLJ41603	FLJ41603 protein	NM_001001669	0.61	0.58	0.73	0.639426	0.000240637	0.00287442		HSD17B1	205829_at	HSD17B1	hydroxysteroid (17-beta) dehydrogenase 1	NM_000413	0.74	0.68	0.55	0.651039	0.000424851	0.00424795
CYB5R3	1554574_a_at	CYB5R3	cytochrome b5 reductase 3	NM_000398 /// NM_001129819 /// NM_007326	0.55	0.71	0.67	0.639479	0.000282739	0.00315921		KIF18B	222039_at	KIF18B	kinesin family member 18B	NM_001080443	0.6	0.74	0.62	0.651122	0.000229521	0.00289478
PRDX5	222994_at	PRDX5	peroxiredoxin 5	NM_012094 /// NM_181651 /// NM_181652	0.62	0.66	0.64	0.63956	9.03e-05	0.00159646		IDH2	210046_s_at	IDH2	isocitrate dehydrogenase 2 (NADP+), mitochondrial	NM_002168	0.57	0.69	0.7	0.651312	0.000240283	0.00297737
C18orf19	242149_at	C18orf19	chromosome 18 open reading frame 19	NM_001098801 /// NM_152352	0.57	0.68	0.68	0.63976	0.000192686	0.00247638		CNPY3	228369_at	CNPY3	canopy 3 homolog (zebrafish)	NM_006586	0.56	0.69	0.71	0.651501	0.000280778	0.00329327
TMEM199	225374_at	TMEM199	transmembrane protein 199	NM_152464	0.7	0.58	0.65	0.639923	0.00016622	0.00227557		PRSS8	202525_at	PRSS8	protease, serine, 8	NM_002773	0.79	0.68	0.52	0.651571	0.000993305	0.00732722
PPME1	217841_s_at	PPME1	protein phosphatase methylesterase 1	NM_016147	0.64	0.59	0.69	0.640101	0.000136213	0.00203365		LASS2	222212_s_at	LASS2	LAG1 homolog, ceramide synthase 2	NM_022075 /// NM_181746	0.61	0.76	0.59	0.651591	0.000331904	0.00363787
RAC3	206103_at	RAC3	ras-related C3 botulinum toxin substrate 3 (rho family, small GTP binding protei	NM_005052	0.62	0.69	0.62	0.64049	0.000117902	0.00186366		CCNB1	228729_at	CCNB1	cyclin B1	NM_031966	0.66	0.75	0.57	0.652501	0.000350624	0.00376278
PTPRK	203038_at	PTPRK	protein tyrosine phosphatase, receptor type, K	NM_001135648 /// NM_002844	0.69	0.68	0.56	0.640512	0.00026073	0.0030061		SURF4	222979_s_at	SURF4	surfeit 4	NM_033161	0.58	0.78	0.62	0.652517	0.000478343	0.00456729
SENP1	226619_at	SENP1	SUMO1/sentrin specific peptidase 1	NM_014554	0.61	0.69	0.62	0.640642	0.00011919	0.00187554		USP6NL	204761_at	USP6NL	USP6 N-terminal like	NM_001080491 /// NM_014688	0.61	0.65	0.7	0.652545	0.000139506	0.00213393
MBNL1	201151_s_at	MBNL1	muscleblind-like (Drosophila)	NM_021038 /// NM_207292 /// NM_207293 /// NM_207294 /// NM_207295 /// NM_207296	0.65	0.66	0.61	0.640678	0.000103156	0.00172231		MXD1	226275_at	MXD1	MAX dimerization protein 1	NM_002357	0.55	0.7	0.72	0.652632	0.000373869	0.00392461
PHTF1	215285_s_at	PHTF1	putative homeodomain transcription factor 1	NM_006608	0.61	0.73	0.59	0.640828	0.000253255	0.00295785		MSTO1	222584_at	MSTO1	misato homolog 1 (Drosophila)	NM_018116	0.63	0.68	0.65	0.652828	0.000116018	0.00191074
S100PBP	218370_s_at	S100PBP	S100P binding protein	NM_001017406 /// NM_022753	0.52	0.79	0.65	0.641442	0.00109087	0.00750786		AHCTF1	226115_at	AHCTF1	AT hook containing transcription factor 1	NM_015446	0.55	0.65	0.78	0.65321	0.000645655	0.00553918
ACAD9	224160_s_at	ACAD9	acyl-Coenzyme A dehydrogenase family, member 9	NM_014049	0.61	0.67	0.65	0.641459	0.000104667	0.00173456		NUP98	210793_s_at	NUP98	nucleoporin 98kDa	NM_005387 /// NM_016320 /// NM_139131 /// NM_139132	0.56	0.77	0.65	0.653399	0.000473745	0.00454386
PANK2	238856_s_at	PANK2	Pantothenate kinase 2	NM_024960 /// NM_153638 /// NM_153640	0.63	0.82	0.51	0.641628	0.00168536	0.0100222		SOD1	200642_at	SOD1	superoxide dismutase 1, soluble	NM_000454	0.63	0.65	0.69	0.653517	0.000120384	0.00194719
CTPS	202613_at	CTPS	CTP synthase	NM_001905	0.54	0.7	0.7	0.641756	0.000401323	0.0039183		ERN1	235745_at	ERN1	endoplasmic reticulum to nucleus signaling 1	NM_001433	0.63	0.7	0.63	0.653595	0.0001333	0.00206977
KRT16	209800_at	KRT16	keratin 16	NM_005557	0.57	0.6	0.77	0.641893	0.000474922	0.00434329		NCOA7	225344_at	NCOA7	nuclear receptor coactivator 7	NM_001122842 /// NM_181782	0.64	0.66	0.66	0.653968	0.0001067	0.00182905
EIF2C2	213310_at	EIF2C2	Eukaryotic translation initiation factor 2C, 2	NM_012154	0.63	0.66	0.64	0.642048	9.35e-05	0.00163377		IL8	211506_s_at	IL8	interleukin 8	NM_000584	0.72	0.62	0.63	0.654043	0.000169422	0.00239055
ATL1	223340_at	ATL1	atlastin GTPase 1	NM_001127713 /// NM_015915 /// NM_181598	0.67	0.67	0.59	0.642076	0.000146555	0.00211476		GLA	214430_at	GLA	galactosidase, alpha	NM_000169	0.61	0.79	0.58	0.654094	0.000520876	0.00481852
GALNT2	217788_s_at	GALNT2	UDP-N-acetyl-alpha-D-galactosamine:polypeptide N-acetylgalactosaminyltransferase	NM_004481	0.65	0.67	0.61	0.642489	0.000108263	0.00176994		FDFT1	208647_at	FDFT1	farnesyl-diphosphate farnesyltransferase 1	NM_004462	0.6	0.73	0.64	0.654354	0.000217772	0.00279115
SLC46A3	214719_at	SLC46A3	solute carrier family 46, member 3	NM_001135919 /// NM_181785	0.61	0.65	0.67	0.642672	0.000111587	0.0017963		PXDN	212012_at	PXDN	peroxidasin homolog (Drosophila)	NM_012293	0.63	0.74	0.6	0.654399	0.000226113	0.00286913
C10orf114	1555923_a_at	C10orf114	chromosome 10 open reading frame 114	NM_001010911	0.6	0.65	0.68	0.642715	0.000131356	0.00199327		OGFRL1	238469_at	OGFRL1	opioid growth factor receptor-like 1	NM_024576	0.53	0.64	0.83	0.654679	0.00136651	0.00901607
KRT8	209008_x_at	KRT8	keratin 8	NM_002273	0.65	0.63	0.64	0.642773	9.27e-05	0.00162244		ATAD2B	213387_at	ATAD2B	ATPase family, AAA domain containing 2B	NM_017552	0.48	0.7	0.83	0.654782	0.00297988	0.0151234
NUDT16L1	224477_s_at	NUDT16L1	nudix (nucleoside diphosphate linked moiety X)-type motif 16-like 1	NM_032349	0.57	0.72	0.65	0.642892	0.000248378	0.00292153		GLRX2	219933_at	GLRX2	glutaredoxin 2	NM_016066 /// NM_197962	0.63	0.63	0.72	0.654794	0.000168302	0.0023829
TMBIM1	217730_at	TMBIM1	transmembrane BAX inhibitor motif containing 1	NM_022152	0.73	0.64	0.57	0.643149	0.000277532	0.00312897		TPI1	200822_x_at	TPI1	triosephosphate isomerase 1	NM_000365 /// NM_001159287 /// NR_027483	0.66	0.68	0.63	0.654902	0.000117168	0.00192157
SNURF	206042_x_at	SNRPN /// SNURF	small nuclear ribonucleoprotein polypeptide N /// SNRPN upstream reading frame	NM_003097 /// NM_005678 /// NM_022804 /// NM_022805 /// NM_022806 /// NM_022807	0.67	0.68	0.59	0.64322	0.000156769	0.00220564		SLC46A3	214719_at	SLC46A3	solute carrier family 46, member 3	NM_001135919 /// NM_181785	0.68	0.68	0.6	0.654946	0.000162593	0.00233786
ICMT	201611_s_at	ICMT	isoprenylcysteine carboxyl methyltransferase	NM_012405	0.59	0.7	0.64	0.643578	0.000160608	0.00223765		H2AFY	214500_at	H2AFY	H2A histone family, member Y	NM_001040158 /// NM_004893 /// NM_138609 /// NM_138610	0.69	0.66	0.62	0.654978	0.000129825	0.00204084
RHBDD2	232053_x_at	RHBDD2	rhomboid domain containing 2	NM_001040456 /// NM_001040457	0.74	0.68	0.53	0.643707	0.000681967	0.00548626		GALNT2	217788_s_at	GALNT2	UDP-N-acetyl-alpha-D-galactosamine:polypeptide N-acetylgalactosaminyltransferase	NM_004481	0.7	0.65	0.63	0.655165	0.000136437	0.00209666
IER3	201631_s_at	IER3	immediate early response 3	NM_003897	0.71	0.69	0.54	0.643715	0.000433735	0.00411111		FRMD4B	213056_at	FRMD4B	FERM domain containing 4B	NM_015123	0.6	0.69	0.68	0.655217	0.000161759	0.0023297
SRGN	201858_s_at	SRGN	serglycin	NM_002727	0.67	0.79	0.5	0.643768	0.00152735	0.00940429		DKFZp686O24166	229715_at	DKFZp686O24166	Hypothetical protein DKFZp686O24166	NR_026750	0.65	0.65	0.67	0.655848	0.000110191	0.00186106
MT1X	208581_x_at	MT1X	metallothionein 1X	NM_005952	0.65	0.67	0.61	0.644225	0.000115709	0.00184008		CCBL1	206037_at	CCBL1	cysteine conjugate-beta lyase, cytoplasmic	NM_001122671 /// NM_001122672 /// NM_004059	0.64	0.7	0.64	0.655899	0.000133469	0.00207012
STARD3NL	223065_s_at	STARD3NL	STARD3 N-terminal like	NM_032016	0.64	0.65	0.64	0.644237	9.48e-05	0.00164462		CHI3L2	213060_s_at	CHI3L2	chitinase 3-like 2	NM_001025197 /// NM_001025199 /// NM_004000	0.62	0.67	0.68	0.655924	0.000138139	0.00211914
IGF2BP2	218847_at	IGF2BP2	insulin-like growth factor 2 mRNA binding protein 2	NM_001007225 /// NM_006548	0.59	0.73	0.63	0.644244	0.000245999	0.00290294		FAM176A	227828_s_at	FAM176A	family with sequence similarity 176, member A	NM_001135032 /// NM_032181	0.55	0.75	0.68	0.656018	0.000512929	0.0047686
MANEAL	226132_s_at	MANEAL	mannosidase, endo-alpha-like	NM_001031740 /// NM_001113482 /// NM_152496	0.6	0.76	0.59	0.644452	0.000402591	0.00392338		ANKRD17	212211_at	ANKRD17	ankyrin repeat domain 17	NM_032217 /// NM_198889	0.6	0.66	0.71	0.656065	0.000186739	0.0025366
BMP2K	226853_at	BMP2K	BMP2 inducible kinase	NM_017593 /// NM_198892	0.62	0.62	0.7	0.644593	0.000140333	0.00205842		SERP1	200969_at	SERP1	stress-associated endoplasmic reticulum protein 1	NM_014445	0.6	0.72	0.65	0.656123	0.000195763	0.00260682
BCAN	223632_s_at	BCAN	brevican	NM_021948 /// NM_198427	0.79	0.5	0.68	0.644881	0.00166084	0.00993452		GHITM	1554510_s_at	GHITM	growth hormone inducible transmembrane protein	NM_014394	0.7	0.66	0.61	0.656246	0.000159307	0.00230903
SHROOM2	204967_at	SHROOM2	shroom family member 2	NM_001649	0.87	0.71	0.43	0.645089	0.00817267	0.0298482		KCNIP3	228269_x_at	KCNIP3	Kv channel interacting protein 3, calsenilin	NM_001034914 /// NM_013434	0.64	0.66	0.67	0.656509	0.000117998	0.00193045
HGSNAT	218017_s_at	HGSNAT	heparan-alpha-glucosaminide N-acetyltransferase	NM_152419	0.6	0.73	0.62	0.645121	0.000222728	0.00273871		GNB5	204000_at	GNB5	guanine nucleotide binding protein (G protein), beta 5	NM_006578 /// NM_016194	0.64	0.65	0.68	0.656928	0.000122679	0.0019696
HSPA4L	205543_at	HSPA4L	heat shock 70kDa protein 4-like	NM_014278	0.56	0.69	0.69	0.645341	0.000266536	0.00304627		XPNPEP1	208453_s_at	XPNPEP1	X-prolyl aminopeptidase (aminopeptidase P) 1, soluble	NM_020383	0.65	0.72	0.61	0.656986	0.000197254	0.00261466
ATP6V0D1	212041_at	ATP6V0D1	ATPase, H+ transporting, lysosomal 38kDa, V0 subunit d1	NM_004691	0.62	0.68	0.64	0.645437	0.000118534	0.00186829		FBXW7	222729_at	FBXW7	F-box and WD repeat domain containing 7	NM_001013415 /// NM_018315 /// NM_033632	0.59	0.69	0.7	0.656992	0.000226823	0.00287241
TRA2A	204658_at	TRA2A	transformer 2 alpha homolog (Drosophila)	NM_013293	0.61	0.67	0.65	0.645508	0.000117759	0.00186239		TXNDC17	224511_s_at	TXNDC17	thioredoxin domain containing 17	NM_032731	0.6	0.67	0.71	0.657193	0.000197372	0.0026151
SKP2	210567_s_at	SKP2	S-phase kinase-associated protein 2 (p45)	NM_005983 /// NM_032637	0.64	0.79	0.53	0.645625	0.00102223	0.00719911		VDR	204254_s_at	VDR	vitamin D (1,25- dihydroxyvitamin D3) receptor	NM_000376 /// NM_001017535	0.62	0.61	0.75	0.65764	0.000269978	0.00320563
L2HGDH	220089_at	L2HGDH	L-2-hydroxyglutarate dehydrogenase	NM_024884	0.73	0.82	0.45	0.645682	0.00532025	0.0221031		EGR2	205249_at	EGR2	early growth response 2	NM_000399 /// NM_001136177 /// NM_001136178 /// NM_001136179	0.61	0.53	0.88	0.657754	0.00248404	0.0133712
UCHL3	204616_at	UCHL3	ubiquitin carboxyl-terminal esterase L3 (ubiquitin thiolesterase)	NM_006002	0.59	0.66	0.69	0.64602	0.000171631	0.00230703		CENPK	222848_at	CENPK	centromere protein K	NM_022145	0.77	0.74	0.5	0.657822	0.00170742	0.0105079
HS6ST2	230030_at	HS6ST2	heparan sulfate 6-O-sulfotransferase 2	NM_001077188 /// NM_147175	0.56	0.67	0.71	0.646027	0.000294522	0.00324708		B3GNT2	219326_s_at	B3GNT2	UDP-GlcNAc:betaGal beta-1,3-N-acetylglucosaminyltransferase 2	NM_006577	0.51	0.72	0.78	0.658021	0.00143637	0.00933663
HN1L	212109_at	HN1L	hematological and neurological expressed 1-like	NM_144570	0.72	0.62	0.6	0.646129	0.000196285	0.00250612		PBX1	212148_at	PBX1	pre-B-cell leukemia homeobox 1	NM_002585	0.69	0.61	0.67	0.658213	0.000154016	0.00225392
CFL1	1555730_a_at	CFL1	cofilin 1 (non-muscle)	NM_005507	0.64	0.69	0.61	0.646486	0.000135756	0.00202971		SLC25A46	226831_at	SLC25A46	Solute carrier family 25, member 46	NM_138773	0.66	0.7	0.63	0.658585	0.000144251	0.00217682
GNB2	200852_x_at	GNB2	guanine nucleotide binding protein (G protein), beta polypeptide 2	NM_005273	0.67	0.64	0.64	0.6465	0.000106127	0.00174453		FYCO1	218204_s_at	FYCO1	FYVE and coiled-coil domain containing 1	NM_024513	0.57	0.7	0.71	0.659064	0.000315437	0.00352051
RETSAT	1566472_s_at	RETSAT	retinol saturase (all-trans-retinol 13,14-reductase)	NM_017750	0.74	0.65	0.56	0.646589	0.000379079	0.00379166		USP28	1552678_a_at	USP28	ubiquitin specific peptidase 28	NM_020886	0.6	0.68	0.7	0.659123	0.000199777	0.00264146
FRYL	212546_s_at	FRYL	FRY-like	NM_015030	0.6	0.73	0.62	0.646664	0.000255425	0.00297324		C8orf79	239297_at	C8orf79	chromosome 8 open reading frame 79	NM_001099677 /// NM_020844	0.61	0.47	1	0.659285	0.0109603	0.0371289
OSTM1	218196_at	OSTM1	osteopetrosis associated transmembrane protein 1	NM_014028	0.57	0.73	0.65	0.646671	0.000325122	0.0034578		GFM1	232296_s_at	GFM1	G elongation factor, mitochondrial 1	NM_024996	0.53	0.72	0.75	0.65934	0.000882082	0.00678878
NDUFS1	236356_at	NDUFS1	NADH dehydrogenase (ubiquinone) Fe-S protein 1, 75kDa (NADH-coenzyme Q reductase	NM_005006	0.62	0.71	0.61	0.646749	0.000184335	0.00240439		PSEN2	211373_s_at	PSEN2	presenilin 2 (Alzheimer disease 4)	NM_000447 /// NM_012486	0.54	0.72	0.74	0.659414	0.00069849	0.00583497
SHC1	201469_s_at	SHC1	SHC (Src homology 2 domain containing) transforming protein 1	NM_001130040 /// NM_001130041 /// NM_003029 /// NM_183001	0.64	0.65	0.66	0.646791	0.000101428	0.00170968		SC4MOL	209146_at	SC4MOL	sterol-C4-methyl oxidase-like	NM_001017369 /// NM_006745	0.6	0.72	0.67	0.659565	0.000216509	0.00278169
POLD2	201115_at	POLD2	polymerase (DNA directed), delta 2, regulatory subunit 50kDa	NM_001127218 /// NM_006230	0.61	0.71	0.62	0.646903	0.000181655	0.0023801		GINS1	206102_at	GINS1	GINS complex subunit 1 (Psf1 homolog)	NM_021067	0.51	0.86	0.66	0.660349	0.00271162	0.0141668
TMTC4	225666_at	TMTC4	transmembrane and tetratricopeptide repeat containing 4	NM_001079669 /// NM_032813	0.55	0.73	0.67	0.647218	0.000429212	0.00408298		BTBD11	228570_at	BTBD11	BTB (POZ) domain containing 11	NM_001017523 /// NM_001018072	0.57	0.66	0.78	0.660519	0.00055928	0.0050499
HMGB1	216508_x_at	CTCFL /// HMGB1 /// HMGB1L1	CCCTC-binding factor (zinc finger protein)-like /// high-mobility group box 1 //	NM_001008735 /// NM_002128 /// NM_080618	0.61	0.76	0.58	0.6473	0.000441091	0.00415456		PLEKHF2	222699_s_at	PLEKHF2	pleckstrin homology domain containing, family F (with FYVE domain) member 2	NM_024613	0.57	0.78	0.65	0.660995	0.000555211	0.00502214
HMGB1L1	216508_x_at	CTCFL /// HMGB1 /// HMGB1L1	CCCTC-binding factor (zinc finger protein)-like /// high-mobility group box 1 //	NM_001008735 /// NM_002128 /// NM_080618	0.61	0.76	0.58	0.6473	0.000441091	0.00415456		MT2A	212185_x_at	MT2A	metallothionein 2A	NM_005953	0.63	0.69	0.66	0.660997	0.000143537	0.00217155
CTCFL	216508_x_at	CTCFL /// HMGB1 /// HMGB1L1	CCCTC-binding factor (zinc finger protein)-like /// high-mobility group box 1 //	NM_001008735 /// NM_002128 /// NM_080618	0.61	0.76	0.58	0.6473	0.000441091	0.00415456		TIAM1	213135_at	TIAM1	T-cell lymphoma invasion and metastasis 1	NM_003253	0.53	0.82	0.67	0.661029	0.00136769	0.00902118
CENPE	205046_at	CENPE	centromere protein E, 312kDa	NM_001813	0.65	0.9	0.47	0.647314	0.00592157	0.023762		LYSMD2	226748_at	LYSMD2	LysM, putative peptidoglycan-binding, domain containing 2	NM_001143917 /// NM_153374	0.59	0.78	0.63	0.661095	0.000488659	0.00463488
BDKRB2	205870_at	BDKRB2	bradykinin receptor B2	NM_000623	0.58	0.94	0.5	0.647742	0.00660122	0.0256578		MCOLN2	1555465_at	MCOLN2	mucolipin 2	NM_153259	0.54	0.78	0.69	0.661209	0.000836337	0.00656547
LRP6	225745_at	LRP6	low density lipoprotein receptor-related protein 6	NM_002336	0.59	0.69	0.67	0.647762	0.000188965	0.00244267		CAND1	208839_s_at	CAND1	cullin-associated and neddylation-dissociated 1	NM_018448	0.56	0.72	0.72	0.661425	0.000493334	0.00465865
RB1CC1	202034_x_at	RB1CC1	RB1-inducible coiled-coil 1	NM_001083617 /// NM_014781	0.63	0.58	0.75	0.647795	0.000342452	0.00357223		IDH1	201193_at	IDH1	isocitrate dehydrogenase 1 (NADP+), soluble	NM_005896	0.58	0.79	0.64	0.661864	0.000595553	0.00525756
ERCC2	213468_at	ERCC2	excision repair cross-complementing rodent repair deficiency, complementation gr	NM_000400 /// NM_001130867	0.63	0.72	0.6	0.648023	0.00021363	0.00266513		KLK8	206125_s_at	KLK8	kallikrein-related peptidase 8	NM_007196 /// NM_144505 /// NM_144506 /// NM_144507	0.56	0.69	0.75	0.662004	0.000506842	0.00473139
ARNTL2	223586_at	ARNTL2	aryl hydrocarbon receptor nuclear translocator-like 2	NM_020183	0.64	1.05	0.41	0.648058	0.0243133	0.0634687		TRAK1	226013_at	TRAK1	trafficking protein, kinesin binding 1	NM_001042646 /// NM_014965	0.64	0.67	0.68	0.662183	0.000139949	0.00213659
SOD1	200642_at	SOD1	superoxide dismutase 1, soluble	NM_000454	0.61	0.67	0.67	0.648401	0.000138164	0.00204365		TUSC4	203246_s_at	TUSC4	tumor suppressor candidate 4	NM_006545	0.66	0.73	0.61	0.662205	0.000236205	0.00294338
IFI27L2	223626_x_at	IFI27L2	interferon, alpha-inducible protein 27-like 2	NM_032036	0.7	0.71	0.55	0.648487	0.000409645	0.00396757		RNASEH1	241343_at	RNASEH1	Ribonuclease H1	NM_002936	0.48	0.91	0.66	0.662387	0.00566683	0.0234507
HEXIM1	202815_s_at	HEXIM1	hexamethylene bis-acetamide inducible 1	NM_006460	0.64	0.79	0.54	0.648615	0.000943787	0.00682503		GTF2E2	202680_at	GTF2E2	general transcription factor IIE, polypeptide 2, beta 34kDa	NM_002095	0.64	0.62	0.73	0.662404	0.000230152	0.00289955
GLA	214430_at	GLA	galactosidase, alpha	NM_000169	0.67	0.69	0.59	0.648662	0.000185036	0.00241253		RFC3	204127_at	RFC3	replication factor C (activator 1) 3, 38kDa	NM_002915 /// NM_181558	0.65	0.86	0.52	0.662531	0.00244962	0.0132443
KLK7	205778_at	KLK7	kallikrein-related peptidase 7	NM_005046 /// NM_139277	0.72	0.62	0.61	0.648837	0.000219507	0.00271258		CD109	226545_at	CD109	CD109 molecule	NM_001159587 /// NM_001159588 /// NM_133493	0.61	0.66	0.73	0.662856	0.000239505	0.00297579
PIP4K2C	218942_at	PIP4K2C	phosphatidylinositol-5-phosphate 4-kinase, type II, gamma	NM_001146258 /// NM_001146259 /// NM_001146260 /// NM_024779	0.6	0.63	0.73	0.649401	0.000236768	0.00284874		TAP2	204769_s_at	TAP2	transporter 2, ATP-binding cassette, sub-family B (MDR/TAP)	NM_000544 /// NM_018833	0.6	0.74	0.65	0.663003	0.000303147	0.00343889
ZWINT	204026_s_at	ZWINT	ZW10 interactor	NM_001005413 /// NM_007057 /// NM_032997	0.6	0.74	0.62	0.649428	0.000268709	0.00306		TMEM22	219569_s_at	TMEM22	transmembrane protein 22	NM_001097599 /// NM_001097600 /// NM_025246	0.66	0.71	0.62	0.663155	0.000177128	0.00245526
GHITM	1554510_s_at	GHITM	growth hormone inducible transmembrane protein	NM_014394	0.68	0.63	0.63	0.649735	0.0001244	0.00192293		TOMM40L	226059_at	TOMM40L	translocase of outer mitochondrial membrane 40 homolog (yeast)-like	NM_032174	0.6	0.73	0.67	0.663163	0.000263972	0.00316217
TMEM201	227617_at	TMEM201	transmembrane protein 201	NM_001010866 /// NM_001130924	0.55	0.69	0.73	0.64978	0.000480682	0.00438241		CNIH4	228306_at	CNIH4	cornichon homolog 4 (Drosophila)	NM_014184	0.67	0.75	0.57	0.663197	0.000454344	0.00444012
CD70	206508_at	CD70	CD70 molecule	NM_001252	0.58	0.76	0.62	0.650197	0.00041381	0.0039834		MRPL32	225260_s_at	MRPL32	mitochondrial ribosomal protein L32	NM_031903	0.72	0.63	0.65	0.663197	0.000186309	0.00253292
FAM55C	217540_at	FAM55C	family with sequence similarity 55, member C	NM_001134456 /// NM_145037	0.59	0.79	0.59	0.650335	0.000677861	0.0054644		CNTNAP3	223796_at	CNTNAP3	contactin associated protein-like 3	NM_033655	0.64	0.65	0.7	0.663332	0.000163552	0.00234384
PGRMC1	201120_s_at	PGRMC1	progesterone receptor membrane component 1	NM_006667	0.7	0.65	0.6	0.650337	0.00017096	0.00230313		COX5A	229426_at	COX5A	cytochrome c oxidase subunit Va	NM_004255	0.52	0.79	0.71	0.663545	0.00137348	0.00905562
AGFG2	222126_at	AGFG2	ArfGAP with FG repeats 2	NM_006076	0.54	0.74	0.69	0.650592	0.000614238	0.00512432		NPEPL1	235033_at	NPEPL1	Aminopeptidase-like 1	NM_024663	0.64	0.65	0.7	0.66356	0.000153654	0.00225173
COCH	1554241_at	COCH	coagulation factor C homolog, cochlin (Limulus polyphemus)	NM_001135058 /// NM_004086	0.53	0.69	0.75	0.651107	0.000878086	0.00647494		CSTF3	229666_s_at	CSTF3	cleavage stimulation factor, 3' pre-RNA, subunit 3, 77kDa	NM_001033505 /// NM_001033506 /// NM_001326	0.75	0.66	0.59	0.663647	0.000383399	0.00398608
MT2A	212185_x_at	MT2A	metallothionein 2A	NM_005953	0.67	0.7	0.6	0.651252	0.000182011	0.00238197		SCRN2	228730_s_at	SCRN2	secernin 2	NM_001145023 /// NM_138355	0.71	0.81	0.51	0.663701	0.00203993	0.0118094
SNN	218032_at	SNN	stannin	NM_003498	0.64	0.6	0.71	0.651413	0.00019165	0.00246811		SMARCA4	213720_s_at	SMARCA4	SWI/SNF related, matrix associated, actin dependent regulator of chromatin, subf	NM_001128844 /// NM_001128845 /// NM_001128846 /// NM_001128847 /// NM_001128848	0.55	0.65	0.82	0.663832	0.00114293	0.0080498
CYP51A1	216607_s_at	CYP51A1	cytochrome P450, family 51, subfamily A, polypeptide 1	NM_000786 /// NM_001146152	0.75	0.67	0.55	0.651599	0.000534115	0.00468996		ANO8	1563549_a_at	ANO8	anoctamin 8	NM_020959	0.7	0.71	0.58	0.663914	0.000314369	0.00351476
EFTUD1	218973_at	EFTUD1	elongation factor Tu GTP binding domain containing 1	NM_001040610 /// NM_024580	0.76	0.7	0.52	0.65167	0.0011211	0.00763741		CD47	226016_at	CD47	CD47 molecule	NM_001025079 /// NM_001777 /// NM_198793	0.61	0.76	0.63	0.664101	0.000347243	0.00374403
IFI16	208965_s_at	IFI16	interferon, gamma-inducible protein 16	NM_005531	0.65	0.72	0.59	0.651879	0.000239536	0.00286562		MAPK6	207121_s_at	MAPK6	mitogen-activated protein kinase 6	NM_002748	0.58	0.67	0.75	0.664711	0.000387968	0.00401617
IMPAD1	222654_at	IMPAD1	inositol monophosphatase domain containing 1	NM_017813	0.59	0.69	0.69	0.652239	0.000228263	0.00277397		NAP1L4	1560339_s_at	NAP1L4	nucleosome assembly protein 1-like 4	NM_005969	0.58	0.75	0.68	0.664736	0.00044361	0.00436413
IFIT1	203153_at	IFIT1	interferon-induced protein with tetratricopeptide repeats 1	NM_001548	0.7	0.88	0.45	0.652341	0.00767616	0.0285732		SPRYD4	225616_at	SPRYD4	SPRY domain containing 4	NM_207344	0.81	0.58	0.63	0.664784	0.000870184	0.00673598
ARPC5	1555797_a_at	ARPC5	actin related protein 2/3 complex, subunit 5, 16kDa	NM_005717	0.6	0.68	0.68	0.652442	0.000168667	0.00228719		FJX1	219522_at	FJX1	four jointed box 1 (Drosophila)	NM_014344	0.61	0.71	0.69	0.66512	0.00022125	0.00282321
NCAPG2	219588_s_at	NCAPG2	non-SMC condensin II complex, subunit G2	NM_017760	0.72	0.79	0.48	0.652466	0.00292734	0.0145522		MAT2A	200769_s_at	MAT2A	methionine adenosyltransferase II, alpha	NM_005911	0.41	0.73	0.98	0.665248	0.0204229	0.0568932
ASPM	219918_s_at	ASPM	asp (abnormal spindle) homolog, microcephaly associated (Drosophila)	NM_018136	0.64	0.86	0.51	0.652709	0.00298573	0.0147231		BLNK	207655_s_at	BLNK	B-cell linker	NM_001114094 /// NM_013314	0.79	0.68	0.55	0.665355	0.000918788	0.00697668
ARHGEF9	203264_s_at	ARHGEF9	Cdc42 guanine nucleotide exchange factor (GEF) 9	NM_015185	0.71	0.72	0.55	0.652732	0.000523108	0.00463064		FAM49A	230276_at	FAM49A	family with sequence similarity 49, member A	NM_030797	0.67	0.6	0.74	0.665513	0.000299879	0.0034275
NOP58	223096_at	NOP58	NOP58 ribonucleoprotein homolog (yeast)	NM_015934	0.65	0.62	0.69	0.65301	0.000149608	0.00214027		PPP2R4	208874_x_at	PPP2R4	protein phosphatase 2A activator, regulatory subunit 4	NM_021131 /// NM_178000 /// NM_178001 /// NM_178003	0.66	0.84	0.53	0.665763	0.00185887	0.0111126
ETV6	225764_at	ETV6	ets variant 6	NM_001987	0.6	0.7	0.66	0.653645	0.000198103	0.0025213		COCH	1554241_at	COCH	coagulation factor C homolog, cochlin (Limulus polyphemus)	NM_001135058 /// NM_004086	0.77	0.54	0.71	0.665786	0.00090592	0.00691366
ATF7IP2	228381_at	ATF7IP2	Activating transcription factor 7 interacting protein 2	NM_024997	0.57	0.67	0.73	0.653646	0.00034542	0.00358273		RCHY1	212749_s_at	RCHY1	ring finger and CHY zinc finger domain containing 1	NM_001008925 /// NM_001009922 /// NM_015436	0.69	0.66	0.64	0.665892	0.000158091	0.00229874
PCDHA13	224212_s_at	PCDHA1 /// PCDHA10 /// PCDHA11 /// PCDHA12 /// PCDHA13 /// PCDHA2 /// PCDHA3 /// PCDHA4 /// PCDHA5 /// PCDHA6 /// PCDHA7 /// PCDHA8 /// PCDHA9 /// PCDHAC1 /// PCDHAC2	protocadherin alpha 1 /// protocadherin alpha 10 /// protocadherin alpha 11 ///	NM_014005 /// NM_018898 /// NM_018899 /// NM_018900 /// NM_018901 /// NM_018902	0.77	0.69	0.53	0.653926	0.00106772	0.00740877		TIPRL	228619_x_at	TIPRL	TIP41, TOR signaling pathway regulator-like (S. cerevisiae)	NM_001031800 /// NM_152902	0.63	0.67	0.69	0.665914	0.000166787	0.00237399
PCDHA1	224212_s_at	PCDHA1 /// PCDHA10 /// PCDHA11 /// PCDHA12 /// PCDHA13 /// PCDHA2 /// PCDHA3 /// PCDHA4 /// PCDHA5 /// PCDHA6 /// PCDHA7 /// PCDHA8 /// PCDHA9 /// PCDHAC1 /// PCDHAC2	protocadherin alpha 1 /// protocadherin alpha 10 /// protocadherin alpha 11 ///	NM_014005 /// NM_018898 /// NM_018899 /// NM_018900 /// NM_018901 /// NM_018902	0.77	0.69	0.53	0.653926	0.00106772	0.00740877		UBE2D4	218837_s_at	UBE2D4	ubiquitin-conjugating enzyme E2D 4 (putative)	NM_015983	0.57	0.76	0.68	0.666123	0.000541387	0.00493502
PCDHAC2	224212_s_at	PCDHA1 /// PCDHA10 /// PCDHA11 /// PCDHA12 /// PCDHA13 /// PCDHA2 /// PCDHA3 /// PCDHA4 /// PCDHA5 /// PCDHA6 /// PCDHA7 /// PCDHA8 /// PCDHA9 /// PCDHAC1 /// PCDHAC2	protocadherin alpha 1 /// protocadherin alpha 10 /// protocadherin alpha 11 ///	NM_014005 /// NM_018898 /// NM_018899 /// NM_018900 /// NM_018901 /// NM_018902	0.77	0.69	0.53	0.653926	0.00106772	0.00740877		GNAI2	201040_at	GNAI2	guanine nucleotide binding protein (G protein), alpha inhibiting activity polype	NM_002070	0.81	0.54	0.68	0.666161	0.00126486	0.00857609
PCDHA7	224212_s_at	PCDHA1 /// PCDHA10 /// PCDHA11 /// PCDHA12 /// PCDHA13 /// PCDHA2 /// PCDHA3 /// PCDHA4 /// PCDHA5 /// PCDHA6 /// PCDHA7 /// PCDHA8 /// PCDHA9 /// PCDHAC1 /// PCDHAC2	protocadherin alpha 1 /// protocadherin alpha 10 /// protocadherin alpha 11 ///	NM_014005 /// NM_018898 /// NM_018899 /// NM_018900 /// NM_018901 /// NM_018902	0.77	0.69	0.53	0.653926	0.00106772	0.00740877		VEGFA	211527_x_at	VEGFA	vascular endothelial growth factor A	NM_001025366 /// NM_001025367 /// NM_001025368 /// NM_001025369 /// NM_001025370	0.59	0.71	0.71	0.666406	0.000310857	0.00349146
PCDHA3	224212_s_at	PCDHA1 /// PCDHA10 /// PCDHA11 /// PCDHA12 /// PCDHA13 /// PCDHA2 /// PCDHA3 /// PCDHA4 /// PCDHA5 /// PCDHA6 /// PCDHA7 /// PCDHA8 /// PCDHA9 /// PCDHAC1 /// PCDHAC2	protocadherin alpha 1 /// protocadherin alpha 10 /// protocadherin alpha 11 ///	NM_014005 /// NM_018898 /// NM_018899 /// NM_018900 /// NM_018901 /// NM_018902	0.77	0.69	0.53	0.653926	0.00106772	0.00740877		FOXRED1	223128_at	FOXRED1	FAD-dependent oxidoreductase domain containing 1	NM_017547	0.71	0.65	0.65	0.666629	0.000177678	0.0024587
PCDHA11	224212_s_at	PCDHA1 /// PCDHA10 /// PCDHA11 /// PCDHA12 /// PCDHA13 /// PCDHA2 /// PCDHA3 /// PCDHA4 /// PCDHA5 /// PCDHA6 /// PCDHA7 /// PCDHA8 /// PCDHA9 /// PCDHAC1 /// PCDHAC2	protocadherin alpha 1 /// protocadherin alpha 10 /// protocadherin alpha 11 ///	NM_014005 /// NM_018898 /// NM_018899 /// NM_018900 /// NM_018901 /// NM_018902	0.77	0.69	0.53	0.653926	0.00106772	0.00740877		ACOT7	215728_s_at	ACOT7	acyl-CoA thioesterase 7	NM_007274 /// NM_181864 /// NM_181865 /// NM_181866	0.7	0.75	0.56	0.666916	0.000563229	0.00507158
PCDHA10	224212_s_at	PCDHA1 /// PCDHA10 /// PCDHA11 /// PCDHA12 /// PCDHA13 /// PCDHA2 /// PCDHA3 /// PCDHA4 /// PCDHA5 /// PCDHA6 /// PCDHA7 /// PCDHA8 /// PCDHA9 /// PCDHAC1 /// PCDHAC2	protocadherin alpha 1 /// protocadherin alpha 10 /// protocadherin alpha 11 ///	NM_014005 /// NM_018898 /// NM_018899 /// NM_018900 /// NM_018901 /// NM_018902	0.77	0.69	0.53	0.653926	0.00106772	0.00740877		SEC24A	212902_at	SEC24A	SEC24 family, member A (S. cerevisiae)	NM_021982	0.56	0.72	0.73	0.66693	0.000567785	0.00509672
PCDHA6	224212_s_at	PCDHA1 /// PCDHA10 /// PCDHA11 /// PCDHA12 /// PCDHA13 /// PCDHA2 /// PCDHA3 /// PCDHA4 /// PCDHA5 /// PCDHA6 /// PCDHA7 /// PCDHA8 /// PCDHA9 /// PCDHAC1 /// PCDHAC2	protocadherin alpha 1 /// protocadherin alpha 10 /// protocadherin alpha 11 ///	NM_014005 /// NM_018898 /// NM_018899 /// NM_018900 /// NM_018901 /// NM_018902	0.77	0.69	0.53	0.653926	0.00106772	0.00740877		FAM119A	235177_at	FAM119A	family with sequence similarity 119, member A	NM_001127395 /// NM_145280	0.71	0.69	0.61	0.667122	0.000243433	0.00300727
PCDHA5	224212_s_at	PCDHA1 /// PCDHA10 /// PCDHA11 /// PCDHA12 /// PCDHA13 /// PCDHA2 /// PCDHA3 /// PCDHA4 /// PCDHA5 /// PCDHA6 /// PCDHA7 /// PCDHA8 /// PCDHA9 /// PCDHAC1 /// PCDHAC2	protocadherin alpha 1 /// protocadherin alpha 10 /// protocadherin alpha 11 ///	NM_014005 /// NM_018898 /// NM_018899 /// NM_018900 /// NM_018901 /// NM_018902	0.77	0.69	0.53	0.653926	0.00106772	0.00740877		WDR45L	209076_s_at	WDR45L	WDR45-like	NM_019613	0.63	0.66	0.71	0.667241	0.000196262	0.00261135
PCDHAC1	224212_s_at	PCDHA1 /// PCDHA10 /// PCDHA11 /// PCDHA12 /// PCDHA13 /// PCDHA2 /// PCDHA3 /// PCDHA4 /// PCDHA5 /// PCDHA6 /// PCDHA7 /// PCDHA8 /// PCDHA9 /// PCDHAC1 /// PCDHAC2	protocadherin alpha 1 /// protocadherin alpha 10 /// protocadherin alpha 11 ///	NM_014005 /// NM_018898 /// NM_018899 /// NM_018900 /// NM_018901 /// NM_018902	0.77	0.69	0.53	0.653926	0.00106772	0.00740877		AGPAT4	228667_at	AGPAT4	1-acylglycerol-3-phosphate O-acyltransferase 4 (lysophosphatidic acid acyltransf	NM_020133	0.46	0.76	0.86	0.667386	0.00753553	0.0285112
PCDHA8	224212_s_at	PCDHA1 /// PCDHA10 /// PCDHA11 /// PCDHA12 /// PCDHA13 /// PCDHA2 /// PCDHA3 /// PCDHA4 /// PCDHA5 /// PCDHA6 /// PCDHA7 /// PCDHA8 /// PCDHA9 /// PCDHAC1 /// PCDHAC2	protocadherin alpha 1 /// protocadherin alpha 10 /// protocadherin alpha 11 ///	NM_014005 /// NM_018898 /// NM_018899 /// NM_018900 /// NM_018901 /// NM_018902	0.77	0.69	0.53	0.653926	0.00106772	0.00740877		SLC27A5	219733_s_at	SLC27A5	solute carrier family 27 (fatty acid transporter), member 5	NM_012254	0.66	0.69	0.65	0.667467	0.000162911	0.00233887
PCDHA9	224212_s_at	PCDHA1 /// PCDHA10 /// PCDHA11 /// PCDHA12 /// PCDHA13 /// PCDHA2 /// PCDHA3 /// PCDHA4 /// PCDHA5 /// PCDHA6 /// PCDHA7 /// PCDHA8 /// PCDHA9 /// PCDHAC1 /// PCDHAC2	protocadherin alpha 1 /// protocadherin alpha 10 /// protocadherin alpha 11 ///	NM_014005 /// NM_018898 /// NM_018899 /// NM_018900 /// NM_018901 /// NM_018902	0.77	0.69	0.53	0.653926	0.00106772	0.00740877		MFSD5	212861_at	MFSD5	major facilitator superfamily domain containing 5	NM_032889	0.59	0.76	0.66	0.667615	0.000428103	0.00426972
PCDHA12	224212_s_at	PCDHA1 /// PCDHA10 /// PCDHA11 /// PCDHA12 /// PCDHA13 /// PCDHA2 /// PCDHA3 /// PCDHA4 /// PCDHA5 /// PCDHA6 /// PCDHA7 /// PCDHA8 /// PCDHA9 /// PCDHAC1 /// PCDHAC2	protocadherin alpha 1 /// protocadherin alpha 10 /// protocadherin alpha 11 ///	NM_014005 /// NM_018898 /// NM_018899 /// NM_018900 /// NM_018901 /// NM_018902	0.77	0.69	0.53	0.653926	0.00106772	0.00740877		ATP10B	214070_s_at	ATP10B	ATPase, class V, type 10B	NM_025153	0.66	0.75	0.6	0.667669	0.000371745	0.00391136
PCDHA2	224212_s_at	PCDHA1 /// PCDHA10 /// PCDHA11 /// PCDHA12 /// PCDHA13 /// PCDHA2 /// PCDHA3 /// PCDHA4 /// PCDHA5 /// PCDHA6 /// PCDHA7 /// PCDHA8 /// PCDHA9 /// PCDHAC1 /// PCDHAC2	protocadherin alpha 1 /// protocadherin alpha 10 /// protocadherin alpha 11 ///	NM_014005 /// NM_018898 /// NM_018899 /// NM_018900 /// NM_018901 /// NM_018902	0.77	0.69	0.53	0.653926	0.00106772	0.00740877		CSF1	209716_at	CSF1	colony stimulating factor 1 (macrophage)	NM_000757 /// NM_172210 /// NM_172211 /// NM_172212	0.76	0.68	0.57	0.667686	0.000546841	0.00497048
PCDHA4	224212_s_at	PCDHA1 /// PCDHA10 /// PCDHA11 /// PCDHA12 /// PCDHA13 /// PCDHA2 /// PCDHA3 /// PCDHA4 /// PCDHA5 /// PCDHA6 /// PCDHA7 /// PCDHA8 /// PCDHA9 /// PCDHAC1 /// PCDHAC2	protocadherin alpha 1 /// protocadherin alpha 10 /// protocadherin alpha 11 ///	NM_014005 /// NM_018898 /// NM_018899 /// NM_018900 /// NM_018901 /// NM_018902	0.77	0.69	0.53	0.653926	0.00106772	0.00740877		C11orf17	220987_s_at	C11orf17 /// NUAK2	chromosome 11 open reading frame 17 /// NUAK family, SNF1-like kinase, 2	NM_020642 /// NM_030952 /// NM_182901	0.66	0.71	0.64	0.667731	0.000179633	0.00247281
TUBA4A	212242_at	TUBA4A	tubulin, alpha 4a	NM_006000	0.59	0.67	0.71	0.654053	0.000250197	0.00293626		NUAK2	220987_s_at	C11orf17 /// NUAK2	chromosome 11 open reading frame 17 /// NUAK family, SNF1-like kinase, 2	NM_020642 /// NM_030952 /// NM_182901	0.66	0.71	0.64	0.667731	0.000179633	0.00247281
MCOLN2	230110_at	MCOLN2	mucolipin 2	NM_153259	0.59	0.76	0.62	0.654325	0.000408255	0.00396043		FBXO34	218539_at	FBXO34	F-box protein 34	NM_017943 /// NM_152231	0.63	0.72	0.66	0.667744	0.000205619	0.00268995
ARPC5L	226914_at	ARPC5L	actin related protein 2/3 complex, subunit 5-like	NM_030978	0.65	0.64	0.68	0.6544	0.000127176	0.00194862		TBC1D5	201814_at	TBC1D5	TBC1 domain family, member 5	NM_001134380 /// NM_001134381 /// NM_014744	0.65	0.68	0.67	0.667776	0.000152997	0.00224625
SERP1	200969_at	SERP1	stress-associated endoplasmic reticulum protein 1	NM_014445	0.7	0.63	0.64	0.654442	0.000158244	0.00221845		PLS3	201215_at	PLS3	plastin 3 (T isoform)	NM_001136025 /// NM_005032	0.6	0.71	0.7	0.667799	0.000268098	0.00319524
NR1H3	1565717_s_at	FUS /// NR1H3	fusion (involved in t(12;16) in malignant liposarcoma) /// nuclear receptor subf	NM_001130101 /// NM_001130102 /// NM_004960 /// NM_005693	0.69	0.77	0.53	0.654495	0.00114729	0.0077468		PIP4K2C	218942_at	PIP4K2C	phosphatidylinositol-5-phosphate 4-kinase, type II, gamma	NM_001146258 /// NM_001146259 /// NM_001146260 /// NM_024779	0.62	0.71	0.68	0.667851	0.00020035	0.00264261
SLMAP	222924_at	SLMAP	sarcolemma associated protein	NM_007159	0.56	0.86	0.58	0.654898	0.00221764	0.0120559		FBXO3	238686_at	FBXO3	F-box protein 3	NM_012175 /// NM_033406	0.65	0.74	0.62	0.667906	0.000275294	0.00325053
ATP6V0C	200954_at	ATP6V0C	ATPase, H+ transporting, lysosomal 16kDa, V0 subunit c	NM_001694	0.67	0.69	0.61	0.655179	0.000178342	0.00235846		PARP9	227807_at	PARP9	poly (ADP-ribose) polymerase family, member 9	NM_001146102 /// NM_001146103 /// NM_001146104 /// NM_001146105 /// NM_001146106	0.4	0.88	0.85	0.667983	0.0220007	0.0599033
BRCC3	216521_s_at	BRCC3	BRCA1/BRCA2-containing complex, subunit 3	NM_001018055 /// NM_024332	0.57	0.78	0.63	0.65518	0.000643445	0.00527788		FUT8	1554930_a_at	FUT8	fucosyltransferase 8 (alpha (1,6) fucosyltransferase)	NM_004480 /// NM_178154 /// NM_178155 /// NM_178156 /// NM_178157	0.55	0.85	0.64	0.668233	0.00178802	0.0108399
GARNL1	214855_s_at	GARNL1	GTPase activating Rap/RanGAP domain-like 1	NM_014990 /// NM_194301	0.58	0.74	0.66	0.655287	0.000374432	0.00375644		TNFAIP8L1	227420_at	TNFAIP8L1	tumor necrosis factor, alpha-induced protein 8-like 1	NM_152362	0.64	0.75	0.63	0.668861	0.000295405	0.00339713
NFYA	204108_at	NFYA	nuclear transcription factor Y, alpha	NM_002505 /// NM_021705	0.51	0.86	0.64	0.655311	0.00281544	0.0141714		TMEM65	241342_at	TMEM65	transmembrane protein 65	NM_194291	0.59	0.68	0.75	0.668998	0.000427732	0.00426963
UBE3C	201817_at	UBE3C	ubiquitin protein ligase E3C	NM_014671	0.6	0.7	0.67	0.65587	0.000201394	0.00254979		MSI2	243010_at	MSI2	musashi homolog 2 (Drosophila)	NM_138962 /// NM_170721	0.58	0.69	0.74	0.668999	0.000414395	0.00418022
PYCARD	221666_s_at	PYCARD	PYD and CARD domain containing	NM_013258 /// NM_145182	0.62	0.83	0.54	0.656013	0.0016581	0.00992755		DNAJC10	229588_at	DNAJC10	DnaJ (Hsp40) homolog, subfamily C, member 10	NM_018981	0.56	0.72	0.74	0.669076	0.000722377	0.00595361
UBE2M	203109_at	UBE2M	ubiquitin-conjugating enzyme E2M (UBC12 homolog, yeast)	NM_003969	0.63	0.7	0.64	0.656033	0.000157205	0.00221078		STIP1	212009_s_at	STIP1	stress-induced-phosphoprotein 1	NM_006819	0.68	0.77	0.57	0.669184	0.000642865	0.00551971
TNFAIP3	202643_s_at	TNFAIP3	tumor necrosis factor, alpha-induced protein 3	NM_006290	0.65	0.81	0.54	0.656217	0.00140518	0.0088846		PSMB6	208827_at	PSMB6	proteasome (prosome, macropain) subunit, beta type, 6	NM_002798	0.68	0.64	0.69	0.669341	0.000178603	0.00246613
B9D1	210534_s_at	B9D1	B9 protein domain 1	NM_015681	0.64	0.68	0.65	0.656274	0.000133421	0.00201103		PPAP2B	212230_at	PPAP2B	phosphatidic acid phosphatase type 2B	NM_003713 /// NM_177414	0.58	0.64	0.82	0.669361	0.000970825	0.00719848
SYNC	221276_s_at	SYNC	syncoilin, intermediate filament protein	NM_001161708 /// NM_030786	0.52	0.9	0.6	0.6563	0.0042998	0.0189993		PLS1	205190_at	PLS1	plastin 1 (I isoform)	NM_001145319 /// NM_002670	0.59	0.71	0.72	0.669589	0.000360871	0.00384145
RNASEH1	218497_s_at	RNASEH1	ribonuclease H1	NM_002936	0.62	0.66	0.69	0.656473	0.000154158	0.00217864		FLJ41603	227717_at	FLJ41603	FLJ41603 protein	NM_001001669	0.52	0.71	0.81	0.669679	0.00209848	0.0119967
PSMD1	201198_s_at	PSMD1	proteasome (prosome, macropain) 26S subunit, non-ATPase, 1	NM_002807	0.67	0.7	0.61	0.656502	0.000194756	0.00248975		L2HGDH	224460_s_at	L2HGDH	L-2-hydroxyglutarate dehydrogenase	NM_024884	0.74	0.65	0.62	0.669688	0.000264284	0.00316283
UBTD1	219172_at	UBTD1	ubiquitin domain containing 1	NM_024954	0.67	0.73	0.58	0.656547	0.000347355	0.00359174		ACOT2	202982_s_at	ACOT1 /// ACOT2	acyl-CoA thioesterase 1 /// acyl-CoA thioesterase 2	NM_001037161 /// NM_006821	0.74	0.76	0.54	0.669839	0.00117925	0.00822006
MFSD5	212861_at	MFSD5	major facilitator superfamily domain containing 5	NM_032889	0.58	0.75	0.65	0.656618	0.000404895	0.00393648		ACOT1	202982_s_at	ACOT1 /// ACOT2	acyl-CoA thioesterase 1 /// acyl-CoA thioesterase 2	NM_001037161 /// NM_006821	0.74	0.76	0.54	0.669839	0.00117925	0.00822006
FBXO8	1554806_a_at	FBXO8	F-box protein 8	NM_012180	0.66	0.68	0.63	0.65664	0.000141018	0.0020614		PGAP1	213469_at	PGAP1	post-GPI attachment to proteins 1	NM_024989	0.66	0.63	0.72	0.669869	0.000218101	0.00279424
CNIH4	218728_s_at	CNIH4	cornichon homolog 4 (Drosophila)	NM_014184	0.64	0.71	0.62	0.656726	0.000196138	0.00250541		HPCAL1	205462_s_at	HPCAL1	hippocalcin-like 1	NM_002149 /// NM_134421	0.79	0.64	0.59	0.669946	0.000682687	0.00573779
FIG4	203656_at	FIG4	FIG4 homolog (S. cerevisiae)	NM_014845	0.64	0.59	0.74	0.65681	0.000336798	0.00353258		SLC30A9	229500_at	SLC30A9	solute carrier family 30 (zinc transporter), member 9	NM_006345	0.66	0.71	0.65	0.670279	0.000191847	0.002573
SLC25A46	226831_at	SLC25A46	Solute carrier family 25, member 46	NM_138773	0.66	0.64	0.67	0.657007	0.000132423	0.00200078		IFI27L2	223626_x_at	IFI27L2	interferon, alpha-inducible protein 27-like 2	NM_032036	0.64	0.71	0.66	0.67031	0.000194444	0.00259469
LASS2	222212_s_at	LASS2	LAG1 homolog, ceramide synthase 2	NM_022075 /// NM_181746	0.64	0.73	0.61	0.657054	0.000266684	0.00304685		SLC25A17	211754_s_at	SLC25A17	solute carrier family 25 (mitochondrial carrier; peroxisomal membrane protein, 3	NM_006358	0.68	0.64	0.7	0.670434	0.000188203	0.0025402
ACOT7	215728_s_at	ACOT7	acyl-CoA thioesterase 7	NM_007274 /// NM_181864 /// NM_181865 /// NM_181866	0.68	0.72	0.58	0.657144	0.000358384	0.00365905		SLC44A5	1569112_at	SLC44A5	solute carrier family 44, member 5	NM_001130058 /// NM_152697	0.68	0.65	0.68	0.670597	0.000167232	0.00237683
RSC1A1	238519_at	RSC1A1	regulatory solute carrier protein, family 1, member 1	NM_006511	0.59	0.79	0.61	0.657441	0.000708225	0.00562411		GM2A	215891_s_at	GM2A	GM2 ganglioside activator	NM_000405	0.56	0.62	0.86	0.670789	0.0019081	0.011328
AP1S1	205196_s_at	AP1S1	adaptor-related protein complex 1, sigma 1 subunit	NM_001283	0.68	0.64	0.66	0.657637	0.000137665	0.00204273		STX16	1558249_s_at	STX16	syntaxin 16	NM_001001433 /// NM_001134772 /// NM_001134773 /// NM_003763	0.56	0.9	0.6	0.670837	0.0029851	0.0151426
PLAUR	214866_at	PLAUR	plasminogen activator, urokinase receptor	NM_001005376 /// NM_001005377 /// NM_002659	0.52	0.69	0.78	0.657659	0.00147961	0.00920364		ABCC2	206155_at	ABCC2	ATP-binding cassette, sub-family C (CFTR/MRP), member 2	NM_000392	0.57	0.72	0.73	0.670897	0.000565812	0.00508188
FAM158A	219203_at	FAM158A	family with sequence similarity 158, member A	NM_016049	0.71	0.69	0.58	0.657867	0.000316594	0.00340343		CLU	208791_at	CLU	clusterin	NM_001831 /// NM_203339	0.97	0.63	0.5	0.670903	0.00846831	0.0309856
C9orf86	219828_at	C9orf86	chromosome 9 open reading frame 86	NM_017995 /// NM_024718	0.57	0.59	0.85	0.658383	0.00178938	0.0104512		G2E3	223255_at	G2E3	G2/M-phase specific E3 ubiquitin ligase	NM_017769	0.68	0.64	0.69	0.671066	0.000184759	0.0025194
PSMB6	208827_at	PSMB6	proteasome (prosome, macropain) subunit, beta type, 6	NM_002798	0.63	0.7	0.64	0.658529	0.000174162	0.00232735		HN1	222396_at	HN1	hematological and neurological expressed 1	NM_001002032 /// NM_001002033 /// NM_016185	0.6	0.71	0.71	0.671077	0.000307754	0.00346756
SLC25A1	210010_s_at	SLC25A1	solute carrier family 25 (mitochondrial carrier; citrate transporter), member 1	NM_005984	0.65	0.69	0.63	0.658547	0.000157538	0.00221279		BCL11A	219497_s_at	BCL11A	B-cell CLL/lymphoma 11A (zinc finger protein)	NM_018014 /// NM_022893 /// NM_138559	0.66	0.64	0.71	0.671198	0.000199929	0.00264197
TMEM184C	219074_at	TMEM184C	transmembrane protein 184C	NM_018241	0.56	0.69	0.74	0.658639	0.000597819	0.0050398		ATP6V0D1	212041_at	ATP6V0D1	ATPase, H+ transporting, lysosomal 38kDa, V0 subunit d1	NM_004691	0.75	0.68	0.59	0.67121	0.00043483	0.00431051
SLC38A9	235241_at	SLC38A9	solute carrier family 38, member 9	NM_173514	0.62	0.64	0.72	0.659006	0.000214012	0.00266544		SLC20A2	202744_at	SLC20A2	solute carrier family 20 (phosphate transporter), member 2	NM_006749	0.66	0.69	0.66	0.671317	0.000171049	0.00240354
STX4	229395_at	STX4	syntaxin 4	NM_004604	0.57	0.74	0.68	0.659037	0.000471318	0.00432564		POLR2J	212782_x_at	POLR2J	polymerase (RNA) II (DNA directed) polypeptide J, 13.3kDa	NM_006234	0.69	0.66	0.67	0.671656	0.000167603	0.00237884
DIAPH3	229097_at	DIAPH3	diaphanous homolog 3 (Drosophila)	NM_001042517 /// NM_030932	0.64	0.72	0.62	0.659153	0.000214176	0.00266544		ABCB6	203192_at	ABCB6	ATP-binding cassette, sub-family B (MDR/TAP), member 6	NM_005689	0.68	0.69	0.65	0.671775	0.000177543	0.0024587
MRPL9	211594_s_at	MRPL9	mitochondrial ribosomal protein L9	NM_031420	0.65	0.66	0.66	0.659279	0.000134849	0.00202476		ERCC8	205162_at	ERCC8	excision repair cross-complementing rodent repair deficiency, complementation gr	NM_000082	0.59	0.73	0.7	0.672139	0.000371492	0.00390999
SLC30A9	229500_at	SLC30A9	solute carrier family 30 (zinc transporter), member 9	NM_006345	0.57	0.7	0.72	0.659339	0.000469667	0.00431923		HECW2	232080_at	HECW2	HECT, C2 and WW domain containing E3 ubiquitin protein ligase 2	NM_020760	0.59	0.73	0.7	0.672294	0.000403652	0.00410571
LYSMD2	226748_at	LYSMD2	LysM, putative peptidoglycan-binding, domain containing 2	NM_001143917 /// NM_153374	0.63	0.69	0.66	0.659735	0.000166755	0.00228091		ROD1	224617_at	ROD1	ROD1 regulator of differentiation 1 (S. pombe)	NM_001163788 /// NM_001163790 /// NM_005156	0.65	0.68	0.69	0.672294	0.000180237	0.00247793
PECR	221142_s_at	PECR	peroxisomal trans-2-enoyl-CoA reductase	NM_018441	0.66	0.66	0.66	0.659792	0.000135243	0.00202685		UBE2NL	217393_x_at	UBE2NL	ubiquitin-conjugating enzyme E2N-like	NM_001012989	0.63	0.72	0.67	0.672722	0.000227032	0.00287277
NUAK1	204589_at	NUAK1	NUAK family, SNF1-like kinase, 1	NM_014840	0.7	0.68	0.6	0.659998	0.000229915	0.00278932		COPB2	201098_at	COPB2	coatomer protein complex, subunit beta 2 (beta prime)	NM_004766 /// NR_023350	0.61	0.78	0.64	0.672726	0.00052422	0.00483398
PDZK1IP1	219630_at	PDZK1IP1	PDZK1 interacting protein 1	NM_005764	0.6	0.82	0.59	0.660342	0.00111487	0.0076131		CCL20	205476_at	CCL20	chemokine (C-C motif) ligand 20	NM_001130046 /// NM_004591	0.63	0.72	0.67	0.672758	0.000239839	0.00297676
CD47	226016_at	CD47	CD47 molecule	NM_001025079 /// NM_001777 /// NM_198793	0.72	0.64	0.63	0.660388	0.000226506	0.00276436		OAS3	218400_at	OAS3	2'-5'-oligoadenylate synthetase 3, 100kDa	NM_006187	0.48	1.08	0.59	0.672855	0.0194681	0.055172
XPNPEP1	208453_s_at	XPNPEP1	X-prolyl aminopeptidase (aminopeptidase P) 1, soluble	NM_020383	0.66	0.68	0.64	0.660436	0.000151598	0.00215406		WNT5A	213425_at	WNT5A	wingless-type MMTV integration site family, member 5A	NM_003392	0.62	0.7	0.7	0.672894	0.000245242	0.0030214
PAIP1	208051_s_at	PAIP1	poly(A) binding protein interacting protein 1	NM_006451 /// NM_182789 /// NM_183323	0.58	0.66	0.76	0.660497	0.000505108	0.00452602		ABHD6	221679_s_at	ABHD6	abhydrolase domain containing 6	NM_020676	0.53	0.88	0.65	0.673251	0.00310161	0.0155464
PRKACB	202741_at	PRKACB	protein kinase, cAMP-dependent, catalytic, beta	NM_002731 /// NM_182948 /// NM_207578	0.69	0.64	0.65	0.660521	0.000158963	0.00222557		CKS2	204170_s_at	CKS2	CDC28 protein kinase regulatory subunit 2	NM_001827	0.64	0.78	0.61	0.673362	0.000528938	0.00485882
RAB8A	208819_at	RAB8A	RAB8A, member RAS oncogene family	NM_005370	0.72	0.71	0.57	0.660528	0.000490282	0.00443879		UROD	208971_at	UROD	uroporphyrinogen decarboxylase	NM_000374	0.8	0.65	0.59	0.673519	0.000736137	0.00603681
ARL4C	202206_at	ARL4C	ADP-ribosylation factor-like 4C	NM_005737	0.66	0.64	0.69	0.660552	0.000155122	0.00218931		ADAL	239711_at	ADAL	adenosine deaminase-like	NM_001012969 /// NM_001159280	0.66	0.74	0.62	0.673536	0.000300615	0.00343032
PPIF	201490_s_at	PPIF	peptidylprolyl isomerase F	NM_005729	0.55	0.73	0.71	0.660616	0.000742697	0.00579565		TMEM183A	212164_at	TMEM183A	transmembrane protein 183A	NM_138391	0.67	0.65	0.7	0.673719	0.000190851	0.0025618
DNAJC21	235032_at	DNAJC21	DnaJ (Hsp40) homolog, subfamily C, member 21	NM_001012339 /// NM_194283	0.59	0.71	0.69	0.660707	0.000287653	0.00319823		CLIP1	210716_s_at	CLIP1	CAP-GLY domain containing linker protein 1	NM_002956 /// NM_198240	0.68	0.72	0.62	0.673739	0.00025573	0.00310619
CBX5	226085_at	CBX5	chromobox homolog 5 (HP1 alpha homolog, Drosophila)	NM_001127321 /// NM_001127322 /// NM_012117	0.69	0.79	0.53	0.660774	0.00143138	0.0089839		CDS2	212862_at	CDS2	CDP-diacylglycerol synthase (phosphatidate cytidylyltransferase) 2	NM_003818	0.66	0.72	0.65	0.673783	0.000212365	0.00274699
HS2ST1	203284_s_at	HS2ST1	heparan sulfate 2-O-sulfotransferase 1	NM_001134492 /// NM_012262	0.62	0.67	0.7	0.660782	0.000196353	0.00250612		CPE	201116_s_at	CPE	carboxypeptidase E	NM_001873	0.81	0.57	0.66	0.674118	0.0010465	0.00758241
DSG2	1553105_s_at	DSG2	desmoglein 2	NM_001943	0.64	0.76	0.6	0.66086	0.000447638	0.00418718		CHEK2	210416_s_at	CHEK2	CHK2 checkpoint homolog (S. pombe)	NM_001005735 /// NM_007194 /// NM_145862	0.68	0.76	0.59	0.67435	0.000482342	0.0045903
TBC1D5	201813_s_at	TBC1D5	TBC1 domain family, member 5	NM_001134380 /// NM_001134381 /// NM_014744	0.63	0.69	0.67	0.66098	0.000172781	0.00231407		RNF38	218528_s_at	RNF38	ring finger protein 38	NM_022781 /// NM_194328 /// NM_194329 /// NM_194330 /// NM_194332	0.69	0.65	0.67	0.674465	0.000187288	0.00253972
LIMA1	222457_s_at	LIMA1	LIM domain and actin binding 1	NM_001113546 /// NM_001113547 /// NM_016357	0.63	0.79	0.58	0.66114	0.000791783	0.00604828		RAB22A	218360_at	RAB22A	RAB22A, member RAS oncogene family	NM_020673	0.7	0.73	0.6	0.674709	0.00038395	0.00398648
GGA2	210658_s_at	GGA2	golgi associated, gamma adaptin ear containing, ARF binding protein 2	NM_015044	0.67	0.66	0.65	0.661343	0.000142181	0.00207257		ATP10D	213238_at	ATP10D	ATPase, class V, type 10D	NM_020453	0.57	0.72	0.76	0.674886	0.000770454	0.00620615
FJX1	219522_at	FJX1	four jointed box 1 (Drosophila)	NM_014344	0.6	0.77	0.63	0.661429	0.000506604	0.00453426		DUSP14	203367_at	DUSP14	dual specificity phosphatase 14	NM_007026	0.67	0.68	0.68	0.6749	0.00017793	0.00246112
PLXDC2	227276_at	PLXDC2	plexin domain containing 2	NM_032812	0.54	0.84	0.63	0.661483	0.00197147	0.0111506		HN1L	212115_at	HN1L	hematological and neurological expressed 1-like	NM_144570	0.61	0.71	0.71	0.674952	0.000291189	0.00336826
SERPINF2	205075_at	SERPINF2	serpin peptidase inhibitor, clade F (alpha-2 antiplasmin, pigment epithelium der	NM_000934	0.77	0.89	0.43	0.661497	0.0148692	0.0450354		USP38	223288_at	USP38	ubiquitin specific peptidase 38	NM_032557	0.62	0.67	0.74	0.674989	0.000301103	0.00343039
DDAH2	215537_x_at	DDAH2	dimethylarginine dimethylaminohydrolase 2	NM_013974	0.81	0.63	0.57	0.661574	0.00106716	0.00740781		MTUS1	212096_s_at	MTUS1	mitochondrial tumor suppressor 1	NM_001001924 /// NM_001001925 /// NM_001001931 /// NM_020749	0.69	0.75	0.59	0.675084	0.000460093	0.00446386
EIF5A	201123_s_at	EIF5A	eukaryotic translation initiation factor 5A	NM_001143760 /// NM_001143761 /// NM_001143762 /// NM_001970	0.63	0.7	0.66	0.661863	0.000189172	0.00244419		TFRC	207332_s_at	TFRC	transferrin receptor (p90, CD71)	NM_001128148 /// NM_003234	0.57	0.77	0.7	0.675085	0.000779352	0.0062509
RHOD	209885_at	RHOD	ras homolog gene family, member D	NM_014578	0.58	0.74	0.67	0.661977	0.000421236	0.0040278		NFYA	204108_at	NFYA	nuclear transcription factor Y, alpha	NM_002505 /// NM_021705	0.54	0.76	0.75	0.6752	0.00124246	0.00848612
TMEM183B	212165_at	TMEM183A /// TMEM183B	transmembrane protein 183A /// transmembrane protein 183B	NM_001079809 /// NM_138391	0.69	0.64	0.66	0.662185	0.000168913	0.00228719		BSG	208677_s_at	BSG	basigin (Ok blood group)	NM_001728 /// NM_198589 /// NM_198591	0.71	0.72	0.61	0.675272	0.00033386	0.00365176
KIAA0368	212427_at	KIAA0368	KIAA0368	NM_001080398	0.73	0.64	0.63	0.662448	0.00024145	0.00287759		SULT1E1	219934_s_at	SULT1E1	sulfotransferase family 1E, estrogen-preferring, member 1	NM_005420	0.66	0.65	0.72	0.675348	0.000219703	0.002809
RAB22A	218360_at	RAB22A	RAB22A, member RAS oncogene family	NM_020673	0.64	0.65	0.71	0.662468	0.000192391	0.00247396		ABCC10	213485_s_at	ABCC10	ATP-binding cassette, sub-family C (CFTR/MRP), member 10	NM_033450	0.58	0.7	0.75	0.675392	0.000564663	0.0050765
DENR	221509_at	DENR	density-regulated protein	NM_003677	0.65	0.67	0.67	0.662606	0.000150966	0.0021509		HPRT1	202854_at	HPRT1	hypoxanthine phosphoribosyltransferase 1	NM_000194	0.63	0.77	0.64	0.676003	0.000444538	0.00436604
UBE2B	211763_s_at	UBE2B	ubiquitin-conjugating enzyme E2B (RAD6 homolog)	NM_003337	0.7	0.7	0.59	0.662633	0.00033388	0.00351368		DBNL	222429_at	DBNL	drebrin-like	NM_001014436 /// NM_001122956 /// NM_014063	0.74	0.82	0.51	0.676054	0.00310826	0.0155705
DLG3	212729_at	DLG3	discs, large homolog 3 (Drosophila)	NM_020730 /// NM_021120	0.47	0.84	0.74	0.663024	0.00588704	0.0236967		EMB	226789_at	EMB	embigin homolog (mouse)	NM_198449	0.58	0.76	0.7	0.676216	0.000583428	0.00518298
SYNGR2	201079_at	SYNGR2	synaptogyrin 2	NM_004710	0.63	0.77	0.61	0.66349	0.000460068	0.00426568		STX6	212799_at	STX6	syntaxin 6	NM_005819	0.61	0.72	0.7	0.676686	0.000340013	0.00369237
TXNDC17	224511_s_at	TXNDC17	thioredoxin domain containing 17	NM_032731	0.66	0.68	0.65	0.663783	0.000157561	0.00221279		FER	206412_at	FER	fer (fps/fes related) tyrosine kinase	NM_005246	0.7	0.69	0.64	0.676735	0.000220512	0.00281605
LSM4	202736_s_at	LSM4	LSM4 homolog, U6 small nuclear RNA associated (S. cerevisiae)	NM_012321	0.66	0.69	0.64	0.66382	0.000173061	0.00231592		PYGL	202990_at	PYGL	phosphorylase, glycogen, liver	NM_001163940 /// NM_002863	0.64	0.79	0.62	0.676819	0.00060402	0.00529342
VPS54	222627_at	VPS54	vacuolar protein sorting 54 homolog (S. cerevisiae)	NM_001005739 /// NM_016516	0.57	0.69	0.74	0.664106	0.000522345	0.00462607		KPNA2	211762_s_at	KPNA2	karyopherin alpha 2 (RAG cohort 1, importin alpha 1)	NM_002266	0.64	0.8	0.61	0.676838	0.000738705	0.00604851
TYSND1	225877_at	TYSND1	trypsin domain containing 1	NM_001040273 /// NM_173555	0.66	0.76	0.58	0.664147	0.000541432	0.00473211		HEXIM1	202815_s_at	HEXIM1	hexamethylene bis-acetamide inducible 1	NM_006460	0.72	0.72	0.6	0.677275	0.000412199	0.00416468
AP4E1	228164_at	AP4E1	adaptor-related protein complex 4, epsilon 1 subunit	NM_007347	0.67	0.69	0.63	0.664188	0.000175422	0.00233783		KRT18	201596_x_at	KRT18	keratin 18	NM_000224 /// NM_199187	0.69	0.69	0.65	0.677279	0.000207379	0.00270638
TPMT	203671_at	TPMT	thiopurine S-methyltransferase	NM_000367	0.64	0.7	0.66	0.664346	0.000183209	0.00239168		EFEMP1	201843_s_at	EFEMP1	EGF-containing fibulin-like extracellular matrix protein 1	NM_001039348 /// NM_001039349 /// NM_004105	0.68	0.7	0.65	0.677581	0.000218476	0.00279792
FYTTD1	224642_at	FYTTD1	forty-two-three domain containing 1	NM_001011537 /// NM_032288 /// NR_027840	0.65	0.71	0.64	0.664405	0.000194269	0.00248962		FAM18B	218446_s_at	FAM18B	family with sequence similarity 18, member B	NM_016078	0.78	0.66	0.6	0.677904	0.000577822	0.00515432
HSD17B8	213540_at	HSD17B8	hydroxysteroid (17-beta) dehydrogenase 8	NM_014234	0.71	0.75	0.55	0.664534	0.000962914	0.00692067		ITPR2	202660_at	ITPR2	inositol 1,4,5-triphosphate receptor, type 2	NM_002223	0.61	0.59	0.87	0.677984	0.00199089	0.0116381
UBE2NL	217393_x_at	UBE2NL	ubiquitin-conjugating enzyme E2N-like	NM_001012989	0.66	0.62	0.73	0.664637	0.000262115	0.00301643		RNF144B	239704_at	RNF144B	ring finger protein 144B	NM_182757	0.56	0.7	0.8	0.678219	0.00121996	0.00840248
PANK3	218433_at	PANK3	pantothenate kinase 3	NM_024594	0.59	0.7	0.71	0.664651	0.000368405	0.00371558		SUB1	221727_at	SUB1	SUB1 homolog (S. cerevisiae)	NM_006713	0.61	0.77	0.67	0.67846	0.000498584	0.00468979
FH	203032_s_at	FH	fumarate hydratase	NM_000143	0.57	0.69	0.74	0.664657	0.000546047	0.0047581		COX5B	213735_s_at	COX5B	cytochrome c oxidase subunit Vb	NM_001862	0.6	0.67	0.78	0.678499	0.00058926	0.00521826
MAST4	225611_at	MAST4	microtubule associated serine/threonine kinase family member 4	NM_015183 /// NM_198828	0.58	0.74	0.68	0.664819	0.000463182	0.00428194		CARD10	210026_s_at	CARD10	caspase recruitment domain family, member 10	NM_014550	0.57	0.72	0.75	0.678689	0.000743231	0.00606837
OGFOD1	221090_s_at	OGFOD1	2-oxoglutarate and iron-dependent oxygenase domain containing 1	NM_018233	0.7	0.72	0.58	0.664905	0.000419816	0.00402277		KLHL8	242648_at	KLHL8	kelch-like 8 (Drosophila)	NM_020803	0.64	0.7	0.7	0.678747	0.000244835	0.00301755
EPB41L2	201719_s_at	EPB41L2	erythrocyte membrane protein band 4.1-like 2	NM_001135554 /// NM_001135555 /// NM_001431	0.81	0.79	0.46	0.665199	0.00747709	0.0280499		OAS1	202869_at	OAS1	2',5'-oligoadenylate synthetase 1, 40/46kDa	NM_001032409 /// NM_002534 /// NM_016816	0.53	1.23	0.48	0.678803	0.0422661	0.0942454
ITPR2	202660_at	ITPR2	inositol 1,4,5-triphosphate receptor, type 2	NM_002223	0.51	0.81	0.71	0.665202	0.00266752	0.0136703		PAIP1	208051_s_at	PAIP1	poly(A) binding protein interacting protein 1	NM_006451 /// NM_182789 /// NM_183323	0.61	0.79	0.65	0.678971	0.000597774	0.00527121
NAP1L1	1556121_at	NAP1L1	nucleosome assembly protein 1-like 1	NM_004537 /// NM_139207	0.68	0.65	0.67	0.665317	0.000161088	0.00224074		AP1S1	205195_at	AP1S1	adaptor-related protein complex 1, sigma 1 subunit	NM_001283	0.87	0.71	0.51	0.679281	0.00472599	0.0208262
G2E3	223254_s_at	G2E3	G2/M-phase specific E3 ubiquitin ligase	NM_017769	0.51	1.07	0.54	0.66582	0.0190718	0.0535821		NIP7	219031_s_at	NIP7	nuclear import 7 homolog (S. cerevisiae)	NM_016101	0.69	0.7	0.65	0.679318	0.000222397	0.00283189
AMOTL1	225459_at	AMOTL1	angiomotin like 1	NM_130847	0.64	0.74	0.63	0.666033	0.000287875	0.00319957		ATP5G1	208972_s_at	ATP5G1	ATP synthase, H+ transporting, mitochondrial F0 complex, subunit C1 (subunit 9)	NM_001002027 /// NM_005175	0.63	0.65	0.77	0.679323	0.000452514	0.0044257
COPB2	201098_at	COPB2	coatomer protein complex, subunit beta 2 (beta prime)	NM_004766 /// NR_023350	0.67	0.64	0.69	0.666037	0.00017371	0.00232355		PRKY	204060_s_at	PRKX /// PRKY	protein kinase, X-linked /// protein kinase, Y-linked	NM_002760 /// NM_005044 /// NR_028062	0.55	0.73	0.78	0.679384	0.001292	0.00869158
TRAF4	211899_s_at	TRAF4	TNF receptor-associated factor 4	NM_004295	0.6	0.84	0.59	0.666075	0.00150806	0.00932166		AP1S2	203300_x_at	AP1S2	adaptor-related protein complex 1, sigma 2 subunit	NM_003916	0.76	0.67	0.61	0.679434	0.000466647	0.00450157
PRRG1	205618_at	PRRG1	proline rich Gla (G-carboxyglutamic acid) 1	NM_000950 /// NM_001142395	0.61	0.69	0.71	0.666092	0.000262329	0.0030168		TRIM52	221897_at	TRIM52	tripartite motif-containing 52	NM_032765	0.64	0.75	0.66	0.679479	0.000323477	0.00358132
TMEM57	241364_at	TMEM57	transmembrane protein 57	NM_018202	0.65	0.58	0.79	0.66612	0.000822065	0.00621483		MARVELD2	235141_at	MARVELD2	MARVEL domain containing 2	NM_001038603 /// NM_144724	0.55	0.67	0.85	0.679624	0.00224188	0.0125391
SLC47A2	231068_at	SLC47A2	solute carrier family 47, member 2	NM_001099646 /// NM_152908	0.81	0.82	0.45	0.666585	0.0100617	0.0345039		ZNF827	228046_at	ZNF827	Zinc finger protein 827	NM_178835	0.67	0.65	0.71	0.679715	0.000230574	0.00290142
PARVA	222455_s_at	PARVA	parvin, alpha	NM_018222	0.54	0.74	0.74	0.666647	0.00109272	0.00751529		ZMPSTE24	202939_at	ZMPSTE24	zinc metallopeptidase (STE24 homolog, S. cerevisiae)	NM_005857	0.61	0.71	0.72	0.679716	0.00037566	0.00393561
ABCC2	206155_at	ABCC2	ATP-binding cassette, sub-family C (CFTR/MRP), member 2	NM_000392	0.65	0.69	0.67	0.666877	0.000172173	0.00230986		GNA12	221737_at	GNA12	guanine nucleotide binding protein (G protein) alpha 12	NM_007353	0.67	0.71	0.66	0.679745	0.000222853	0.00283569
PTGER4	204897_at	PTGER4	prostaglandin E receptor 4 (subtype EP4)	NM_000958	0.57	0.84	0.62	0.666927	0.0016388	0.00986637		SERPINF1	202283_at	SERPINF1	serpin peptidase inhibitor, clade F (alpha-2 antiplasmin, pigment epithelium der	NM_002615	0.81	0.78	0.5	0.679756	0.00405952	0.0187846
SNRPD1	202691_at	SNRPD1	small nuclear ribonucleoprotein D1 polypeptide 16kDa	NM_006938	0.61	0.74	0.66	0.666949	0.000349465	0.00360304		HSPA12A	214434_at	HSPA12A	heat shock 70kDa protein 12A	NM_025015	0.63	0.64	0.79	0.679981	0.000572554	0.00512073
CNKSR3	227481_at	CNKSR3	CNKSR family member 3	NM_173515	0.65	0.84	0.54	0.66708	0.00222032	0.01206		BAG2	209406_at	BAG2	BCL2-associated athanogene 2	NM_004282	0.71	0.65	0.68	0.68011	0.000232677	0.00292094
KLHL8	242648_at	KLHL8	kelch-like 8 (Drosophila)	NM_020803	0.57	0.63	0.84	0.667303	0.00174427	0.0102774		IKBKE	214398_s_at	IKBKE	inhibitor of kappa light polypeptide gene enhancer in B-cells, kinase epsilon	NM_014002	0.71	0.7	0.63	0.680173	0.000266966	0.00318533
MSI2	243010_at	MSI2	musashi homolog 2 (Drosophila)	NM_138962 /// NM_170721	0.74	0.75	0.54	0.667307	0.00138996	0.0088149		NEDD1	1552417_a_at	NEDD1	neural precursor cell expressed, developmentally down-regulated 1	NM_001135175 /// NM_001135176 /// NM_001135177 /// NM_152905	0.58	0.73	0.74	0.681076	0.000647024	0.00554643
HPS5	204544_at	HPS5	Hermansky-Pudlak syndrome 5	NM_007216 /// NM_181507 /// NM_181508	0.59	0.7	0.73	0.667364	0.000416829	0.00400267		UBR1	226921_at	UBR1	ubiquitin protein ligase E3 component n-recognin 1	NM_174916	0.59	0.65	0.82	0.681371	0.00106388	0.00766738
KRAS	214352_s_at	KRAS	v-Ki-ras2 Kirsten rat sarcoma viral oncogene homolog	NM_004985 /// NM_033360	0.56	0.84	0.64	0.667426	0.00179864	0.010487		PECR	221142_s_at	PECR	peroxisomal trans-2-enoyl-CoA reductase	NM_018441	0.7	0.73	0.61	0.68161	0.000405131	0.00410894
COQ10B	219397_at	COQ10B	coenzyme Q10 homolog B (S. cerevisiae)	NM_025147	0.58	0.72	0.71	0.667483	0.000527365	0.00465133		APOA1BP	225427_s_at	APOA1BP	apolipoprotein A-I binding protein	NM_144772	0.71	0.69	0.65	0.681612	0.000247261	0.00303568
UBR1	226921_at	UBR1	ubiquitin protein ligase E3 component n-recognin 1	NM_174916	0.61	0.66	0.74	0.667593	0.000332979	0.00351007		ENC1	201341_at	ENC1	ectodermal-neural cortex (with BTB-like domain)	NM_003633	0.56	0.97	0.58	0.681766	0.00728419	0.0278587
ATP5G1	208972_s_at	ATP5G1	ATP synthase, H+ transporting, mitochondrial F0 complex, subunit C1 (subunit 9)	NM_001002027 /// NM_005175	0.69	0.66	0.65	0.667818	0.000175446	0.00233783		KRT8	209008_x_at	KRT8	keratin 8	NM_002273	0.72	0.68	0.65	0.681776	0.000258348	0.00312711
ACTB	213867_x_at	ACTB	actin, beta	NM_001101	0.67	0.66	0.68	0.667919	0.000165404	0.00227032		RNASEH2B	219056_at	RNASEH2B	ribonuclease H2, subunit B	NM_001142279 /// NM_024570	0.57	0.76	0.73	0.681988	0.000897648	0.00686536
MICALL1	55081_at	MICALL1	MICAL-like 1	NM_033386	0.62	0.74	0.65	0.668107	0.00034134	0.00356479		LSM4	202736_s_at	LSM4	LSM4 homolog, U6 small nuclear RNA associated (S. cerevisiae)	NM_012321	0.77	0.63	0.65	0.68203	0.000434873	0.00431051
C12orf73	226927_at	C12orf73	chromosome 12 open reading frame 73	NM_001135570	0.64	0.66	0.7	0.668506	0.000194432	0.00248975		MPPE1	213924_at	MPPE1	Metallophosphoesterase 1	NM_023075	0.7	0.8	0.57	0.682323	0.00113866	0.0080233
MMP14	202827_s_at	MMP14	matrix metallopeptidase 14 (membrane-inserted)	NM_004995	0.65	0.81	0.57	0.668648	0.00111541	0.00761486		HOMER1	226651_at	HOMER1	homer homolog 1 (Drosophila)	NM_004272	0.59	0.66	0.82	0.682331	0.00102019	0.00745633
HPRT1	202854_at	HPRT1	hypoxanthine phosphoribosyltransferase 1	NM_000194	0.66	0.7	0.65	0.668691	0.000189423	0.00244543		CLN8	222874_s_at	CLN8	ceroid-lipofuscinosis, neuronal 8 (epilepsy, progressive with mental retardation	NM_018941	0.78	0.66	0.61	0.682499	0.000575785	0.00513999
PSMA7	216088_s_at	PSMA7	proteasome (prosome, macropain) subunit, alpha type, 7	NM_002792	0.66	0.68	0.67	0.668768	0.000171304	0.00230444		SLC4A11	223748_at	SLC4A11	solute carrier family 4, sodium borate transporter, member 11	NM_032034	0.59	0.7	0.76	0.682508	0.000602218	0.00528492
SH3RF1	225589_at	SH3RF1	SH3 domain containing ring finger 1	NM_020870	0.57	0.7	0.76	0.668793	0.000730534	0.0057377		SETD3	212465_at	SETD3	SET domain containing 3	NM_032233 /// NM_199123	0.61	0.69	0.75	0.682596	0.000425642	0.00425318
EGR1	201693_s_at	EGR1	early growth response 1	NM_001964	0.61	1.01	0.49	0.668923	0.01424	0.0437655		DGKA	211272_s_at	DGKA	diacylglycerol kinase, alpha 80kDa	NM_001345 /// NM_201444 /// NM_201445 /// NM_201554	0.83	0.72	0.53	0.682602	0.00259794	0.0137655
MRPL32	225260_s_at	MRPL32	mitochondrial ribosomal protein L32	NM_031903	0.69	0.64	0.69	0.669067	0.000199608	0.00253431		PGM2	225366_at	PGM2	phosphoglucomutase 2	NM_018290	0.54	0.78	0.75	0.682702	0.00184991	0.0110736
TCEAL1	204045_at	TCEAL1	transcription elongation factor A (SII)-like 1	NM_001006639 /// NM_001006640 /// NM_004780	0.61	0.66	0.74	0.669108	0.000365102	0.00369597		SIGMAR1	214484_s_at	SIGMAR1	sigma non-opioid intracellular receptor 1	NM_005866 /// NM_147157	0.96	0.66	0.5	0.682788	0.00898685	0.0323321
ANO8	1563549_a_at	ANO8	anoctamin 8	NM_020959	0.59	0.77	0.66	0.669239	0.000617391	0.00513522		FAM120C	229512_at	FAM120C	family with sequence similarity 120C	NM_017848	0.6	0.78	0.69	0.682793	0.000665361	0.00564275
NT5DC2	218051_s_at	NT5DC2	5'-nucleotidase domain containing 2	NM_001134231 /// NM_022908	0.55	0.81	0.67	0.669274	0.00143311	0.00898939		B9D1	210534_s_at	B9D1	B9 protein domain 1	NM_015681	0.71	0.66	0.68	0.682932	0.000247661	0.00303825
PIK3C2B	204484_at	PIK3C2B	phosphoinositide-3-kinase, class 2, beta polypeptide	NM_002646	0.59	0.72	0.71	0.669492	0.000466275	0.00429778		KRT6B	209126_x_at	KRT6B	keratin 6B	NM_005555	0.64	0.68	0.73	0.68334	0.000300906	0.00343039
FAM119A	235177_at	FAM119A	family with sequence similarity 119, member A	NM_001127395 /// NM_145280	0.53	0.82	0.69	0.66957	0.00219519	0.0119876		UGCG	224967_at	UGCG	UDP-glucose ceramide glucosyltransferase	NM_003358	0.68	0.69	0.68	0.68349	0.000224507	0.00285445
STARD4	226390_at	STARD4	StAR-related lipid transfer (START) domain containing 4	NM_139164	0.54	0.83	0.67	0.669573	0.0022004	0.0120056		ATE1	225497_at	ATE1	arginyltransferase 1	NM_001001976 /// NM_007041	0.6	0.7	0.76	0.683726	0.000569494	0.00510661
RPS6KA1	203379_at	RPS6KA1	ribosomal protein S6 kinase, 90kDa, polypeptide 1	NM_001006665 /// NM_002953	0.64	0.74	0.64	0.669704	0.000319689	0.00342501		SERBP1	217725_x_at	SERBP1	SERPINE1 mRNA binding protein 1	NM_001018067 /// NM_001018068 /// NM_001018069 /// NM_015640	0.6	0.79	0.68	0.684109	0.000754124	0.00613054
BIRC5	210334_x_at	BIRC5	baculoviral IAP repeat-containing 5	NM_001012270 /// NM_001012271 /// NM_001168	0.68	0.7	0.63	0.67	0.000232459	0.0028087		CFLAR	209939_x_at	CFLAR	CASP8 and FADD-like apoptosis regulator	NM_001127183 /// NM_001127184 /// NM_003879	0.67	0.8	0.59	0.684257	0.000927062	0.00701363
IL8	211506_s_at	IL8	interleukin 8	NM_000584	0.67	0.92	0.49	0.670016	0.00774955	0.0287512		MRAS	225185_at	MRAS	muscle RAS oncogene homolog	NM_001085049 /// NM_012219	0.7	0.78	0.59	0.68437	0.000834294	0.00655754
EPRS	200841_s_at	EPRS	glutamyl-prolyl-tRNA synthetase	NM_004446	0.66	0.78	0.58	0.670279	0.000721443	0.005699		RAB8A	208819_at	RAB8A	RAB8A, member RAS oncogene family	NM_005370	0.69	0.7	0.66	0.684406	0.000247767	0.00303838
IDH3G	202471_s_at	IDH3G	isocitrate dehydrogenase 3 (NAD+) gamma	NM_004135 /// NM_174869	0.6	0.75	0.67	0.67029	0.000466569	0.00429811		ZNF706	227132_at	ZNF706	zinc finger protein 706	NM_001042510 /// NM_001042511 /// NM_016096	0.63	0.7	0.73	0.684811	0.000359993	0.00383467
GCSH	213133_s_at	GCSH	glycine cleavage system protein H (aminomethyl carrier)	NM_004483	0.64	0.66	0.71	0.670437	0.000221003	0.00272531		BPHL	205750_at	BPHL	biphenyl hydrolase-like (serine hydrolase)	NM_004332 /// NR_026648 /// NR_026649 /// NR_026650	0.76	0.67	0.63	0.684898	0.00045577	0.00444643
CAND1	208839_s_at	CAND1	cullin-associated and neddylation-dissociated 1	NM_018448	0.7	0.71	0.61	0.670445	0.000322965	0.00344604		MAPK9	210570_x_at	MAPK9	mitogen-activated protein kinase 9	NM_001135044 /// NM_002752 /// NM_139068 /// NM_139069 /// NM_139070	0.64	0.73	0.69	0.685447	0.00031485	0.00351766
PALMD	218736_s_at	PALMD	palmdelphin	NM_017734	0.65	0.59	0.78	0.670755	0.000709588	0.00563135		PTGES2	218083_at	PTGES2	prostaglandin E synthase 2	NM_025072 /// NM_198938 /// NM_198940 /// NR_027811 /// NR_027812	0.83	0.67	0.58	0.685483	0.0014588	0.00943232
SH3PXD2B	231823_s_at	SH3PXD2B	SH3 and PX domains 2B	NM_001017995	0.75	0.66	0.61	0.671101	0.000396313	0.00390104		PLXDC2	227276_at	PLXDC2	plexin domain containing 2	NM_032812	0.76	0.77	0.55	0.68573	0.00177811	0.0107979
CD151	204306_s_at	CD151	CD151 molecule (Raph blood group)	NM_001039490 /// NM_004357 /// NM_139029 /// NM_139030	0.76	0.69	0.58	0.671436	0.000695135	0.00555529		SLC38A7	218727_at	SLC38A7	solute carrier family 38, member 7	NM_018231	0.71	0.66	0.69	0.685837	0.000258552	0.00312839
MYO19	225947_at	MYO19	myosin XIX	NM_001033580 /// NM_001163735 /// NM_025109	0.63	0.7	0.69	0.671756	0.000247223	0.00291331		BAZ1A	217986_s_at	BAZ1A	bromodomain adjacent to zinc finger domain, 1A	NM_013448 /// NM_182648	0.62	0.73	0.71	0.68592	0.000388391	0.00401617
ABCF2	207622_s_at	ABCF2	ATP-binding cassette, sub-family F (GCN20), member 2	NM_005692 /// NM_007189	0.69	0.75	0.58	0.671807	0.000579326	0.00494078		SEPT6	212414_s_at	GLYR1 /// SEPT6	glyoxylate reductase 1 homolog (Arabidopsis) /// septin 6	NM_015129 /// NM_032569 /// NM_145799 /// NM_145800 /// NM_145802	0.66	0.7	0.7	0.686154	0.00025962	0.00313415
CPNE8	241706_at	CPNE8	copine VIII	NM_153634	0.76	0.66	0.6	0.671973	0.000487887	0.00442714		PANK3	218433_at	PANK3	pantothenate kinase 3	NM_024594	0.57	0.69	0.83	0.686393	0.00167256	0.0103888
OGFRL1	238469_at	OGFRL1	opioid growth factor receptor-like 1	NM_024576	0.57	0.64	0.83	0.672135	0.00157561	0.00959863		FLCN	235250_at	FLCN	folliculin	NM_144606 /// NM_144997	0.68	0.62	0.77	0.686407	0.000561399	0.00506084
PTX3	206157_at	PTX3	pentraxin-related gene, rapidly induced by IL-1 beta	NM_002852	0.52	0.84	0.7	0.672352	0.00332885	0.0158616		TOR1A	202349_at	TOR1A	torsin family 1, member A (torsin A)	NM_000113	0.65	0.73	0.68	0.686438	0.000319039	0.00354453
MPZL1	210087_s_at	MPZL1	myelin protein zero-like 1	NM_001146191 /// NM_003953 /// NM_024569	0.64	0.69	0.69	0.67255	0.00021502	0.00267076		NTF4	231785_at	NTF4	neurotrophin 4	NM_006179	0.74	0.71	0.61	0.686748	0.000517875	0.00479914
TNFSF9	206907_at	TNFSF9	tumor necrosis factor (ligand) superfamily, member 9	NM_003811	0.55	0.79	0.7	0.672701	0.00131569	0.00849795		NGRN	217722_s_at	NGRN	neugrin, neurite outgrowth associated	NM_001033088 /// NM_016645 /// NR_028052	0.69	0.72	0.66	0.6868	0.000281223	0.00329605
DNAJC15	227808_at	DNAJC15	DnaJ (Hsp40) homolog, subfamily C, member 15	NM_013238	0.78	0.64	0.61	0.672832	0.000639759	0.00525821		MYO19	225947_at	MYO19	myosin XIX	NM_001033580 /// NM_001163735 /// NM_025109	0.66	0.76	0.65	0.687065	0.00039375	0.00405037
BZW1	200777_s_at	BZW1	basic leucine zipper and W2 domains 1	NM_014670	0.64	0.63	0.75	0.672873	0.000373237	0.0037487		KIAA0100	201729_s_at	KIAA0100	KIAA0100	NM_014680	0.56	0.73	0.79	0.687079	0.00142253	0.00927509
UBE2T	223229_at	UBE2T	ubiquitin-conjugating enzyme E2T (putative)	NM_014176	0.63	0.79	0.61	0.672885	0.000739919	0.00578284		RETSAT	1566472_s_at	RETSAT	retinol saturase (all-trans-retinol 13,14-reductase)	NM_017750	0.64	0.87	0.58	0.687272	0.00233092	0.0128117
TBL1XR1	221428_s_at	TBL1XR1	transducin (beta)-like 1 X-linked receptor 1	NM_024665	0.69	0.65	0.69	0.673261	0.000208819	0.00261835		UCHL3	204616_at	UCHL3	ubiquitin carboxyl-terminal esterase L3 (ubiquitin thiolesterase)	NM_006002	0.69	0.67	0.7	0.687362	0.000252467	0.00307584
GFPT1	227027_at	GFPT1	glutamine-fructose-6-phosphate transaminase 1	NM_002056	0.68	0.68	0.66	0.673308	0.000190486	0.00245613		GARNL1	213049_at	GARNL1	GTPase activating Rap/RanGAP domain-like 1	NM_014990 /// NM_194301	0.58	0.68	0.82	0.687632	0.00136663	0.00901607
HTR7	236281_x_at	HTR7	5-hydroxytryptamine (serotonin) receptor 7 (adenylate cyclase-coupled)	NM_000872 /// NM_019859 /// NM_019860	0.71	0.6	0.72	0.673345	0.000411741	0.00397199		RBMS1	225269_s_at	RBMS1	RNA binding motif, single stranded interacting protein 1	NM_002897 /// NM_016836	0.71	0.72	0.64	0.688007	0.00035022	0.00376209
GNA15	205349_at	GNA15	guanine nucleotide binding protein (G protein), alpha 15 (Gq class)	NM_002068	0.74	0.78	0.53	0.673355	0.00220356	0.0120124		MET	211599_x_at	MET	met proto-oncogene (hepatocyte growth factor receptor)	NM_000245 /// NM_001127500	0.48	0.82	0.84	0.688127	0.00947956	0.0335683
CCBL1	206037_at	CCBL1	cysteine conjugate-beta lyase, cytoplasmic	NM_001122671 /// NM_001122672 /// NM_004059	0.72	0.62	0.69	0.673364	0.000313983	0.00338314		MMP14	202827_s_at	MMP14	matrix metallopeptidase 14 (membrane-inserted)	NM_004995	0.86	0.71	0.54	0.688163	0.00333782	0.0163817
LTB4R	236172_at	LTB4R	leukotriene B4 receptor	NM_001143919 /// NM_181657	0.81	0.82	0.46	0.673396	0.00962532	0.0335078		GGA2	210658_s_at	GGA2	golgi associated, gamma adaptin ear containing, ARF binding protein 2	NM_015044	0.62	0.85	0.62	0.688325	0.0015921	0.0100012
KCTD20	223176_at	KCTD20	potassium channel tetramerisation domain containing 20	NM_173562	0.67	0.65	0.71	0.673415	0.00022454	0.00274907		TIGD2	229983_at	TIGD2	tigger transposable element derived 2	NM_145715	0.54	0.69	0.87	0.688422	0.00344265	0.0167143
POLR3D	208361_s_at	POLR3D	polymerase (RNA) III (DNA directed) polypeptide D, 44kDa	NM_001722	0.74	0.68	0.61	0.673553	0.000377646	0.00378333		TMEM185A	1554105_at	TMEM185A	transmembrane protein 185A	NM_032508	0.71	0.7	0.66	0.688448	0.000276367	0.00325836
IDH1	1555037_a_at	IDH1	isocitrate dehydrogenase 1 (NADP+), soluble	NM_005896	0.64	0.66	0.72	0.673733	0.000241563	0.00287784		XPO7	208459_s_at	XPO7	exportin 7	NM_001100161 /// NM_001100162 /// NM_015024	0.71	0.74	0.62	0.688482	0.000481493	0.00458497
KLF4	220266_s_at	KLF4	Kruppel-like factor 4 (gut)	NM_004235	0.74	0.67	0.62	0.673969	0.000337293	0.00353645		CDK2	211804_s_at	CDK2	cyclin-dependent kinase 2	NM_001798 /// NM_052827	0.72	0.64	0.71	0.688501	0.000338023	0.0036786
CLIP1	210716_s_at	CLIP1	CAP-GLY domain containing linker protein 1	NM_002956 /// NM_198240	0.63	0.65	0.76	0.674611	0.000435228	0.00411782		ACAD9	224160_s_at	ACAD9	acyl-Coenzyme A dehydrogenase family, member 9	NM_014049	0.62	0.71	0.74	0.688776	0.000486933	0.00462016
CRLS1	241741_at	CRLS1	cardiolipin synthase 1	NM_001127458 /// NM_019095	0.74	0.75	0.56	0.674879	0.00107154	0.00742741		SLC44A3	228221_at	SLC44A3	solute carrier family 44, member 3	NM_001114106 /// NM_152369	0.58	0.8	0.71	0.688888	0.00118475	0.0082457
EHD1	222221_x_at	EHD1	EH-domain containing 1	NM_006795	0.7	0.85	0.52	0.675069	0.00390779	0.017776		SLC25A1	210010_s_at	SLC25A1	solute carrier family 25 (mitochondrial carrier; citrate transporter), member 1	NM_005984	0.87	0.67	0.56	0.688909	0.00274019	0.0142692
NUSAP1	219978_s_at	NUSAP1	nucleolar and spindle associated protein 1	NM_001129897 /// NM_016359 /// NM_018454	0.7	0.79	0.55	0.675182	0.0014383	0.0090152		RB1CC1	202034_x_at	RB1CC1	RB1-inducible coiled-coil 1	NM_001083617 /// NM_014781	0.69	0.69	0.68	0.689145	0.000259064	0.0031322
ITPK1	210740_s_at	ITPK1	inositol 1,3,4-triphosphate 5/6 kinase	NM_001142593 /// NM_001142594 /// NM_014216	0.67	0.68	0.68	0.675272	0.000196773	0.00250945		FAM168A	36612_at	FAM168A	family with sequence similarity 168, member A	NM_015159	0.67	0.68	0.72	0.689223	0.00027995	0.00329084
PSKH1	213141_at	PSKH1	protein serine kinase H1	NM_006742	0.73	0.67	0.63	0.675296	0.000297802	0.00326735		SORL1	212560_at	SORL1	sortilin-related receptor, L(DLR class) A repeats-containing	NM_003105	0.44	0.84	0.88	0.689331	0.0183289	0.052925
SETD3	212465_at	SETD3	SET domain containing 3	NM_032233 /// NM_199123	0.63	0.7	0.7	0.675934	0.000257996	0.00298758		ZBTB2	226284_at	ZBTB2	zinc finger and BTB domain containing 2	NM_020861	0.69	0.66	0.72	0.689797	0.000301013	0.00343039
TMEM185A	1554105_at	TMEM185A	transmembrane protein 185A	NM_032508	0.62	0.75	0.66	0.676043	0.000400589	0.00391638		C5orf34	229886_at	C5orf34	chromosome 5 open reading frame 34	NM_198566	0.54	0.79	0.77	0.690037	0.00247051	0.0133187
PPM1G	200913_at	PPM1G	protein phosphatase 1G (formerly 2C), magnesium-dependent, gamma isoform	NM_002707 /// NM_177983	0.71	0.7	0.62	0.676052	0.000316314	0.00340275		WWP1	212637_s_at	WWP1	WW domain containing E3 ubiquitin protein ligase 1	NM_007013	0.68	0.71	0.68	0.690107	0.000277947	0.00327213
AP2M1	200613_at	AP2M1	adaptor-related protein complex 2, mu 1 subunit	NM_001025205 /// NM_004068	0.66	0.66	0.72	0.676124	0.000248773	0.002925		RIPK2	209544_at	RIPK2	receptor-interacting serine-threonine kinase 2	NM_003821	0.67	0.76	0.65	0.690113	0.000436849	0.00432581
EGFLAM	226911_at	EGFLAM	EGF-like, fibronectin type III and laminin G domains	NM_152403 /// NM_182798 /// NM_182799 /// NM_182801	0.75	0.73	0.56	0.676198	0.000994875	0.00706969		NUAK1	204589_at	NUAK1	NUAK family, SNF1-like kinase, 1	NM_014840	0.74	0.69	0.64	0.690252	0.000369166	0.00389453
IFNGR2	201642_at	IFNGR2	interferon gamma receptor 2 (interferon gamma transducer 1)	NM_005534	0.71	0.73	0.6	0.67625	0.000509755	0.00454824		C21orf56	223360_at	C21orf56	chromosome 21 open reading frame 56	NM_001142854 /// NM_032261	0.8	0.71	0.58	0.690318	0.00126292	0.0085651
BRI3BP	231810_at	BRI3BP	BRI3 binding protein	NM_080626	0.61	0.76	0.66	0.676366	0.000489824	0.00443819		ARIH2	227932_at	ARIH2	ariadne homolog 2 (Drosophila)	NM_006321	0.65	0.75	0.67	0.690439	0.000383705	0.00398608
UROD	208970_s_at	UROD	uroporphyrinogen decarboxylase	NM_000374	0.68	0.69	0.66	0.676381	0.000213805	0.00266513		PDK2	213724_s_at	PDK2	pyruvate dehydrogenase kinase, isozyme 2	NM_002611	0.67	0.77	0.63	0.690486	0.000535515	0.00490682
CHEK2	210416_s_at	CHEK2	CHK2 checkpoint homolog (S. pombe)	NM_001005735 /// NM_007194 /// NM_145862	0.73	0.71	0.6	0.676433	0.000458783	0.00426255		CYP27B1	205676_at	CYP27B1	cytochrome P450, family 27, subfamily B, polypeptide 1	NM_000785	0.75	0.86	0.51	0.690605	0.00524624	0.0223085
MCM5	216237_s_at	MCM5	minichromosome maintenance complex component 5	NM_006739	0.65	0.76	0.62	0.676653	0.000462733	0.00427969		AIP	201781_s_at	AIP	aryl hydrocarbon receptor interacting protein	NM_003977	0.84	0.64	0.61	0.690948	0.00145356	0.00940988
SLC44A5	1569112_at	SLC44A5	solute carrier family 44, member 5	NM_001130058 /// NM_152697	0.59	0.69	0.76	0.676901	0.000723571	0.00570631		CREM	228092_at	CREM	cAMP responsive element modulator	NM_001881 /// NM_181571 /// NM_182717 /// NM_182718 /// NM_182719 /// NM_182720	0.67	0.72	0.68	0.691011	0.000292691	0.00337606
BET1	202710_at	BET1	blocked early in transport 1 homolog (S. cerevisiae)	NM_005868	0.69	0.68	0.67	0.676937	0.000208844	0.00261835		MRPL9	211594_s_at	MRPL9	mitochondrial ribosomal protein L9	NM_031420	0.77	0.72	0.6	0.691282	0.000788386	0.00629951
SORD	230782_at	SORD	sorbitol dehydrogenase	NM_003104	0.48	0.83	0.78	0.67751	0.00790256	0.0291608		AKR1B1	201272_at	AKR1B1	aldo-keto reductase family 1, member B1 (aldose reductase)	NM_001628	0.72	0.7	0.66	0.691343	0.000320767	0.00355751
GOT1	208813_at	GOT1	glutamic-oxaloacetic transaminase 1, soluble (aspartate aminotransferase 1)	NM_002079	0.66	0.68	0.69	0.677568	0.000221196	0.00272596		RELL2	1564031_a_at	RELL2	RELT-like 2	NM_001130029 /// NM_173828	0.82	0.62	0.65	0.691567	0.00100099	0.00736682
SULT1A1	215299_x_at	SULT1A1	sulfotransferase family, cytosolic, 1A, phenol-preferring, member 1	NM_001055 /// NM_177529 /// NM_177530 /// NM_177534 /// NM_177536	0.67	0.67	0.7	0.677684	0.000218567	0.00270628		KIF20A	218755_at	KIF20A	kinesin family member 20A	NM_005733	0.68	0.85	0.58	0.69177	0.00210981	0.0120396
TFRC	207332_s_at	TFRC	transferrin receptor (p90, CD71)	NM_001128148 /// NM_003234	0.65	0.75	0.64	0.677716	0.000390299	0.00386581		KLHL23	213610_s_at	KLHL23	kelch-like 23 (Drosophila)	NM_144711	0.62	0.75	0.71	0.691916	0.000556341	0.0050295
EHBP1L1	91703_at	EHBP1L1	EH domain binding protein 1-like 1	NM_001099409	0.68	0.74	0.62	0.677857	0.000382285	0.00381041		TRNT1	1552625_a_at	TRNT1	tRNA nucleotidyl transferase, CCA-adding, 1	NM_182916	0.56	0.84	0.71	0.692071	0.00234161	0.0128482
PYGL	202990_at	PYGL	phosphorylase, glycogen, liver	NM_001163940 /// NM_002863	0.65	0.8	0.6	0.678154	0.00095095	0.00686379		RAB34	1555630_a_at	RAB34	RAB34, member RAS oncogene family	NM_001142624 /// NM_001142625 /// NM_001144942 /// NM_001144943 /// NM_031934 //	0.76	0.84	0.52	0.69232	0.00470726	0.0207866
C12orf4	222613_at	C12orf4	chromosome 12 open reading frame 4	NM_020374	0.62	0.75	0.67	0.678161	0.000438099	0.0041338		MOSC2	221636_s_at	MOSC2	MOCO sulphurase C-terminal domain containing 2	NM_017898	0.56	0.84	0.7	0.692344	0.00241364	0.0131211
SLC4A11	223748_at	SLC4A11	solute carrier family 4, sodium borate transporter, member 11	NM_032034	0.58	0.69	0.78	0.678435	0.000881832	0.00648748		SLC27A4	225779_at	SLC27A4	solute carrier family 27 (fatty acid transporter), member 4	NM_005094	0.77	0.62	0.69	0.692353	0.000634309	0.0054684
SELI	1555274_a_at	SELI	selenoprotein I	NM_033505	0.7	0.76	0.59	0.67891	0.000717188	0.0056803		OCRL	208316_s_at	OCRL	oculocerebrorenal syndrome of Lowe	NM_000276 /// NM_001587	0.72	0.74	0.62	0.692361	0.000514109	0.00477817
TMEM160	219219_at	TMEM160	transmembrane protein 160	NM_017854	0.62	0.81	0.63	0.679109	0.00093344	0.00676753		AQP9	205568_at	AQP9	aquaporin 9	NM_020980	0.52	0.89	0.72	0.692414	0.0057565	0.0237414
DNAJB11	223054_at	DNAJB11	DnaJ (Hsp40) homolog, subfamily B, member 11	NM_016306	0.64	0.7	0.7	0.679265	0.000262672	0.00301744		TIMELESS	203046_s_at	TIMELESS	timeless homolog (Drosophila)	NM_003920	0.63	0.65	0.81	0.692455	0.000885499	0.00680782
CAPNS1	200001_at	CAPNS1	calpain, small subunit 1	NM_001003962 /// NM_001749	0.64	0.72	0.68	0.679347	0.000299921	0.00327905		ETV6	225764_at	ETV6	ets variant 6	NM_001987	0.65	0.7	0.73	0.692647	0.00038227	0.00397864
SH3BGRL3	221269_s_at	SH3BGRL3	SH3 domain binding glutamic acid-rich protein like 3	NM_031286	0.67	0.66	0.71	0.679374	0.000240567	0.00287442		PSME3	200988_s_at	PSME3	proteasome (prosome, macropain) activator subunit 3 (PA28 gamma; Ki)	NM_005789 /// NM_176863	0.75	0.67	0.66	0.692738	0.000394761	0.0040555
AOX1	205082_s_at	AOX1	aldehyde oxidase 1	NM_001159	0.6	0.79	0.66	0.67943	0.000857627	0.00638469		DBI	209389_x_at	DBI	diazepam binding inhibitor (GABA receptor modulator, acyl-Coenzyme A binding pro	NM_001079862 /// NM_001079863 /// NM_020548	0.71	0.68	0.69	0.693069	0.000293204	0.00337793
ZMYND8	209049_s_at	ZMYND8	zinc finger, MYND-type containing 8	NM_012408 /// NM_183047 /// NM_183048	0.74	0.78	0.55	0.679515	0.00181601	0.01055		BET1	202710_at	BET1	blocked early in transport 1 homolog (S. cerevisiae)	NM_005868	0.71	0.75	0.63	0.693467	0.000501082	0.00470109
DCLRE1A	209804_at	DCLRE1A	DNA cross-link repair 1A (PSO2 homolog, S. cerevisiae)	NM_014881	0.66	0.72	0.66	0.679688	0.000262515	0.00301744		GNA15	205349_at	GNA15	guanine nucleotide binding protein (G protein), alpha 15 (Gq class)	NM_002068	0.73	0.7	0.65	0.693591	0.000378944	0.00395438
DUSP14	203367_at	DUSP14	dual specificity phosphatase 14	NM_007026	0.62	0.66	0.77	0.679896	0.000543189	0.00474044		KRT16	209800_at	KRT16	keratin 16	NM_005557	0.66	0.64	0.79	0.693634	0.000673015	0.00568038
FXYD3	202489_s_at	FXYD3	FXYD domain containing ion transport regulator 3	NM_001136007 /// NM_001136008 /// NM_001136009 /// NM_001136010 /// NM_001136011	0.64	0.67	0.73	0.680499	0.000329917	0.00348983		TMEM205	225003_at	TMEM205	transmembrane protein 205	NM_001145416 /// NM_033408 /// NM_198536	0.68	0.76	0.64	0.693722	0.000490397	0.00464056
PLEKHB2	201411_s_at	PLEKHB2	pleckstrin homology domain containing, family B (evectins) member 2	NM_001100623 /// NM_017958	0.66	0.71	0.68	0.680547	0.000253888	0.00296192		LRRC16A	230793_at	LRRC16A	leucine rich repeat containing 16A	NM_017640	0.66	0.61	0.84	0.693872	0.00144264	0.00936587
STX6	212799_at	STX6	syntaxin 6	NM_005819	0.65	0.67	0.73	0.680769	0.000303628	0.00329909		BZW1	200777_s_at	BZW1	basic leucine zipper and W2 domains 1	NM_014670	0.69	0.73	0.66	0.694061	0.000352099	0.00377449
ALDH5A1	203608_at	ALDH5A1	aldehyde dehydrogenase 5 family, member A1	NM_001080 /// NM_170740	0.69	0.71	0.65	0.680893	0.000267294	0.00305161		TMBIM1	217730_at	TMBIM1	transmembrane BAX inhibitor motif containing 1	NM_022152	0.64	0.69	0.76	0.694076	0.000510235	0.00474935
C13orf37	225578_at	C13orf37	chromosome 13 open reading frame 37	NM_001071775	0.68	0.63	0.74	0.681315	0.000378162	0.00378729		TMEM199	225375_at	TMEM199	transmembrane protein 199	NM_152464	0.67	0.63	0.79	0.694083	0.000756679	0.00614102
FASTK	210975_x_at	FASTK	Fas-activated serine/threonine kinase	NM_006712 /// NM_033015	0.68	0.64	0.72	0.681344	0.000299805	0.00327892		FRYL	1554260_a_at	FRYL	FRY-like	NM_015030	0.52	0.76	0.85	0.694115	0.00500182	0.0216162
BTBD7	224943_at	BTBD7	BTB (POZ) domain containing 7	NM_001002860 /// NM_018167	0.71	0.79	0.56	0.681351	0.00156435	0.00955706		SOX9	202936_s_at	SOX9	SRY (sex determining region Y)-box 9	NM_000346	0.57	0.82	0.71	0.69412	0.00178527	0.0108253
TIGD2	229983_at	TIGD2	tigger transposable element derived 2	NM_145715	0.57	0.74	0.75	0.681438	0.00118289	0.00788868		TMX1	208097_s_at	TMX1	thioredoxin-related transmembrane protein 1	NM_030755	0.51	0.78	0.84	0.694261	0.00611931	0.0247265
AGPAT4	228667_at	AGPAT4	1-acylglycerol-3-phosphate O-acyltransferase 4 (lysophosphatidic acid acyltransf	NM_020133	0.72	0.82	0.54	0.681458	0.00284409	0.0142722		ST14	216905_s_at	ST14	suppression of tumorigenicity 14 (colon carcinoma)	NM_021978	0.71	0.69	0.68	0.69428	0.000301553	0.00343429
CPNE2	225129_at	CPNE2	copine II	NM_152727	0.67	0.73	0.65	0.681531	0.00032474	0.0034578		UBE2M	203109_at	UBE2M	ubiquitin-conjugating enzyme E2M (UBC12 homolog, yeast)	NM_003969	0.86	0.66	0.59	0.69431	0.00218489	0.0123376
FAM49A	230276_at	FAM49A	family with sequence similarity 49, member A	NM_030797	0.62	0.67	0.77	0.68154	0.000569157	0.00487783		SLC46A1	1552279_a_at	SLC46A1	solute carrier family 46 (folate transporter), member 1	NM_080669	0.65	0.85	0.61	0.694549	0.00167462	0.0103963
POLR2E	213887_s_at	POLR2E	polymerase (RNA) II (DNA directed) polypeptide E, 25kDa	NM_002695	0.66	0.72	0.67	0.68183	0.000275539	0.00311435		WIBG	242304_at	WIBG	within bgcn homolog (Drosophila)	NM_001143853 /// NM_032345	0.71	0.64	0.74	0.694765	0.000425536	0.00425318
HCG18	242618_at	HCG18	HLA complex group 18	NR_024052 /// NR_024053	0.54	0.9	0.65	0.681917	0.00479565	0.0205305		CA2	209301_at	CA2	carbonic anhydrase II	NM_000067	0.71	0.66	0.72	0.694765	0.000362346	0.0038507
SMARCA4	212520_s_at	SMARCA4	SWI/SNF related, matrix associated, actin dependent regulator of chromatin, subf	NM_001128844 /// NM_001128845 /// NM_001128846 /// NM_001128847 /// NM_001128848	0.63	0.8	0.64	0.682426	0.00082033	0.00620911		HCCS	203745_at	HCCS	holocytochrome c synthase (cytochrome c heme-lyase)	NM_001122608 /// NM_005333	0.62	0.75	0.72	0.694803	0.000586794	0.00520749
BUB1B	203755_at	BUB1B	budding uninhibited by benzimidazoles 1 homolog beta (yeast)	NM_001211	0.69	0.84	0.55	0.682516	0.00290705	0.0144857		CRTAP	1554464_a_at	CRTAP	cartilage associated protein	NM_006371	0.83	0.69	0.59	0.694885	0.00151893	0.0096809
PNPO	222653_at	PNPO	pyridoxamine 5'-phosphate oxidase	NM_018129	0.67	0.71	0.67	0.682722	0.000265492	0.00303773		SSR1	225435_at	SSR1	signal sequence receptor, alpha	NM_003144	0.57	0.76	0.77	0.695182	0.00155028	0.00982195
MKI67IP	224713_at	MKI67IP	MKI67 (FHA domain) interacting nucleolar phosphoprotein	NM_032390	0.66	0.76	0.64	0.682749	0.000481387	0.00438332		SLPI	203021_at	SLPI	secretory leukocyte peptidase inhibitor	NM_003064	0.66	0.67	0.76	0.695185	0.000468138	0.0045105
PAK6	219461_at	PAK6	p21 protein (Cdc42/Rac)-activated kinase 6	NM_001128628 /// NM_001128629 /// NM_020168	0.62	0.68	0.75	0.682823	0.000508504	0.00453965		SRGN	201858_s_at	SRGN	serglycin	NM_002727	0.69	0.83	0.59	0.695328	0.00161378	0.0101075
MAPK9	210570_x_at	MAPK9	mitogen-activated protein kinase 9	NM_001135044 /// NM_002752 /// NM_139068 /// NM_139069 /// NM_139070	0.65	0.73	0.67	0.683066	0.000339924	0.00355118		PALMD	218736_s_at	PALMD	palmdelphin	NM_017734	0.67	0.69	0.72	0.695388	0.000335271	0.00366215
BRP44L	218024_at	BRP44L	brain protein 44-like	NM_016098	0.66	0.68	0.71	0.683389	0.000259315	0.00299637		PRRG1	205618_at	PRRG1	proline rich Gla (G-carboxyglutamic acid) 1	NM_000950 /// NM_001142395	0.63	0.67	0.8	0.695412	0.000860777	0.00668414
ANTXR1	224694_at	ANTXR1	anthrax toxin receptor 1	NM_018153 /// NM_032208 /// NM_053034	0.7	0.77	0.59	0.683521	0.000827014	0.00624469		ZMYM3	1554171_at	ZMYM3	zinc finger, MYM-type 3	NM_005096 /// NM_201599	0.76	0.64	0.69	0.695542	0.000540158	0.00493372
IFI27	202411_at	IFI27	interferon, alpha-inducible protein 27	NM_001130080 /// NM_005532	0.58	1.11	0.5	0.683725	0.0286368	0.0711562		C10orf47	230051_at	C10orf47	chromosome 10 open reading frame 47	NM_153256	0.65	0.67	0.78	0.695767	0.000598485	0.00527189
TNFSF10	214329_x_at	TNFSF10	tumor necrosis factor (ligand) superfamily, member 10	NM_003810	0.64	0.76	0.66	0.683938	0.000463984	0.00428558		ZCCHC17	223108_s_at	ZCCHC17	zinc finger, CCHC domain containing 17	NM_016505	0.77	0.76	0.58	0.696082	0.0013602	0.0089942
INPP5K	202781_s_at	INPP5K	inositol polyphosphate-5-phosphatase K	NM_001135642 /// NM_016532 /// NM_130766	0.66	0.78	0.62	0.683966	0.000616084	0.00513194		TBC1D4	203387_s_at	TBC1D4	TBC1 domain family, member 4	NM_014832	0.63	0.77	0.7	0.696636	0.000635329	0.00547469
SVIL	202566_s_at	SVIL	supervillin	NM_003174 /// NM_021738	0.7	0.68	0.67	0.683966	0.00025464	0.00296849		ENDOD1	212573_at	ENDOD1	endonuclease domain containing 1	NM_015036	0.57	0.76	0.77	0.696675	0.0015502	0.00982195
PSMG1	203405_at	PSMG1	proteasome (prosome, macropain) assembly chaperone 1	NM_003720 /// NM_203433	0.64	0.66	0.75	0.684139	0.000431424	0.00409413		COL4A6	210945_at	COL4A6	collagen, type IV, alpha 6	NM_001847 /// NM_033641	0.7	0.69	0.7	0.696886	0.000316865	0.00352654
NUDT11	219855_at	NUDT11	nudix (nucleoside diphosphate linked moiety X)-type motif 11	NM_018159	0.69	0.74	0.63	0.68421	0.000415649	0.00399622		C3orf52	219474_at	C3orf52	chromosome 3 open reading frame 52	NM_024616	0.71	0.74	0.65	0.697219	0.00045961	0.00446214
APOA1BP	225427_s_at	APOA1BP	apolipoprotein A-I binding protein	NM_144772	0.67	0.71	0.68	0.684393	0.00026385	0.00302545		ZDHHC14	219247_s_at	ZDHHC14	zinc finger, DHHC-type containing 14	NM_024630 /// NM_153746	0.74	0.75	0.61	0.697253	0.000762521	0.00616569
MRAS	225185_at	MRAS	muscle RAS oncogene homolog	NM_001085049 /// NM_012219	0.72	0.69	0.64	0.685203	0.000342805	0.00357223		FAM55C	217540_at	FAM55C	family with sequence similarity 55, member C	NM_001134456 /// NM_145037	0.69	0.67	0.73	0.69728	0.000361827	0.00384782
ANLN	222608_s_at	ANLN	anillin, actin binding protein	NM_018685	0.63	0.82	0.62	0.685362	0.00113564	0.00770316		USP37	226729_at	USP37	ubiquitin specific peptidase 37	NM_020935	0.58	0.76	0.77	0.697444	0.00144574	0.00937645
CSGALNACT1	219049_at	CSGALNACT1	chondroitin sulfate N-acetylgalactosaminyltransferase 1	NM_001130518 /// NM_018371 /// NR_024040	0.75	0.79	0.55	0.685407	0.0021816	0.0119425		PHKB	202738_s_at	PHKB	phosphorylase kinase, beta	NM_000293 /// NM_001031835	0.71	0.71	0.68	0.697576	0.000336609	0.00367172
ATP5O	221677_s_at	ATP5O /// DONSON	ATP synthase, H+ transporting, mitochondrial F1 complex, O subunit /// downstrea	NM_001697 /// NM_017613	0.54	0.78	0.77	0.685617	0.00284533	0.0142722		RABAC1	203136_at	RABAC1	Rab acceptor 1 (prenylated)	NM_006423	0.74	0.71	0.64	0.697642	0.00046342	0.00447998
DONSON	221677_s_at	ATP5O /// DONSON	ATP synthase, H+ transporting, mitochondrial F1 complex, O subunit /// downstrea	NM_001697 /// NM_017613	0.54	0.78	0.77	0.685617	0.00284533	0.0142722		COX16	217645_at	COX16	COX16 cytochrome c oxidase assembly homolog (S. cerevisiae)	NM_016468	0.62	0.75	0.72	0.697681	0.000639426	0.00550207
C16orf72	228373_at	C16orf72	chromosome 16 open reading frame 72	NM_014117	0.72	0.76	0.58	0.685662	0.00100585	0.0071238		SHC1	201469_s_at	SHC1	SHC (Src homology 2 domain containing) transforming protein 1	NM_001130040 /// NM_001130041 /// NM_003029 /// NM_183001	0.78	0.74	0.59	0.698101	0.00124159	0.00848523
FAM176A	227828_s_at	FAM176A	family with sequence similarity 176, member A	NM_001135032 /// NM_032181	0.75	0.71	0.6	0.685721	0.000635914	0.00523164		OASL	210797_s_at	OASL	2'-5'-oligoadenylate synthetase-like	NM_003733 /// NM_198213	0.48	1.1	0.65	0.698367	0.0300848	0.074268
STBD1	203986_at	STBD1	starch binding domain 1	NM_003943	0.58	0.76	0.73	0.685927	0.00100443	0.00711829		PLA2G16	209581_at	PLA2G16	phospholipase A2, group XVI	NM_001128203 /// NM_007069	0.7	0.71	0.68	0.698755	0.000350493	0.00376278
REEP5	208873_s_at	REEP5	receptor accessory protein 5	NM_005669	0.71	0.61	0.75	0.686242	0.000574511	0.00490636		C16orf74	227806_at	C16orf74	chromosome 16 open reading frame 74	NM_206967	0.64	0.75	0.71	0.698758	0.000526472	0.00484125
EPC2	225838_at	EPC2	enhancer of polycomb homolog 2 (Drosophila)	NM_015630	0.71	0.63	0.72	0.686415	0.000399919	0.00391638		TMEM160	219219_at	TMEM160	transmembrane protein 160	NM_017854	0.72	0.77	0.62	0.699113	0.000762767	0.00616611
ABCB6	203192_at	ABCB6	ATP-binding cassette, sub-family B (MDR/TAP), member 6	NM_005689	0.71	0.7	0.66	0.686459	0.000295601	0.00325501		HDLBP	222916_s_at	HDLBP	high density lipoprotein binding protein	NM_005336 /// NM_203346	0.72	0.72	0.66	0.699468	0.000401212	0.00409377
CACYBP	210691_s_at	CACYBP	calcyclin binding protein	NM_001007214 /// NM_014412	0.65	0.7	0.71	0.686644	0.000308084	0.00333734		RABGGTB	213704_at	RABGGTB	Rab geranylgeranyltransferase, beta subunit	NM_004582	0.73	0.75	0.62	0.699542	0.000668954	0.00565812
EID1	208670_s_at	EID1	EP300 interacting inhibitor of differentiation 1	NM_014335	0.65	0.75	0.66	0.686774	0.000447333	0.00418718		ARMC8	203486_s_at	ARMC8	armadillo repeat containing 8	NM_014154 /// NM_015396 /// NM_213654	0.74	0.71	0.65	0.699674	0.000466787	0.00450157
KIF4A	218355_at	KIF4A	kinesin family member 4A	NM_012310	0.73	0.75	0.59	0.68682	0.000945421	0.00683394		TMTC2	228574_at	TMTC2	Transmembrane and tetratricopeptide repeat containing 2	NM_152588	0.57	0.8	0.76	0.700035	0.00220998	0.0124285
NEO1	225270_at	NEO1	neogenin homolog 1 (chicken)	NM_002499	0.64	0.65	0.78	0.686979	0.000605198	0.00508702		TMEM60	223396_at	TMEM60	transmembrane protein 60	NM_032936	0.7	0.72	0.67	0.700099	0.000380171	0.00396328
UBE2G2	209041_s_at	UBE2G2	ubiquitin-conjugating enzyme E2G 2 (UBC7 homolog, yeast)	NM_003343 /// NM_182688	0.69	0.75	0.62	0.687021	0.000533442	0.00468806		PDIA6	216640_s_at	PDIA6	protein disulfide isomerase family A, member 6	NM_005742	0.7	0.74	0.66	0.70017	0.000431146	0.00428662
ALDH1L2	231202_at	ALDH1L2	aldehyde dehydrogenase 1 family, member L2	NM_001034173 /// NR_027752	0.58	0.92	0.6	0.687266	0.00542705	0.0224061		TMEM63B	225271_at	TMEM63B	transmembrane protein 63B	NM_018426	0.72	0.71	0.67	0.700251	0.000377283	0.00394481
TUBA1B	201090_x_at	TUBA1B	tubulin, alpha 1b	NM_006082	0.65	0.72	0.69	0.687436	0.000325466	0.00345792		SLC25A4	202825_at	SLC25A4	solute carrier family 25 (mitochondrial carrier; adenine nucleotide translocator	NM_001151	0.67	0.77	0.66	0.7007	0.00057174	0.00511633
KIF22	202183_s_at	KIF22	kinesin family member 22	NM_007317	0.75	0.68	0.64	0.687463	0.000460015	0.00426568		ITGA2	227314_at	ITGA2	integrin, alpha 2 (CD49B, alpha 2 subunit of VLA-2 receptor)	NM_002203	0.63	0.79	0.7	0.70071	0.000850915	0.00663567
BPNT1	232103_at	BPNT1	3'(2'), 5'-bisphosphate nucleotidase 1	NM_006085	0.7	0.67	0.69	0.687572	0.000276791	0.00312379		RPL31	200962_at	RPL31	ribosomal protein L31	NM_000993 /// NM_001098577 /// NM_001099693	0.65	0.72	0.74	0.700775	0.000502367	0.0047062
STMN1	200783_s_at	STMN1	stathmin 1	NM_001145454 /// NM_005563 /// NM_203399 /// NM_203401	0.8	0.79	0.51	0.687573	0.00534107	0.0221633		ATF3	1554980_a_at	ATF3	activating transcription factor 3	NM_001030287 /// NM_001040619 /// NM_001674 /// NM_004024	0.71	0.72	0.67	0.700777	0.000387646	0.00401617
CSTF3	229666_s_at	CSTF3	cleavage stimulation factor, 3' pre-RNA, subunit 3, 77kDa	NM_001033505 /// NM_001033506 /// NM_001326	0.67	0.68	0.72	0.687855	0.000296936	0.00326		TIFA	226117_at	TIFA	TRAF-interacting protein with forkhead-associated domain	NM_052864	0.66	0.78	0.67	0.70088	0.000598577	0.00527189
STIP1	212009_s_at	STIP1	stress-induced-phosphoprotein 1	NM_006819	0.72	0.72	0.63	0.687896	0.00043745	0.00413263		MCM3APAS	220459_at	MCM3APAS	MCM3AP antisense RNA (non-protein coding)	NR_002776	0.71	0.6	0.81	0.701147	0.00125074	0.00851846
MAD2L1	1554768_a_at	MAD2L1	MAD2 mitotic arrest deficient-like 1 (yeast)	NM_002358	0.68	0.75	0.64	0.68797	0.000442648	0.00416176		SSFA2	229744_at	SSFA2	Sperm specific antigen 2	NM_001130445 /// NM_006751	0.74	0.7	0.67	0.70116	0.000418823	0.00420855
SAP30	204899_s_at	SAP30	Sin3A-associated protein, 30kDa	NM_003864	0.6	0.82	0.67	0.687987	0.00135333	0.00866992		PPIF	201490_s_at	PPIF	peptidylprolyl isomerase F	NM_005729	0.72	0.71	0.67	0.701197	0.000389723	0.00402458
SLC39A10	225295_at	SLC39A10	solute carrier family 39 (zinc transporter), member 10	NM_001127257 /// NM_020342	0.68	0.77	0.62	0.687988	0.000661588	0.00538005		ASS1	207076_s_at	ASS1	argininosuccinate synthetase 1	NM_000050 /// NM_054012	0.67	0.78	0.66	0.701233	0.000647591	0.00554719
TMEM55A	226338_at	TMEM55A	transmembrane protein 55A	NM_018710	0.67	0.71	0.68	0.688097	0.000291512	0.00322406		TYSND1	225877_at	TYSND1	trypsin domain containing 1	NM_001040273 /// NM_173555	0.73	0.73	0.65	0.701419	0.000475574	0.00455453
CHST2	203921_at	CHST2	carbohydrate (N-acetylglucosamine-6-O) sulfotransferase 2	NM_004267	0.6	0.75	0.72	0.688104	0.00076024	0.00588876		DNAJC12	218976_at	DNAJC12	DnaJ (Hsp40) homolog, subfamily C, member 12	NM_021800 /// NM_201262	0.81	0.74	0.58	0.701634	0.00182588	0.0109753
TMEM102	230633_at	TMEM102	transmembrane protein 102	NM_178518	0.84	0.84	0.46	0.688118	0.0145918	0.0444434		C6orf108	204238_s_at	C6orf108	chromosome 6 open reading frame 108	NM_006443 /// NM_199184	0.72	0.66	0.72	0.701755	0.000429554	0.00427614
CHST11	226368_at	CHST11	Carbohydrate (chondroitin 4) sulfotransferase 11	NM_018413	0.6	0.8	0.68	0.688441	0.00112734	0.0076678		C8orf37	244569_at	C8orf37	chromosome 8 open reading frame 37	NM_177965	0.63	0.79	0.69	0.702176	0.000867198	0.00671979
GPI	208308_s_at	GPI	glucose phosphate isomerase	NM_000175	0.61	0.71	0.75	0.688467	0.000602225	0.00507015		MAP3K13	226556_at	MAP3K13	mitogen-activated protein kinase kinase kinase 13	NM_004721	0.7	0.73	0.68	0.702326	0.000396581	0.00406309
TUBB3	213476_x_at	TUBB3	tubulin, beta 3	NM_006086	0.75	0.7	0.63	0.688565	0.000504318	0.0045228		NETO2	218888_s_at	NETO2	neuropilin (NRP) and tolloid (TLL)-like 2	NM_018092	0.55	0.8	0.78	0.702351	0.00316298	0.0157463
SC4MOL	209146_at	SC4MOL	sterol-C4-methyl oxidase-like	NM_001017369 /// NM_006745	0.73	0.74	0.61	0.688625	0.000609301	0.00510244		EPB41L2	201719_s_at	EPB41L2	erythrocyte membrane protein band 4.1-like 2	NM_001135554 /// NM_001135555 /// NM_001431	0.76	0.68	0.67	0.702643	0.000495213	0.00466946
DZIP1	204557_s_at	DZIP1	DAZ interacting protein 1	NM_014934 /// NM_198968	0.65	0.75	0.66	0.688626	0.000452339	0.0042194		YWHAH	201020_at	YWHAH	tyrosine 3-monooxygenase/tryptophan 5-monooxygenase activation protein, eta poly	NM_003405	0.78	0.72	0.62	0.702657	0.000961114	0.00715942
TAP2	204769_s_at	TAP2	transporter 2, ATP-binding cassette, sub-family B (MDR/TAP)	NM_000544 /// NM_018833	0.72	0.69	0.66	0.689038	0.00032268	0.003445		ASMTL	36554_at	ASMTL	acetylserotonin O-methyltransferase-like	NM_004192	0.68	0.76	0.67	0.70269	0.000496373	0.00467662
KREMEN1	227250_at	KREMEN1	kringle containing transmembrane protein 1	NM_001039570 /// NM_032045	0.79	0.76	0.55	0.6892	0.0025361	0.0131954		OPA3	206357_at	OPA3	optic atrophy 3 (autosomal recessive, with chorea and spastic paraplegia)	NM_001017989 /// NM_025136	0.7	0.64	0.78	0.70282	0.000722751	0.00595469
CENPA	204962_s_at	CENPA	centromere protein A	NM_001042426 /// NM_001809	0.79	0.85	0.49	0.689304	0.0100858	0.0345502		ILVBL	202993_at	ILVBL	ilvB (bacterial acetolactate synthase)-like	NM_006844	0.75	0.66	0.7	0.70285	0.000501399	0.00470209
NARG1	219158_s_at	NARG1	NMDA receptor regulated 1	NM_057175	0.62	0.73	0.72	0.689496	0.000508288	0.00453901		KIAA1279	212453_at	KIAA1279	KIAA1279	NM_015634	0.66	0.77	0.69	0.703022	0.000601217	0.00528492
WWP1	212638_s_at	WWP1	WW domain containing E3 ubiquitin protein ligase 1	NM_007013	0.61	0.74	0.72	0.689538	0.000633519	0.00521758		IPO5	211952_at	IPO5	importin 5	NM_002271	0.53	0.7	0.93	0.703049	0.00771501	0.0290127
HSPA4	208814_at	HSPA4	Heat shock 70kDa protein 4	NM_002154	0.68	0.77	0.63	0.690284	0.000609591	0.00510351		SNURF	206042_x_at	SNRPN /// SNURF	small nuclear ribonucleoprotein polypeptide N /// SNRPN upstream reading frame	NM_003097 /// NM_005678 /// NM_022804 /// NM_022805 /// NM_022806 /// NM_022807	0.84	0.67	0.62	0.70333	0.00154707	0.00980829
CXorf40A	228809_at	CXorf40A	chromosome X open reading frame 40A	NM_178124	0.55	0.71	0.85	0.690325	0.00340963	0.0161201		OTUB2	219369_s_at	OTUB2	OTU domain, ubiquitin aldehyde binding 2	NM_023112	0.78	0.63	0.7	0.703456	0.000789716	0.00630539
POR	208928_at	POR	P450 (cytochrome) oxidoreductase	NM_000941	0.68	0.79	0.62	0.690406	0.000833997	0.00628534		SLC38A9	235241_at	SLC38A9	solute carrier family 38, member 9	NM_173514	0.64	0.67	0.81	0.703505	0.000945699	0.00710465
RHEB	201452_at	RHEB	Ras homolog enriched in brain	NM_005614	0.84	0.73	0.53	0.690423	0.00416862	0.0185655		UBE2T	223229_at	UBE2T	ubiquitin-conjugating enzyme E2T (putative)	NM_014176	0.71	0.71	0.69	0.703517	0.000389379	0.00402364
MLLT4	224685_at	MLLT4	myeloid/lymphoid or mixed-lineage leukemia (trithorax homolog, Drosophila); tran	NM_001040000 /// NM_001040001 /// NM_005936	0.69	0.74	0.65	0.690587	0.000395766	0.00389789		DNAJB11	223054_at	DNAJB11	DnaJ (Hsp40) homolog, subfamily B, member 11	NM_016306	0.67	0.79	0.66	0.703664	0.000734173	0.00602693
MPP5	226092_at	MPP5	membrane protein, palmitoylated 5 (MAGUK p55 subfamily member 5)	NM_022474	0.64	0.7	0.73	0.690592	0.000390181	0.00386581		ELF3	201510_at	ELF3	E74-like factor 3 (ets domain transcription factor, epithelial-specific )	NM_001114309 /// NM_004433	0.68	0.85	0.6	0.703908	0.00207166	0.0119227
INPPL1	201598_s_at	INPPL1	inositol polyphosphate phosphatase-like 1	NM_001567	0.73	0.65	0.69	0.690659	0.0003663	0.00370334		ERGIC1	223847_s_at	ERGIC1	endoplasmic reticulum-golgi intermediate compartment (ERGIC) 1	NM_001031711	0.83	0.8	0.52	0.703979	0.00661338	0.0260438
CREM	228092_at	CREM	cAMP responsive element modulator	NM_001881 /// NM_181571 /// NM_182717 /// NM_182718 /// NM_182719 /// NM_182720	0.55	0.84	0.72	0.690737	0.0033356	0.0158869		C16orf63	225087_at	C16orf63	chromosome 16 open reading frame 63	NM_144600	0.6	0.75	0.77	0.704161	0.00130098	0.0087297
HCP5	206082_at	HCP5	HLA complex P5	NM_006674	0.62	0.9	0.59	0.690847	0.00430406	0.0190022		KREMEN1	227250_at	KREMEN1	kringle containing transmembrane protein 1	NM_001039570 /// NM_032045	0.59	0.79	0.75	0.704229	0.00146881	0.00946951
PDK2	213724_s_at	PDK2	pyruvate dehydrogenase kinase, isozyme 2	NM_002611	0.69	0.7	0.69	0.690946	0.000290503	0.00321629		IDH3A	202069_s_at	IDH3A	isocitrate dehydrogenase 3 (NAD+) alpha	NM_005530	0.59	0.83	0.72	0.704685	0.0020974	0.0119967
TSC2	215735_s_at	TSC2	tuberous sclerosis 2	NM_000548 /// NM_001077183 /// NM_001114382	0.72	0.75	0.61	0.691007	0.000649037	0.00530814		LAGE3	219061_s_at	LAGE3	L antigen family, member 3	NM_006014	0.73	0.73	0.66	0.704927	0.000493262	0.00465865
SPC24	235572_at	SPC24	SPC24, NDC80 kinetochore complex component, homolog (S. cerevisiae)	NM_182513	0.57	0.74	0.79	0.691158	0.00167935	0.0100015		SLC27A3	222217_s_at	SLC27A3	solute carrier family 27 (fatty acid transporter), member 3	NM_024330	0.72	0.7	0.69	0.705093	0.000409503	0.00414139
ATP6V0A1	212383_at	ATP6V0A1	ATPase, H+ transporting, lysosomal V0 subunit a1	NM_001130020 /// NM_001130021 /// NM_005177	0.62	0.73	0.74	0.691234	0.000626323	0.00518037		SEC63	229969_at	SEC63	SEC63 homolog (S. cerevisiae)	NM_007214	0.58	0.66	0.91	0.705231	0.0047811	0.0209789
HSPB1	201841_s_at	HSPB1	heat shock 27kDa protein 1	NM_001540	0.65	0.75	0.68	0.691408	0.000474295	0.00434008		YAP1	213342_at	YAP1	Yes-associated protein 1, 65kDa	NM_001130145 /// NM_006106	0.7	0.79	0.63	0.705292	0.00086314	0.00669487
C10orf46	227257_s_at	C10orf46	chromosome 10 open reading frame 46	NM_153810	0.63	0.85	0.62	0.691506	0.00182554	0.0105892		TYMP	204858_s_at	TYMP	thymidine phosphorylase	NM_001113755 /// NM_001113756 /// NM_001953	0.7	0.85	0.59	0.705748	0.00236972	0.0129466
GNG12	1555240_s_at	GNG12	guanine nucleotide binding protein (G protein), gamma 12	NM_018841	0.6	0.76	0.73	0.691598	0.000851859	0.00635749		CXCL1	204470_at	CXCL1	chemokine (C-X-C motif) ligand 1 (melanoma growth stimulating activity, alpha)	NM_001511	0.69	0.79	0.64	0.705754	0.000847468	0.00662123
RNF38	218528_s_at	RNF38	ring finger protein 38	NM_022781 /// NM_194328 /// NM_194329 /// NM_194330 /// NM_194332	0.78	0.65	0.66	0.69166	0.000652848	0.00532824		PPP1R13L	218849_s_at	PPP1R13L	protein phosphatase 1, regulatory (inhibitor) subunit 13 like	NM_001142502 /// NM_006663	0.75	0.63	0.74	0.705973	0.0007412	0.00605957
HELLS	223556_at	HELLS	helicase, lymphoid-specific	NM_018063	0.67	0.9	0.55	0.691845	0.00537767	0.022277		LOC554202	1554097_a_at	LOC554202	hypothetical LOC554202	NR_027054	0.55	0.79	0.81	0.706007	0.0038221	0.018009
NGRN	224281_s_at	NGRN	neugrin, neurite outgrowth associated	NM_001033088 /// NM_016645 /// NR_028052	0.68	0.73	0.67	0.691907	0.000344194	0.00357481		GCSH	213133_s_at	GCSH	glycine cleavage system protein H (aminomethyl carrier)	NM_004483	0.73	0.69	0.69	0.706022	0.000436178	0.00432178
KLHL23	213610_s_at	KLHL23	kelch-like 23 (Drosophila)	NM_144711	0.59	0.83	0.68	0.692052	0.00180998	0.0105251		AATK	205986_at	AATK	apoptosis-associated tyrosine kinase	NM_001080395	0.81	0.69	0.63	0.706102	0.00119027	0.00827621
AQP9	205568_at	AQP9	aquaporin 9	NM_020980	0.54	0.65	0.94	0.692142	0.00770912	0.0286688		SLC25A10	218275_at	SLC25A10	solute carrier family 25 (mitochondrial carrier; dicarboxylate transporter), mem	NM_012140	0.72	0.69	0.71	0.706591	0.000423364	0.00423942
USP8	229501_s_at	USP8	ubiquitin specific peptidase 8	NM_001128610 /// NM_001128611 /// NM_005154	0.74	0.69	0.66	0.692299	0.000390472	0.00386631		WDR5B	235850_at	WDR5B	WD repeat domain 5B	NM_019069	0.72	0.67	0.73	0.706635	0.000479361	0.00457397
FAM126A	227239_at	FAM126A	family with sequence similarity 126, member A	NM_032581	0.7	0.72	0.66	0.692391	0.000357039	0.00365363		GNB4	225710_at	GNB4	guanine nucleotide binding protein (G protein), beta polypeptide 4	NM_021629	0.63	0.81	0.7	0.706665	0.00115478	0.00810281
FBXW7	222729_at	FBXW7	F-box and WD repeat domain containing 7	NM_001013415 /// NM_018315 /// NM_033632	0.73	0.74	0.61	0.692437	0.000667114	0.0054152		ATP6AP1	207809_s_at	ATP6AP1	ATPase, H+ transporting, lysosomal accessory protein 1	NM_001183	0.68	0.72	0.72	0.706701	0.000450046	0.0044097
NDFIP2	224801_at	NDFIP2	Nedd4 family interacting protein 2	NM_001161407 /// NM_019080	0.66	0.72	0.7	0.692518	0.000366594	0.00370334		STARD3NL	223065_s_at	STARD3NL	STARD3 N-terminal like	NM_032016	0.7	0.76	0.66	0.706743	0.000604347	0.00529483
BAMBI	203304_at	BAMBI	BMP and activin membrane-bound inhibitor homolog (Xenopus laevis)	NM_012342	0.66	0.72	0.7	0.692703	0.000345561	0.00358273		CD70	206508_at	CD70	CD70 molecule	NM_001252	0.58	0.81	0.75	0.706748	0.0022875	0.0126751
PBX1	212151_at	PBX1	pre-B-cell leukemia homeobox 1	NM_002585	0.71	0.65	0.72	0.692712	0.00038973	0.00386382		WARS	200628_s_at	WARS	tryptophanyl-tRNA synthetase	NM_004184 /// NM_173701 /// NM_213645 /// NM_213646	0.59	0.8	0.74	0.706804	0.00170192	0.010488
LPP	202822_at	LPP	LIM domain containing preferred translocation partner in lipoma	NM_005578	0.68	0.77	0.64	0.692843	0.000631196	0.0052055		PSMG1	203405_at	PSMG1	proteasome (prosome, macropain) assembly chaperone 1	NM_003720 /// NM_203433	0.68	0.74	0.7	0.706847	0.000484042	0.0045996
BPHL	205750_at	BPHL	biphenyl hydrolase-like (serine hydrolase)	NM_004332 /// NR_026648 /// NR_026649 /// NR_026650	0.75	0.7	0.64	0.692878	0.000513079	0.00457272		ASF1B	218115_at	ASF1B	ASF1 anti-silencing function 1 homolog B (S. cerevisiae)	NM_018154	0.93	0.7	0.54	0.706896	0.00831183	0.030582
CRLF3	205474_at	CRLF3	cytokine receptor-like factor 3	NM_015986	0.66	0.76	0.66	0.693029	0.000537987	0.00470809		RBBP8	203344_s_at	RBBP8	retinoblastoma binding protein 8	NM_002894 /// NM_203291 /// NM_203292	0.67	0.73	0.72	0.707136	0.000471719	0.00453401
FAM120C	229512_at	FAM120C	family with sequence similarity 120C	NM_017848	0.67	0.87	0.57	0.693069	0.0033788	0.01602		SELI	224888_at	SELI	selenoprotein I	NM_033505	0.61	0.76	0.77	0.707394	0.00119524	0.00829511
PTDSS1	201433_s_at	PTDSS1	phosphatidylserine synthase 1	NM_014754	0.7	0.7	0.67	0.693102	0.000318474	0.00341548		MAP2K1	202670_at	MAP2K1	mitogen-activated protein kinase kinase 1	NM_002755	0.66	0.79	0.68	0.707439	0.000745734	0.006081
MAL2	224650_at	MAL2	mal, T-cell differentiation protein 2	NM_052886	0.57	0.74	0.8	0.693146	0.00204894	0.011443		BRP44	227669_at	BRP44	Brain protein 44	NM_001143674 /// NM_015415 /// NR_026550	0.72	0.76	0.64	0.707548	0.000701897	0.00585125
JAG1	209098_s_at	JAG1	jagged 1 (Alagille syndrome)	NM_000214	0.73	0.64	0.71	0.693237	0.000471345	0.00432564		NDFIP2	224801_at	NDFIP2	Nedd4 family interacting protein 2	NM_001161407 /// NM_019080	0.56	0.86	0.74	0.707604	0.00416187	0.0190892
LITAF	200706_s_at	LITAF	lipopolysaccharide-induced TNF factor	NM_001136472 /// NM_001136473 /// NM_004862 /// NR_024320	0.66	0.81	0.62	0.693284	0.00103508	0.0072619		SVIL	202566_s_at	SVIL	supervillin	NM_003174 /// NM_021738	0.78	0.72	0.63	0.707807	0.000852614	0.00664566
TSEN15	225400_at	TSEN15	tRNA splicing endonuclease 15 homolog (S. cerevisiae)	NM_001127394 /// NM_052965 /// NR_023349	0.7	0.73	0.65	0.693507	0.000388743	0.0038589		ISM1	235182_at	ISM1	isthmin 1 homolog (zebrafish)	NM_080826	0.73	0.66	0.73	0.707962	0.000553258	0.00501018
SYT8	232802_at	SYT8	synaptotagmin VIII	NM_138567	0.73	0.7	0.65	0.693575	0.000408211	0.00396043		FBXL14	213145_at	FBXL14	F-box and leucine-rich repeat protein 14	NM_152441	0.78	0.74	0.62	0.708134	0.0010875	0.00778539
C3orf52	219474_at	C3orf52	chromosome 3 open reading frame 52	NM_024616	0.68	0.81	0.61	0.693604	0.00134193	0.00861439		CADM3	213948_x_at	CADM3	cell adhesion molecule 3	NM_001127173 /// NM_021189	1.12	0.7	0.45	0.708194	0.043202	0.0956376
MED1	225452_at	MED1	mediator complex subunit 1	NM_004774	0.65	0.79	0.65	0.693788	0.000774435	0.00595477		C3orf59	227599_at	C3orf59	chromosome 3 open reading frame 59	NM_178496	0.54	0.73	0.91	0.708376	0.00710357	0.0273688
SLC25A44	32091_at	SLC25A44	solute carrier family 25, member 44	NM_001135672 /// NM_014655	0.64	0.72	0.73	0.694025	0.000446196	0.00418016		NUDT11	219855_at	NUDT11	nudix (nucleoside diphosphate linked moiety X)-type motif 11	NM_018159	0.62	0.81	0.71	0.708696	0.00120803	0.0083456
CLN3	210859_x_at	CLN3	ceroid-lipofuscinosis, neuronal 3	NM_000086 /// NM_001042432	0.67	0.72	0.7	0.694059	0.000351153	0.00361216		LEPROTL1	202594_at	LEPROTL1	leptin receptor overlapping transcript-like 1	NM_001128208 /// NM_015344	0.62	0.81	0.71	0.708722	0.0012105	0.00835541
PGAM1	200886_s_at	PGAM1	phosphoglycerate mutase 1 (brain)	NM_002629	0.61	0.72	0.77	0.694198	0.000879924	0.00648135		DSTN	230933_at	DSTN	Destrin (actin depolymerizing factor)	NM_001011546 /// NM_006870	0.8	0.65	0.69	0.708722	0.000935421	0.0070491
DUOX1	219597_s_at	DUOX1	dual oxidase 1	NM_017434 /// NM_175940	0.78	0.75	0.57	0.694396	0.00180219	0.0105007		GRK6	211543_s_at	GRK6	G protein-coupled receptor kinase 6	NM_001004105 /// NM_001004106 /// NM_002082	0.96	0.64	0.58	0.708798	0.00780912	0.0292504
PPA2	1556285_s_at	PPA2	pyrophosphatase (inorganic) 2	NM_001034191 /// NM_006903 /// NM_176866 /// NM_176867 /// NM_176869	0.62	0.72	0.75	0.69464	0.000636027	0.00523164		LRCH1	235012_at	LRCH1	leucine-rich repeats and calponin homology (CH) domain containing 1	NM_001164211 /// NM_001164213 /// NM_015116	0.67	0.72	0.74	0.708928	0.000515226	0.00478576
TM7SF3	217974_at	TM7SF3	transmembrane 7 superfamily member 3	NM_016551	0.65	0.82	0.63	0.694797	0.00127762	0.00834966		TMEM201	227617_at	TMEM201	transmembrane protein 201	NM_001010866 /// NM_001130924	0.69	0.68	0.77	0.709003	0.000602165	0.00528492
FOXN2	226711_at	FOXN2	forkhead box N2	NM_002158	0.64	0.82	0.64	0.694861	0.00129369	0.00841106		KLF4	220266_s_at	KLF4	Kruppel-like factor 4 (gut)	NM_004235	1	0.67	0.53	0.709068	0.0143559	0.0447893
LRRC16A	219573_at	LRRC16A	leucine rich repeat containing 16A	NM_017640	0.66	0.77	0.67	0.694901	0.000555725	0.00481117		SEMA3F	35666_at	SEMA3F	sema domain, immunoglobulin domain (Ig), short basic domain, secreted, (semaphor	NM_004186	0.65	0.73	0.75	0.709069	0.000673922	0.00568478
CCND1	208711_s_at	CCND1	cyclin D1	NM_053056	0.67	0.88	0.57	0.694979	0.00401324	0.0180703		PYCARD	221666_s_at	PYCARD	PYD and CARD domain containing	NM_013258 /// NM_145182	0.73	0.71	0.68	0.709264	0.000484743	0.00460213
[truncated: 4,917 more rows]

## Sheet: microarrays_CS
siELK1 vs. siGAPDH, t=0												siELK1 vs. siGAPDH, t=30												t=30 vs. t=0, siGAPDH												t=30 vs. t=0, siELK1
[truncated: 246 more rows]

[truncated: 1 more sheets: legend]
