# Supplementary material for: ELK1 Uses Different DNA Binding Modes to Regulate Functionally Distinct Classes of Target Genes
Source: PLoS Genet. 2012 May 10;8(5):e1002694. doi: 10.1371/journal.pgen.1002694 (PMC3349735; doi:10.1371/journal.pgen.1002694)
Supplement: Table S3 — Z-transformed mRNA expression data for clustering analysis. The mRNA expression changes for genes associated with ELK1-bound regions that show a significant response to siELK1 and/or EGF treatment are shown as z-transformed data for each of four different experimental conditions, i.e. plus/minus siELK1 treatment, plus/minus EGF treatment for 30 mins. This data was used for generating the k-means clustering of expression levels shown in Figure 4A. (XLSX) [file pgen.1002694.s019.xlsx]

## Sheet: Data
Gene_name	Probeset	Description	RefSeq_Affy	siGAPDH, t=0	siELK1, t=0	siGAPDH, t=30	siELK1, t=30		Cluster #
ABCC3	208161_s_at	ATP-binding cassette, sub-family C (CFTR/MRP), member 3	NM_001144070 /// NM_003786	-0.691721	0.907502	-1.02295	0.807173		8
ABHD2	228490_at	abhydrolase domain containing 2	NM_007011 /// NM_152924	0.489575	-0.997768	1.15843	-0.650239		4
ACTB	213867_x_at	actin, beta	NM_001101	0.638063	-1.38222	0.822327	-0.0781651		5
ACTN1	208637_x_at	actinin, alpha 1	NM_001102 /// NM_001130004 /// NM_001130005	1.4072	-0.260809	-0.189373	-0.957022		6
ACTN4	200601_at	actinin, alpha 4	NM_004924	1.2736	-0.692569	0.313422	-0.894455		6
ACTR3	200996_at	ARP3 actin-related protein 3 homolog (yeast)	NM_005721	1.0365	-0.680988	0.658527	-1.01404		4
ACYP2	206833_s_at	acylphosphatase 2, muscle type	NM_138448	-0.0305239	1.10621	-1.31141	0.235725		7
ANXA1	201012_at	annexin A1	NM_000700	1.15742	-0.297234	0.345175	-1.20536		6
ANXA3	209369_at	annexin A3	NM_005139	1.2814	-0.200557	0.0652453	-1.14609		6
APBB2	212985_at	amyloid beta (A4) precursor protein-binding, family B, member 2	NM_173075	0.68321	-1.13175	0.98314	-0.534596		4
APIP	218698_at	APAF1 interacting protein	NM_015957	-0.432652	1.11882	-1.15722	0.47105		7
ARF4	201096_s_at	ADP-ribosylation factor 4	NM_001660	0.969804	-0.53037	0.697245	-1.13668		4
ATP5H	1555998_at	ATP synthase, H+ transporting, mitochondrial F0 complex, subunit d	NM_001003785 /// NM_006356	0.243727	1.30504	-0.912487	-0.636276		3
AZIN1	201772_at	antizyme inhibitor 1	NM_015878 /// NM_148174	-1.08784	0.937052	-0.605481	0.756266		8
B4GALT1	238987_at	UDP-Gal:betaGlcNAc beta 1,4- galactosyltransferase, polypeptide 1	NM_001497	-0.900599	-0.827593	0.937207	0.790984		2
BLZF1	32088_at	basic leucine zipper nuclear factor 1	NM_003666	-1.02301	0.835416	-0.692944	0.880541		8
BTBD2	207722_s_at	BTB (POZ) domain containing 2	NM_017797	1.25159	-0.111701	0.0510873	-1.19098		6
BTG1	200920_s_at	B-cell translocation gene 1, anti-proliferative	NM_001731	-0.524093	0.852227	-1.15027	0.822138		8
C14orf128	228889_at	chromosome 14 open reading frame 128	NR_027263	-0.234469	-1.01243	1.3793	-0.132407		2
C1orf156	213528_at	chromosome 1 open reading frame 156	NM_033418	-0.797341	0.932443	-0.92943	0.794328		8
C1orf203	236623_at	chromosome 1 open reading frame 203	NR_024124 /// NR_024125 /// NR_024126 /// NR_027645 /// NR_027646	-0.608482	0.930352	-1.08624	0.764374		8
C1orf66	218914_at	chromosome 1 open reading frame 66	NM_001142560 /// NM_015997	-0.548639	0.755996	-1.12983	0.922471		8
C20orf117	225473_at	chromosome 20 open reading frame 117	NM_199181	0.872156	-1.29439	0.698338	-0.276108		5
C3orf19	1558094_s_at	chromosome 3 open reading frame 19	NM_016474	-0.467019	1.03845	-1.16328	0.591858		7
C3orf38	1569129_s_at	chromosome 3 open reading frame 38	NM_173824	-1.18001	0.521697	-0.418741	1.07706		1
C4orf16	219023_at	chromosome 4 open reading frame 16	NM_001128426 /// NM_018569	0.839074	-1.05136	0.870363	-0.658078		4
C6orf115	223361_at	chromosome 6 open reading frame 115	NM_021243	1.16747	-0.696887	0.486044	-0.956624		5
C6orf226	228458_at	chromosome 6 open reading frame 226	NM_001008739	-0.482105	1.37199	-0.939551	0.0496677		7
CAMSAP1	212710_at	calmodulin regulated spectrin-associated protein 1	NM_015447	-1.45178	0.63265	0.129752	0.68938		1
CBR4	213626_at	carbonyl reductase 4	NM_032783	0.610543	-1.01867	1.0719	-0.663767		4
CCDC104	224968_at	coiled-coil domain containing 104	NM_080667	0.00260628	1.13686	-1.29718	0.157715		3
CCDC47	222432_s_at	coiled-coil domain containing 47	NM_020198	0.910983	-0.944006	0.816017	-0.782994		4
CD164	208405_s_at	CD164 molecule, sialomucin	NM_001142401 /// NM_001142402 /// NM_001142403 /// NM_001142404 /// NM_006016	-0.977661	0.842307	-0.746429	0.881783		8
CD2BP2	202256_at	CD2 (cytoplasmic tail) binding protein 2	NM_006110 /// NR_024465	-0.100767	1.02665	-1.33104	0.405161		7
CDCA7L	225081_s_at	cell division cycle associated 7-like	NM_001127370 /// NM_001127371 /// NM_018719	-1.12793	0.642894	-0.53106	1.01609		8
CDH3	203256_at	cadherin 3, type 1, P-cadherin (placental)	NM_001793	0.94885	-0.771165	0.77406	-0.951745		4
CDK7	211297_s_at	cyclin-dependent kinase 7	NM_001799	1.40642	-0.0922648	-0.383266	-0.930894		6
CENPV	226611_s_at	centromere protein V	NM_181716	1.28478	-0.172352	0.035766	-1.1482		6
CHCHD5	223479_s_at	coiled-coil-helix-coiled-coil-helix domain containing 5	NM_032309	-0.0338955	1.15531	-1.28019	0.158772		7
CHMP5	218085_at	chromatin modifying protein 5	NM_016410	0.96856	-0.743027	0.748735	-0.974268		4
CIZ1	205516_x_at	CDKN1A interacting zinc finger protein 1	NM_001131015 /// NM_001131016 /// NM_001131017 /// NM_001131018 /// NM_012127	-0.60079	0.941525	-1.09084	0.750103		8
COG1	227784_s_at	component of oligomeric golgi complex 1	NM_018714	-0.676074	1.14804	-0.982158	0.510191		7
COG3	223450_s_at	component of oligomeric golgi complex 3	NM_031431	-0.726489	1.12273	-0.950844	0.554601		8
COG4	212189_s_at	component of oligomeric golgi complex 4	NM_015386	-0.951022	1.07632	-0.744279	0.618977		8
COPS7A	209029_at	COP9 constitutive photomorphogenic homolog subunit 7A (Arabidopsis)	NM_001164093 /// NM_001164094 /// NM_001164095 /// NM_016319	1.23226	-0.028129	0.0126703	-1.2168		6
CORO1C	221676_s_at	coronin, actin binding protein, 1C	NM_014325	0.740034	-0.95638	0.978312	-0.761967		4
CSGALNACT1	219049_at	chondroitin sulfate N-acetylgalactosaminyltransferase 1	NM_001130518 /// NM_018371 /// NR_024040	0.627416	-0.84945	1.07542	-0.853383		4
CSNK1D	208774_at	casein kinase 1, delta	NM_001893 /// NM_139062	-0.745166	0.996206	-0.96837	0.717329		8
CTGF	209101_at	connective tissue growth factor	NM_001901	-0.798502	-0.924363	0.970562	0.752302		2
CWF19L2	228916_at	CWF19-like 2, cell cycle control (S. pombe)	NM_152434	0.262123	-1.10488	1.24461	-0.401848		4
CXorf56	219805_at	chromosome X open reading frame 56	NM_022101	-1.2319	0.498956	-0.328101	1.06104		1
DAPK3	203891_s_at	death-associated protein kinase 3	NM_001348	1.44057	-0.136834	-0.484269	-0.819465		6
DCTN5	209231_s_at	dynactin 5 (p25)	NM_032486	0.903739	-0.918984	0.825733	-0.810487		4
DCUN1D5	223151_at	DCN1, defective in cullin neddylation 1, domain containing 5 (S. cerevisiae)	NM_032299	1.08057	-0.913967	0.617824	-0.784427		5
DDOST	208675_s_at	dolichyl-diphosphooligosaccharide-protein glycosyltransferase	NM_005216	1.01321	-0.598403	0.66704	-1.08184		4
DDX21	224654_at	DEAD (Asp-Glu-Ala-Asp) box polypeptide 21	NM_004728	0.815162	-1.02424	0.899709	-0.690634		4
DDX27	221780_s_at	DEAD (Asp-Glu-Ala-Asp) box polypeptide 27	NM_017895	-0.641612	0.865193	-1.06436	0.84078		8
DGUOK	203816_at	deoxyguanosine kinase	NM_080916 /// NM_080918	1.30135	0.0525995	-0.237017	-1.11693		6
DYNC1I2	211684_s_at	dynein, cytoplasmic 1, intermediate chain 2	NM_001378	-0.825679	0.893796	-0.904995	0.836878		8
EDN1	222802_at	endothelin 1	NM_001955	-0.692635	-0.965695	1.15525	0.503079		2
EEA1	225885_at	early endosome antigen 1	NM_003566	0.585745	-0.793453	1.10529	-0.897586		4
EGR1	201693_s_at	early growth response 1	NM_001964	-0.776084	-0.949675	0.805044	0.920715		2
EGR2	205249_at	early growth response 2	NM_000399 /// NM_001136177 /// NM_001136178 /// NM_001136179	-0.771008	-0.946114	0.993026	0.724096		2
EGR3	206115_at	early growth response 3	NM_004430	-0.852316	-0.871398	0.981502	0.742211		2
EIF1AD	223682_s_at	eukaryotic translation initiation factor 1A domain containing	NM_032325	-0.395543	1.28997	-1.07152	0.1771		7
EIF2B2	202461_at	eukaryotic translation initiation factor 2B, subunit 2 beta, 39kDa	NM_014239	-0.316477	1.45083	-0.842441	-0.291916		7
ENAH	228310_at	enabled homolog (Drosophila)	NM_001008493 /// NM_018212	0.829798	-0.828991	0.900765	-0.901572		4
EPPK1	232165_at	epiplakin 1	NM_031308	1.00567	-1.07324	0.679738	-0.612169		5
ERMP1	222603_at	endoplasmic reticulum metallopeptidase 1	NM_024896	-0.911131	0.841352	-0.819375	0.889153		8
ERRFI1	224657_at	ERBB receptor feedback inhibitor 1	NM_018948	-1.34593	0.35659	-0.0400772	1.02942		1
ETS2	201328_at	v-ets erythroblastosis virus E26 oncogene homolog 2 (avian)	NM_005239	-1.2025	-0.0129696	-0.03067	1.24614		1
FBXO38	221257_x_at	F-box protein 38	NM_030793 /// NM_205836	-1.09539	0.566561	-0.553901	1.08273		8
FCF1	212499_s_at	FCF1 small subunit (SSU) processome component homolog (S. cerevisiae) /// mitoge	NM_015962 /// NM_144578	-0.815446	0.746353	-0.90769	0.976783		8
FHOD3	218980_at	formin homology 2 domain containing 3	NM_025135	0.958639	-0.689439	0.751247	-1.02045		4
FIBIN	226769_at	fin bud initiation factor homolog (zebrafish)	NM_203371	0.758399	-0.858466	0.967328	-0.867261		4
FLNA	213746_s_at	filamin A, alpha	NM_001110556 /// NM_001456	1.31653	-0.891809	0.224238	-0.648957		5
FLNB	208613_s_at	filamin B, beta	NM_001164317 /// NM_001164318 /// NM_001164319 /// NM_001457	-0.425607	0.924968	-1.20848	0.709124		7
FOXP4	229763_at	forkhead box P4	NM_001012426 /// NM_001012427 /// NM_138457	-0.958501	0.86539	-0.76832	0.86143		8
GATAD1	214718_at	GATA zinc finger domain containing 1	NM_021167	-0.574466	0.606638	-1.08881	1.05664		8
GEN1	228286_at	Gen homolog 1, endonuclease (Drosophila)	NM_001130009 /// NM_182625	-0.904992	0.704609	-0.812069	1.01245		8
GGA1	218114_at	golgi associated, gamma adaptin ear containing, ARF binding protein 1	NM_001001560 /// NM_001001561 /// NM_013365	-0.757987	0.813043	-0.966384	0.911328		8
GIN1	219467_at	gypsy retrotransposon integrase 1	NM_017676	-0.829074	0.909341	-0.901097	0.82083		8
GLYCTK	238518_x_at	glycerate kinase	NM_001144951 /// NM_145262 /// NR_026699 /// NR_026700 /// NR_026701 /// NR_0267	-0.860519	-0.000853249	-0.541045	1.40242		8
GNB2L1	222034_at	Guanine nucleotide binding protein (G protein), beta polypeptide 2-like 1	NM_006098	0.134422	1.13084	-1.30445	0.039192		3
GPATCH4	224634_at	G patch domain containing 4	NM_015590 /// NM_182679	-0.161017	0.931736	-1.3364	0.565676		7
HELQ	228736_at	helicase, POLQ-like	NM_133636	-0.75481	1.08951	-0.93781	0.603107		8
HEXIM1	202815_s_at	hexamethylene bis-acetamide inducible 1	NM_006460	0.882075	-0.937657	0.846693	-0.79111		4
HIF1A	200989_at	hypoxia inducible factor 1, alpha subunit (basic helix-loop-helix transcription	NM_001530 /// NM_181054	0.765431	-1.01017	0.948118	-0.703374		4
HINT3	226537_at	histidine triad nucleotide binding protein 3	NM_138571	0.508932	-1.05754	1.13224	-0.583635		4
HOMER1	226651_at	homer homolog 1 (Drosophila)	NM_004272	0.763527	-1.10762	0.924046	-0.579954		4
IFNGR2	201642_at	interferon gamma receptor 2 (interferon gamma transducer 1)	NM_005534	0.908867	-0.69833	0.806909	-1.01745		4
IGFBP7	201162_at	insulin-like growth factor binding protein 7	NM_001553	1.19517	-0.268466	0.268128	-1.19483		6
ING2	205981_s_at	inhibitor of growth family, member 2	NM_001564	-0.534677	1.3031	-0.984546	0.216118		7
ING4	48825_at	inhibitor of growth family, member 4	NM_001127582 /// NM_001127583 /// NM_001127584 /// NM_001127585 /// NM_001127586	-0.407503	1.32262	-1.03457	0.119454		7
INPP4B	205376_at	inositol polyphosphate-4-phosphatase, type II, 105kDa	NM_001101669 /// NM_003866	1.16264	-0.86757	0.505173	-0.800244		5
IQGAP1	213446_s_at	IQ motif containing GTPase activating protein 1	NM_003870	1.10027	-0.136723	-1.29001	0.326463		3
ITPRIP	225582_at	inositol 1,4,5-triphosphate receptor interacting protein	NM_033397	-1.07214	0.755071	-0.625726	0.942793		8
JUN	201466_s_at	jun oncogene	NM_002228	-0.844194	-0.886961	0.898648	0.832507		2
KCNK1	204678_s_at	potassium channel, subfamily K, member 1	NM_002245	1.10092	-0.695591	0.578999	-0.984325		4
KCTD20	223176_at	potassium channel tetramerisation domain containing 20	NM_173562	1.12945	-1.01597	0.528792	-0.642276		5
KIAA0355	203288_at	KIAA0355	NM_014686	-0.896323	0.808503	-0.833322	0.921142		8
KIAA0907	202220_at	KIAA0907	NM_014949	0.115003	1.28796	-1.11608	-0.286885		3
KIAA1609	65438_at	KIAA1609	NM_020947	1.02189	-0.878271	0.694366	-0.83799		4
KIAA2013	224708_at	KIAA2013	NM_138346	0.82935	-0.922775	0.90003	-0.806605		4
KIFC1	209680_s_at	kinesin family member C1	NM_002263	1.26777	-0.900706	0.323474	-0.69054		5
KLF12	227261_at	Kruppel-like factor 12	NM_007249	-0.110529	-0.966591	1.39687	-0.319749		2
KLHL20	210635_s_at	kelch-like 20 (Drosophila)	NM_014458	0.773955	-1.22854	0.855127	-0.400537		5
KLHL28	228328_at	kelch-like 28 (Drosophila)	NM_017658	-1.19084	0.52645	-0.404024	1.06842		1
LAMB3	209270_at	laminin, beta 3	NM_000228 /// NM_001017402 /// NM_001127641	-0.63305	0.978959	-1.06207	0.716163		8
LENG8	224673_at	leukocyte receptor cluster (LRC) member 8	NM_052925	-0.933876	1.09799	-0.756157	0.592039		8
LIMA1	222457_s_at	LIM domain and actin binding 1	NM_001113546 /// NM_001113547 /// NM_016357	0.9876	-1.00715	0.720444	-0.700892		5
LITAF	200706_s_at	lipopolysaccharide-induced TNF factor	NM_001136472 /// NM_001136473 /// NM_004862 /// NR_024320	1.0414	-0.795449	0.668386	-0.914336		4
LOC285550	227270_at	hypothetical protein LOC285550	NM_001145191	0.830208	-0.786127	0.897684	-0.941765		4
LOC642587	226755_at	NPC-A-5	NM_001104548	0.595331	-1.03451	1.07951	-0.640337		4
LPGAT1	1555058_a_at	lysophosphatidylglycerol acyltransferase 1	NM_014873	1.15363	-1.24252	-0.201865	0.290756		5
LRP10	231861_at	low density lipoprotein receptor-related protein 10	NM_014045	-0.358495	0.773179	-1.25321	0.838529		7
MAGED1	209014_at	melanoma antigen family D, 1	NM_001005332 /// NM_001005333 /// NM_006986	0.714208	-0.552332	0.961111	-1.12299		4
MAGOH	210093_s_at	mago-nashi homolog, proliferation-associated (Drosophila)	NM_002370	-0.364667	1.29431	-1.08112	0.151475		7
MAML2	235457_at	mastermind-like 2 (Drosophila)	NM_032427	0.519587	-1.17427	1.08127	-0.42658		4
MAP3K14	205192_at	mitogen-activated protein kinase kinase kinase 14	NM_003954	0.482486	-1.23261	1.07023	-0.320105		4
MAP3K7	206853_s_at	Mitogen-activated protein kinase kinase kinase 7	NM_003188 /// NM_145331 /// NM_145332 /// NM_145333	0.949296	-0.938369	0.774998	-0.785925		4
MCL1	214056_at	Myeloid cell leukemia sequence 1 (BCL2-related)	NM_021960 /// NM_182763	-0.925357	-0.743755	1.14886	0.520251		2
MDH2	213333_at	malate dehydrogenase 2, NAD (mitochondrial)	NM_005918	0.907866	-0.869406	0.823139	-0.8616		4
MDM4	225740_x_at	Mdm4 p53 binding protein homolog (mouse)	NM_002393 /// NR_024171	-1.1339	0.665456	-0.527926	0.996366		8
MED11	226958_s_at	mediator complex subunit 11	NM_001001683	-0.124285	1.09358	-1.2967	0.327407		7
MED17	223115_at	mediator complex subunit 17	NM_004268	-1.2581	1.02076	0.53525	-0.297915		1
MED18	221650_s_at	mediator complex subunit 18	NM_001127350 /// NM_017638	-1.16044	0.884724	-0.507368	0.783084		8
MED8	213127_s_at	mediator complex subunit 8	NM_052877 /// NM_201542	-0.766402	0.889451	-0.959838	0.836789		8
METTL14	227601_at	methyltransferase like 14	NM_020961	-0.128855	0.620445	-1.35881	0.867222		7
MEX3C	218247_s_at	mex-3 homolog C (C. elegans)	NM_016626	-1.09327	0.603077	-0.567592	1.05778		8
MIA3	212305_s_at	melanoma inhibitory activity family, member 3	NM_198551	-0.699278	1.1458	-0.964362	0.517841		7
MICALL1	55081_at	MICAL-like 1	NM_033386	0.777237	-1.11151	0.910299	-0.576027		4
MLEC	200616_s_at	malectin	NM_014730	1.16663	-0.77471	0.497586	-0.889502		5
MOBKL2C	227066_at	MOB1, Mps One Binder kinase activator-like 2C (yeast)	NM_145279 /// NM_201403	-0.609975	0.858875	-1.08863	0.839731		8
MON1B	203644_s_at	MON1 homolog B (yeast)	NM_014940	-0.501493	1.10079	-1.12342	0.524118		7
MOSC2	221636_s_at	MOCO sulphurase C-terminal domain containing 2	NM_017898	0.885618	-0.675415	0.82694	-1.03714		4
MPZL3	227747_at	myelin protein zero-like 3	NM_198275	0.796468	-1.02497	0.917049	-0.688549		4
MRPS12	204330_s_at	mitochondrial ribosomal protein S12	NM_021107 /// NM_033362 /// NM_033363	1.09594	-0.906022	0.597869	-0.787783		5
MRPS14	203801_at	mitochondrial ribosomal protein S14	NM_022100	0.893502	-0.216035	0.642466	-1.31993		6
MRPS18B	217408_at	mitochondrial ribosomal protein S18B	NM_014046	-0.571116	0.832892	-1.11726	0.855483		8
MRPS21	222997_s_at	mitochondrial ribosomal protein S21	NM_018997 /// NM_031901	-0.523246	1.03606	-1.12856	0.615742		7
MSN	200600_at	moesin	NM_002444	-0.681162	0.967157	-1.0261	0.740102		8
MTMR4	212277_at	myotubularin related protein 4	NM_004687	0.767022	-0.92427	0.957555	-0.800307		4
MTR	203774_at	5-methyltetrahydrofolate-homocysteine methyltransferase	NM_000254	-0.787083	0.61776	-0.911465	1.08079		8
MUS81	218463_s_at	MUS81 endonuclease homolog (S. cerevisiae)	NM_025128	-0.866899	0.873051	-0.865123	0.858971		8
MYO5C	218966_at	myosin VC	NM_018728	0.793329	-0.933451	0.933045	-0.792922		4
MYOF	211864_s_at	myoferlin	NM_013451 /// NM_133337	0.843819	-0.882373	0.887794	-0.84924		4
MYSM1	225760_at	Myb-like, SWIRM and MPN domains 1	NM_001085487	-1.33368	0.73946	-0.201857	0.796079		1
NAGK	218231_at	N-acetylglucosamine kinase	NM_017567	1.14603	-0.0989381	0.22766	-1.27475		6
NCRNA00081	213220_at	non-protein coding RNA 81	NR_015402 /// NR_024140 /// NR_024141 /// NR_024142 /// NR_024143	-0.756264	0.940404	-0.965784	0.781643		8
NCSTN	208759_at	nicastrin	NM_015331	-0.714406	0.740789	-0.998206	0.971824		8
NDUFA13	220864_s_at	NADH dehydrogenase (ubiquinone) 1 alpha subcomplex, 13	NM_015965	1.13492	-0.650202	0.52306	-1.00778		6
NDUFC1	232146_at	NADH dehydrogenase (ubiquinone) 1, subcomplex unknown, 1, 6kDa	NM_002494	1.09159	-0.488706	0.53159	-1.13447		6
NEK6	223159_s_at	NIMA (never in mitosis gene a)-related kinase 6	NM_001145001 /// NM_014397	0.102851	-0.223179	1.27103	-1.1507		4
NGDN	213794_s_at	neuroguidin, EIF4E binding protein	NM_001042635 /// NM_015514	-0.491928	0.96747	-1.16215	0.686604		7
NGRN	224281_s_at	neugrin, neurite outgrowth associated	NM_001033088 /// NM_016645 /// NR_028052	1.15367	-0.51353	0.454668	-1.09481		6
NLK	218318_s_at	nemo-like kinase	NM_016231	0.955801	-0.98752	0.761092	-0.729373		4
NSMCE1	224666_at	non-SMC element 1 homolog (S. cerevisiae)	NM_145080	-0.0526844	1.05109	-1.33408	0.335667		7
NSUN2	223076_s_at	NOL1/NOP2/Sun domain family, member 2	NM_017755	0.700552	-0.860582	1.01698	-0.856954		4
NUCB2	229838_at	nucleobindin 2	NM_005013	-0.966031	0.996596	-0.747783	0.717218		8
OGFOD2	219246_s_at	2-oxoglutarate and iron-dependent oxygenase domain containing 2	NM_024623	-0.554715	1.3622	-0.909063	0.101582		7
OSGIN2	1554414_a_at	oxidative stress induced growth inhibitor family member 2	NM_001126111 /// NM_004337	0.438368	-1.07601	1.16933	-0.531696		4
PAIP2	222983_s_at	poly(A) binding protein interacting protein 2	NM_001033112 /// NM_016480	1.1179	-0.66469	0.549857	-1.00307		4
PAPLN	226435_at	papilin, proteoglycan-like sulfated glycoprotein	NM_173462	-0.912318	0.657342	-0.795299	1.05027		8
PDCD11	212422_at	programmed cell death 11	NM_014976	0.950095	-0.377754	0.660094	-1.23244		6
PDE4DIP	212390_at	phosphodiesterase 4D interacting protein	NM_001002810 /// NM_001002811 /// NM_001002812 /// NM_014644 /// NM_022359	1.34858	-0.532672	0.123429	-0.939338		6
PDGFC	222719_s_at	platelet derived growth factor C	NM_016205	0.282676	-1.17687	1.20052	-0.306329		4
PDLIM5	216804_s_at	PDZ and LIM domain 5	NM_001011513 /// NM_001011515 /// NM_001011516 /// NM_006457 /// NR_024179	-1.20406	0.931975	-0.431687	0.703776		8
PFN1	200634_at	profilin 1	NM_005022	1.43312	-0.117786	-0.47433	-0.841008		6
PHF23	1555789_s_at	PHD finger protein 23	NM_024297	0.955442	-0.750048	0.764328	-0.969722		4
PHF5A	225309_at	PHD finger protein 5A	NM_032758	0.986473	-0.805023	0.734608	-0.916057		4
PIGB	242760_x_at	phosphatidylinositol glycan anchor biosynthesis, class B	NM_004855	0.924896	-0.585967	0.764285	-1.10321		4
PIK3R1	212240_s_at	phosphoinositide-3-kinase, regulatory subunit 1 (alpha)	NM_181504 /// NM_181523 /// NM_181524	-0.0533611	0.515338	-1.3766	0.914627		7
PLEKHA2	217677_at	pleckstrin homology domain containing, family A (phosphoinositide binding specif	NM_021623	0.965633	-0.783074	0.756566	-0.939125		4
PLXDC2	227276_at	plexin domain containing 2	NM_032812	1.02327	-0.765497	0.687724	-0.945498		4
PMF1	202337_at	polyamine-modulated factor 1	NM_007221	-0.13305	0.974995	-1.33674	0.494792		7
POGZ	212153_at	pogo transposable element with ZNF domain	NM_015100 /// NM_145796 /// NM_207171	-0.902214	0.775517	-0.824502	0.951199		8
POLR2K	202634_at	polymerase (RNA) II (DNA directed) polypeptide K, 7.0kDa	NM_005034	-0.342104	0.793834	-1.26287	0.811141		7
PPARGC1A	219195_at	peroxisome proliferator-activated receptor gamma, coactivator 1 alpha	NM_013261	0.821184	-0.865174	0.909735	-0.865744		4
PPIF	201490_s_at	peptidylprolyl isomerase F	NM_005729	1.10126	-0.711543	0.581349	-0.971065		4
PPME1	217841_s_at	protein phosphatase methylesterase 1	NM_016147	1.15355	-0.968144	0.505139	-0.690545		5
PPP4R2	226317_at	protein phosphatase 4, regulatory subunit 2	NM_174907	-1.45734	0.592445	0.157547	0.70735		1
PRKCSH	214080_x_at	protein kinase C substrate 80K-H	NM_001001329 /// NM_002743	-0.794795	0.854242	-0.93438	0.874932		8
PTER	222798_at	phosphotriesterase related	NM_001001484 /// NM_030664	0.46171	0.272521	-1.47233	0.738101		3
PTGS2	204748_at	prostaglandin-endoperoxide synthase 2 (prostaglandin G/H synthase and cyclooxyge	NM_000963	-0.622451	-0.887226	1.34042	0.169252		2
PYGB	201481_s_at	phosphorylase, glycogen; brain	NM_002862	-0.269409	1.14307	-1.22397	0.350311		7
RBM8A	1554602_at	RNA binding motif protein 8A	NM_005105	-1.41836	0.0219455	0.61826	0.778155		1
RDBP	209219_at	RD RNA binding protein	NM_002904	0.0425655	1.03289	-1.36023	0.284772		7
RFC4	204023_at	replication factor C (activator 1) 4, 37kDa	NM_002916 /// NM_181573	-0.768216	1.10473	-0.92085	0.584336		8
RIN3	60471_at	Ras and Rab interactor 3	NM_024832	-0.875545	1.01727	-0.841751	0.700023		8
RIPK2	209544_at	receptor-interacting serine-threonine kinase 2	NM_003821	0.340892	-0.834005	1.26308	-0.769969		4
RNF216	218426_s_at	ring finger protein 216	NM_207111 /// NM_207116	0.922165	-0.975217	0.800205	-0.747152		4
RORC	228806_at	RAR-related orphan receptor C	NM_001001523 /// NM_005060	-0.758314	0.351138	-0.849684	1.25686		8
RPL7L1	224738_x_at	ribosomal protein L7-like 1	NM_198486	1.31126	-0.923982	0.225812	-0.613086		5
RPS19	242451_x_at	ribosomal protein S19	NM_001022	-0.821341	0.730567	-0.90001	0.990784		8
RPS19BP1	225148_at	ribosomal protein S19 binding protein 1	NM_194326	-0.0777171	1.17563	-1.25929	0.161379		7
RSPH3	223713_at	radial spoke 3 homolog (Chlamydomonas)	NM_031924	-0.820663	0.990202	-0.900748	0.731208		8
RSU1	230490_x_at	Ras suppressor protein 1	NM_012425 /// NM_152724	-1.29661	0.82864	-0.277217	0.745189		1
SAP30BP	217965_s_at	SAP30 binding protein	NM_013260	-0.523043	1.14712	-1.09172	0.467648		7
SCAND1	235206_at	SCAN domain containing 1	NM_016558 /// NM_033630	0.899888	0.302998	0.227691	-1.43058		6
SCNM1	218672_at	sodium channel modifier 1	NM_024041	-0.380022	1.19723	-1.14627	0.32906		7
SCYL3	41329_at	SCY1-like 3 (S. cerevisiae)	NM_020423 /// NM_181093	-1.09044	0.741814	-0.600252	0.948873		8
SDCBP2	233565_s_at	syndecan binding protein (syntenin) 2	NM_015685 /// NM_080489	-0.176802	1.27127	-1.1611	0.0666325		7
SERTAD1	223394_at	SERTA domain containing 1	NM_013376	-1.14211	-0.374358	0.307908	1.20856		1
SFRS2B	228760_at	splicing factor, arginine/serine-rich 2B	NM_032102	0.874397	-1.11676	0.813605	-0.571238		5
SFRS5	203380_x_at	splicing factor, arginine/serine-rich 5	NM_001039465 /// NM_006925	-1.36303	0.0153546	0.33192	1.01575		1
SHC1	201469_s_at	SHC (Src homology 2 domain containing) transforming protein 1	NM_001130040 /// NM_001130041 /// NM_003029 /// NM_183001	1.00284	-0.882315	0.717097	-0.837621		4
SLC39A9	222445_at	solute carrier family 39 (zinc transporter), member 9	NM_018375	-0.93148	1.13149	-0.745015	0.545006		8
SLC44A3	228221_at	solute carrier family 44, member 3	NM_001114106 /// NM_152369	0.923667	-0.687683	0.789225	-1.02521		4
SLC7A1	212290_at	solute carrier family 7 (cationic amino acid transporter, y+ system), member 1	NM_003045	1.32336	-0.957069	0.1813	-0.547594		5
SMNDC1	200071_at	survival motor neuron domain containing 1	NM_005871	0.701559	-1.03106	0.998549	-0.669044		4
SMYD2	212922_s_at	SET and MYND domain containing 2	NM_020197	0.975224	-0.812806	0.747976	-0.910394		4
SND1	201622_at	staphylococcal nuclease and tudor domain containing 1	NM_014390	-0.418958	0.907217	-1.21424	0.725982		7
SNRPC	201342_at	small nuclear ribonucleoprotein polypeptide C	NM_003093	-0.154205	0.93107	-1.33911	0.562244		7
SNX19	202359_s_at	sorting nexin 19	NM_014758	0.784912	-0.932805	0.940795	-0.792901		4
SORL1	212560_at	sortilin-related receptor, L(DLR class) A repeats-containing	NM_003105	0.359656	-0.761416	1.25211	-0.850354		4
SRF	202401_s_at	serum response factor (c-fos serum response element-binding transcription factor	NM_003131	-0.00497698	-1.35137	1.0345	0.321843		5
ST3GAL4	203759_at	ST3 beta-galactoside alpha-2,3-sialyltransferase 4	NM_006278	-0.393961	1.01765	-1.21037	0.586678		7
STK38L	212565_at	serine/threonine kinase 38 like	NM_015000	0.952942	-0.881127	0.774321	-0.846135		4
SYF2	202553_s_at	SYF2 homolog, RNA splicing factor (S. cerevisiae)	NM_015484 /// NM_207170	-0.714478	0.849397	-1.00526	0.870342		8
TADA3L	215273_s_at	transcriptional adaptor 3 (NGG1 homolog, yeast)-like	NM_006354 /// NM_133480	-0.188678	1.0871	-1.27958	0.381156		7
TAF1A	206613_s_at	TATA box binding protein (TBP)-associated factor, RNA polymerase I, A, 48kDa	NM_005681 /// NM_139352	-0.953615	0.834805	-0.77326	0.89207		8
TBX3	219682_s_at	T-box 3	NM_005996 /// NM_016569	-1.09248	0.743322	-0.597761	0.946915		8
TCP1	222011_s_at	t-complex 1	NM_001008897 /// NM_030752	0.69954	-0.660907	0.998795	-1.03743		4
TEX261	212083_at	testis expressed 261	NM_144582	1.16767	-0.941094	0.488884	-0.715459		5
THBS1	201110_s_at	thrombospondin 1	NM_003246	-0.776897	-0.94925	0.810336	0.915812		2
THG1L	219122_s_at	tRNA-histidine guanylyltransferase 1-like (S. cerevisiae)	NM_017872	-0.632161	1.10516	-1.03247	0.559468		7
THRB	228716_at	thyroid hormone receptor, beta (erythroblastic leukemia viral (v-erb-a) oncogene	NM_000461 /// NM_001128176 /// NM_001128177	0.638786	-0.890511	1.06588	-0.814153		4
TIPRL	214773_x_at	TIP41, TOR signaling pathway regulator-like (S. cerevisiae)	NM_001031800 /// NM_152902	0.952649	-1.03942	0.75342	-0.666645		5
TK2	204276_at	thymidine kinase 2, mitochondrial	NM_004614	-0.744379	0.929843	-0.977066	0.791602		8
TMBIM6	200804_at	transmembrane BAX inhibitor motif containing 6	NM_001098576 /// NM_003217	-0.876751	0.881266	-0.855097	0.850582		8
TMEM184C	219074_at	transmembrane protein 184C	NM_018241	0.780642	-0.918861	0.945677	-0.807457		4
TMEM67	1563646_a_at	transmembrane protein 67	NM_001142301 /// NM_153704 /// NR_024522	-1.45729	0.478097	0.199511	0.779686		1
TMTC4	1554101_a_at	transmembrane and tetratricopeptide repeat containing 4	NM_001079669 /// NM_032813	0.769111	-0.582987	0.919675	-1.1058		4
TMX1	208097_s_at	thioredoxin-related transmembrane protein 1	NM_030755	0.610351	-0.48431	1.02899	-1.15503		4
TNFAIP3	202643_s_at	tumor necrosis factor, alpha-induced protein 3	NM_006290	-0.247399	-1.25625	1.09105	0.412594		2
TNK2	203839_s_at	tyrosine kinase, non-receptor, 2	NM_001010938 /// NM_005781	-0.156215	0.829752	-1.35173	0.67819		7
TNKS2	222562_s_at	tankyrase, TRF1-interacting ankyrin-related ADP-ribose polymerase 2	NM_025235	0.756376	-1.15318	0.912314	-0.515507		4
TNPO3	212318_at	transportin 3	NM_012470	-0.407018	0.946259	-1.2166	0.677359		7
TOMM40L	226059_at	translocase of outer mitochondrial membrane 40 homolog (yeast)-like	NM_032174	1.15245	-0.589567	0.482058	-1.04494		6
TPCN1	217914_at	two pore segment channel 1	NM_001143819 /// NM_017901	1.40693	-0.836538	-0.00404395	-0.566345		5
TPD52L2	201379_s_at	tumor protein D52-like 2	NM_003288 /// NM_199359 /// NM_199360 /// NM_199361 /// NM_199362 /// NM_199363	-0.570345	1.07804	-1.08561	0.57792		7
TPX2	210052_s_at	TPX2, microtubule-associated, homolog (Xenopus laevis)	NM_012112	1.13735	-0.511378	0.477264	-1.10324		6
TRA2B	200892_s_at	transformer 2 beta homolog (Drosophila)	NM_004593	0.876624	-0.864028	0.855359	-0.867956		4
TRIM8	221012_s_at	tripartite motif-containing 8	NM_030912	0.706496	-1.00306	0.999975	-0.703414		4
TSPAN3	200973_s_at	tetraspanin 3	NM_005724 /// NM_198902	0.955055	-0.682353	0.753897	-1.0266		4
TSSC4	218612_s_at	tumor suppressing subtransferable candidate 4	NM_005706	-0.198718	1.001	-1.30576	0.503485		7
UBE2V1	201003_x_at	arginyl aminopeptidase (aminopeptidase B) /// transmembrane protein 189 /// TMEM	NM_001032288 /// NM_001162505 /// NM_003349 /// NM_020216 /// NM_021988 /// NM_0	1.17847	-0.916153	0.476068	-0.73839		5
UBLCP1	227413_at	ubiquitin-like domain containing CTD phosphatase 1	NM_145049	-0.710941	1.21303	-0.920772	0.418679		7
UFC1	217797_at	ubiquitin-fold modifier conjugating enzyme 1	NM_016406	-0.271847	0.99212	-1.27731	0.557033		7
ULK4	232206_at	unc-51-like kinase 4 (C. elegans)	NM_017886	-0.852932	1.04153	-0.859132	0.670536		8
USE1	219348_at	unconventional SNARE in the ER 1 homolog (S. cerevisiae)	NM_018467	-0.393116	1.15046	-1.16452	0.407177		7
UTP3	209486_at	UTP3, small subunit (SSU) processome component, homolog (S. cerevisiae)	NM_020368	-0.89183	0.851004	-0.839703	0.880529		8
WDR5B	235850_at	WD repeat domain 5B	NM_019069	1.00119	-0.568539	0.67271	-1.10537		4
WIBG	242304_at	within bgcn homolog (Drosophila)	NM_001143853 /// NM_032345	0.969336	-1.0382	0.734487	-0.665619		5
WNK1	211992_at	WNK lysine deficient protein kinase 1	NM_018979	-0.15623	0.524651	-1.33148	0.963062		7
WWTR1	202132_at	WW domain containing transcription regulator 1	NM_015472	1.00627	-1.21259	0.601036	-0.39472		5
XRCC4	205072_s_at	X-ray repair complementing defective repair in Chinese hamster cells 4	NM_003401 /// NM_022406 /// NM_022550	-0.699927	0.998115	-1.00624	0.708055		8
XRCC5	208643_s_at	X-ray repair complementing defective repair in Chinese hamster cells 5 (double-s	NM_021141	0.879529	-0.715103	0.840159	-1.00458		4
YWHAZ	200641_s_at	tyrosine 3-monooxygenase/tryptophan 5-monooxygenase activation protein, zeta pol	NM_001135699 /// NM_001135700 /// NM_001135701 /// NM_001135702 /// NM_003406 //	0.827864	-0.504738	0.840354	-1.16348		4
ZBTB4	227047_x_at	zinc finger and BTB domain containing 4	NM_001128833 /// NM_020899	-0.258357	0.759744	-1.30671	0.805324		7
ZBTB7B	235145_at	zinc finger and BTB domain containing 7B	NM_015872	-0.606485	0.805643	-1.09036	0.891199		8
ZC3H13	212402_at	zinc finger CCCH-type containing 13	NM_015070	-1.00786	0.715136	-0.699196	0.991925		8
ZMPSTE24	202939_at	zinc metallopeptidase (STE24 homolog, S. cerevisiae)	NM_005857	0.809618	-0.791816	0.917757	-0.935559		4
ZMYND8	209049_s_at	zinc finger, MYND-type containing 8	NM_012408 /// NM_183047 /// NM_183048	1.07048	-0.969201	0.623747	-0.725026		5
ZNF175	205497_at	zinc finger protein 175	NM_007147	-1.14504	0.822362	-0.531674	0.854354		8
ZNF184	213452_at	zinc finger protein 184	NM_007149	0.288578	-1.05606	1.25177	-0.484291		4
ZNF193	205181_at	zinc finger protein 193	NM_006299	-0.732239	0.958365	-0.984784	0.758658		8
ZNF197	233070_at	zinc finger protein 197	NM_001024855 /// NM_006991	-0.701289	1.22045	-0.924388	0.40523		7
ZNF408	219224_x_at	zinc finger protein 408	NM_024741	-1.04276	0.880309	-0.668613	0.831063		8
ZNF490	231988_x_at	zinc finger protein 490	NM_020714	0.958188	-0.62097	0.736767	-1.07399		4
ZNF562	219163_at	zinc finger protein 562	NM_001130031 /// NM_001130032 /// NM_017656	-0.895451	0.503147	-0.7703	1.1626		8
ZNF585A	227674_at	zinc finger protein 585A	NM_152655 /// NM_199126	-0.79912	1.22801	-0.831465	0.402577		8

## Sheet: Legend
Column	Description
A	Gene_name - Official Gene Symbol (HUGO)
B	Probeset - probeset ID on the Affymetrix Human GeneChIP 1.0 arrays
C	Description - description of gene function
D	RefSeq_Affy - RefSeq IDs of transcripts which can be recognised by a given probeset
E	siGAPDH, t=0 - z-transformed signal intensity for a given probeset on an array that was used was used for hybridisation of RNA obtained from cells transformed with siGAPDH (control), maintained without EGF for 48 hours without subsequent stimulation
F	siELK1, t=0 - z-transformed signal intensity for a given probeset on an array that was used was used for hybridisation of RNA obtained from cells transformed with siELK1, maintained without EGF for 48 hours without subsequent stimulation
G	siGAPDH, t=30 - z-transformed signal intensity for a given probeset on an array that was used was used for hybridisation of RNA obtained from cells transformed with siGAPDH (control), maintained without EGF for 48 hours with a subsequent 30 minute stimulation with complete media
H	siELK1, t=30 - z-transformed signal intensity for a given probeset on an array that was used was used for hybridisation of RNA obtained from cells transformed with siELK1, maintained without EGF for 48 hours with a subsequent 30-minute stimulation with complete media
J	Cluster number - number of cluster that a given probeset falls into
