# Supplementary material for: ELK1 Uses Different DNA Binding Modes to Regulate Functionally Distinct Classes of Target Genes
Source: PLoS Genet. 2012 May 10;8(5):e1002694. doi: 10.1371/journal.pgen.1002694 (PMC3349735; doi:10.1371/journal.pgen.1002694)
Supplement: Table S4 — “Unique” and “redundant” ELK1-bound genes associate with distinct sets of GO terms. DAVID Gene Ontology was performed on lists of genes associated with “unique” or “redundant” ELK1-bound regions that changed expression upon depletion of ELK1. Lists were sorted with ascending P-values of individual terms. These data are shown as a heatmap in Figure 4G. (XLSX) [file pgen.1002694.s020.xlsx]

## Sheet: Sheet1
UNIQUE								REDUNDANT
Category	Term	Count	%	PValue	Genes	List Total	Fold Enrichment	Term	Count	%	PValue	Genes	List Total	Fold Enrichment
GOTERM_CC_FAT	GO:0005856~cytoskeleton	28	20.1439	5.01597e-07	ENAH, YWHAZ, LIMA1, PPP4R2, LITAF, PDLIM5, IQGAP1, ACTR3, CAMSAP1, MSN, MYOF, STK38L, MYO5C, ACTB, EPPK1, ACTN4, ANXA1, ACTN1, HOMER1, FLNB, FLNA, MICALL1, TNKS2, CORO1C, FHOD3, CENPV, PDE4DIP, TNFAIP3	91	2.84788
GOTERM_BP_FAT	GO:0051173~positive regulation of nitrogen compound metabolic process	18	12.9496	4.42073e-06	ZBTB7B, EGR1, TMX1, EGR2, KLF12, THRB, TBX3, MAML2, EDN1, WWTR1, SRF, PPARGC1A, TNKS2, HIF1A, ETS2, PDGFC, MYSM1, SERTAD1	101	3.74368
GOTERM_BP_FAT	GO:0031328~positive regulation of cellular biosynthetic process	18	12.9496	9.99766e-06	ZBTB7B, EGR1, TMX1, EGR2, KLF12, THRB, TBX3, MAML2, EDN1, WWTR1, SRF, PPARGC1A, TNKS2, HIF1A, ETS2, PDGFC, MYSM1, SERTAD1	101	3.51961
SP_PIR_KEYWORDS	actin-binding	11	7.91367	1.11894e-05	CORO1C, ACTR3, ENAH, LIMA1, ACTN4, FHOD3, ACTN1, STK38L, FLNB, FLNA, MYO5C	138	6.20739
GOTERM_BP_FAT	GO:0009891~positive regulation of biosynthetic process	18	12.9496	1.20801e-05	ZBTB7B, EGR1, TMX1, EGR2, KLF12, THRB, TBX3, MAML2, EDN1, WWTR1, SRF, PPARGC1A, TNKS2, HIF1A, ETS2, PDGFC, MYSM1, SERTAD1	101	3.46897
GOTERM_BP_FAT	GO:0045935~positive regulation of nucleobase, nucleoside, nucleotide and nucleic acid metabolic process	17	12.2302	1.25988e-05	ZBTB7B, EGR1, TMX1, EGR2, KLF12, THRB, TBX3, MAML2, WWTR1, SRF, PPARGC1A, TNKS2, HIF1A, ETS2, PDGFC, MYSM1, SERTAD1	101	3.64902
GOTERM_CC_FAT	GO:0043228~non-membrane-bounded organelle	37	26.6187	1.42742e-05	PPP4R2, ENAH, YWHAZ, LIMA1, MRPS14, LITAF, PDLIM5, SRF, IQGAP1, ACTR3, CAMSAP1, MSN, STK38L, MYOF, MYO5C, ZBTB7B, ACTB, TBX3, ACTN4, EPPK1, NLK, ANXA1, ACTN1, PMF1, HOMER1, WWTR1, FOXP4, FLNB, FLNA, MICALL1, TNKS2, CORO1C, HIF1A, CENPV, FHOD3, PDE4DIP, TNFAIP3	91	2.00196	GO:0043228~non-membrane-bounded organelle	28	21.7054	0.00842404	UTP3, XRCC5, XRCC4, KIFC1, ING2, TAF1A, MRPS12, FCF1, RPS19BP1, ZNF175, PFN1, CCDC104, WIBG, MUS81, DDX21, NSUN2, KLHL20, TCP1, PDCD11, TPX2, DCTN5, MRPS21, RFC4, RPS19, MRPS18B, RPL7L1, RDBP, DYNC1I2	86	1.60307
GOTERM_CC_FAT	GO:0043232~intracellular non-membrane-bounded organelle	37	26.6187	1.42742e-05	PPP4R2, ENAH, YWHAZ, LIMA1, MRPS14, LITAF, PDLIM5, SRF, IQGAP1, ACTR3, CAMSAP1, MSN, STK38L, MYOF, MYO5C, ZBTB7B, ACTB, TBX3, ACTN4, EPPK1, NLK, ANXA1, ACTN1, PMF1, HOMER1, WWTR1, FOXP4, FLNB, FLNA, MICALL1, TNKS2, CORO1C, HIF1A, CENPV, FHOD3, PDE4DIP, TNFAIP3	91	2.00196	GO:0043232~intracellular non-membrane-bounded organelle	28	21.7054	0.00842404	UTP3, XRCC5, XRCC4, KIFC1, ING2, TAF1A, MRPS12, FCF1, RPS19BP1, ZNF175, PFN1, CCDC104, WIBG, MUS81, DDX21, NSUN2, KLHL20, TCP1, PDCD11, TPX2, DCTN5, MRPS21, RFC4, RPS19, MRPS18B, RPL7L1, RDBP, DYNC1I2	86	1.60307
SP_PIR_KEYWORDS	phosphoprotein	77	55.3957	1.8101e-05	LIMA1, ENAH, PTGS2, PDLIM5, RNF216, IQGAP1, SMNDC1, SFRS2B, ACTR3, ZNF184, ITPRIP, CAMSAP1, MSN, IFNGR2, ERRFI1, C20ORF117, ACTN4, CIZ1, WNK1, ACTN1, LENG8, FLNB, FLNA, HIF1A, LRP10, NUCB2, PLXDC2, FHOD3, RIPK2, CDCA7L, INPP4B, MAP3K14, TNFAIP3, NEK6, TMX1, ERMP1, YWHAZ, PPP4R2, TRA2B, UBE2V1, CDH3, NAGK, SRF, ZMYND8, TIPRL, HEXIM1, MYOF, STK38L, PIK3R1, MYSM1, MYO5C, ACTB, ZBTB7B, EPPK1, TBX3, K…	138	1.47771	phosphoprotein	63	48.8372	0.00560541	XRCC5, KIFC1, C1ORF156, XRCC4, CHMP5, PHF23, TSSC4, PRKCSH, MAGED1, MAP3K7, DDX27, BLZF1, CCDC104, SFRS5, RBM8A, WIBG, SND1, PIGB, SHC1, DDX21, KIAA0907, POGZ, TPX2, SCYL3, CDK7, DAPK3, MRPS18B, MED17, MED8, MED18, RDBP, SNRPC, DCUN1D5, DYNC1I2, MDH2, UTP3, ING4, PPME1, MCL1, COPS7A, PFN1, MIA3, CD2BP2, THG1L, MUS81, ZMPSTE24, SCNM1, NSUN2, TNPO3, ZC3H13, PDCD11, TCP1, EIF1AD, CWF19L2, TPD52L2, S…	127	1.31375
GOTERM_MF_FAT	GO:0003779~actin binding	13	9.35252	1.81564e-05	LIMA1, ENAH, ACTN4, PDLIM5, ACTN1, FLNB, FLNA, ACTR3, CORO1C, FHOD3, MSN, STK38L, MYO5C	110	4.70661
GOTERM_BP_FAT	GO:0010557~positive regulation of macromolecule biosynthetic process	17	12.2302	2.24866e-05	ZBTB7B, EGR1, TMX1, EGR2, KLF12, THRB, TBX3, MAML2, WWTR1, SRF, PPARGC1A, TNKS2, HIF1A, ETS2, PDGFC, MYSM1, SERTAD1	101	3.48164
GOTERM_BP_FAT	GO:0045893~positive regulation of transcription, DNA-dependent	14	10.0719	4.78451e-05	EGR1, ZBTB7B, TMX1, EGR2, THRB, TBX3, KLF12, MAML2, WWTR1, PPARGC1A, SRF, HIF1A, ETS2, MYSM1	101	3.93117
GOTERM_BP_FAT	GO:0051254~positive regulation of RNA metabolic process	14	10.0719	5.21218e-05	EGR1, ZBTB7B, TMX1, EGR2, THRB, TBX3, KLF12, MAML2, WWTR1, PPARGC1A, SRF, HIF1A, ETS2, MYSM1	101	3.89848
GOTERM_BP_FAT	GO:0045941~positive regulation of transcription	15	10.7914	6.60974e-05	ZBTB7B, EGR1, TMX1, EGR2, THRB, TBX3, KLF12, MAML2, WWTR1, PPARGC1A, SRF, HIF1A, ETS2, MYSM1, SERTAD1	101	3.56225
GOTERM_BP_FAT	GO:0010628~positive regulation of gene expression	15	10.7914	9.07746e-05	ZBTB7B, EGR1, TMX1, EGR2, THRB, TBX3, KLF12, MAML2, WWTR1, PPARGC1A, SRF, HIF1A, ETS2, MYSM1, SERTAD1	101	3.45802
GOTERM_MF_FAT	GO:0008134~transcription factor binding	15	10.7914	9.64998e-05	YWHAZ, THRB, KLF12, NLK, MAML2, PMF1, WWTR1, SRF, PPARGC1A, FLNA, HIF1A, BTG1, APBB2, SCAND1, MYSM1	110	3.45109
GOTERM_CC_FAT	GO:0015629~actin cytoskeleton	10	7.19424	0.000112956	CORO1C, ACTR3, LIMA1, ACTN4, PDLIM5, STK38L, FLNB, IQGAP1, FLNA, MYO5C	91	5.22162
GOTERM_BP_FAT	GO:0010604~positive regulation of macromolecule metabolic process	18	12.9496	0.000166416	ZBTB7B, EGR1, TMX1, EGR2, KLF12, THRB, TBX3, MAML2, WWTR1, SRF, PPARGC1A, TNKS2, HIF1A, ETS2, PDGFC, TNK2, MYSM1, SERTAD1	101	2.81322
SP_PIR_KEYWORDS	cytoskeleton	15	10.7914	0.0001816	ACTB, LIMA1, PPP4R2, ENAH, EPPK1, ACTN1, FLNB, FLNA, MICALL1, ACTR3, FHOD3, CENPV, PDE4DIP, MSN, STK38L	138	3.28736
SP_PIR_KEYWORDS	cytoplasm	42	30.2158	0.000190704	HINT3, PPP4R2, LIMA1, YWHAZ, ENAH, EEA1, RNF216, ACTR3, HEXIM1, BTBD2, PDGFC, MSN, ERRFI1, STK38L, ACTB, ACTN4, EPPK1, NLK, ANXA1, WNK1, ACTN1, HOMER1, WWTR1, FLNB, FLNA, MICALL1, TNKS2, HIF1A, CSNK1D, NUCB2, CENPV, MEX3C, FHOD3, RIPK2, CDCA7L, PDE4DIP, TNFAIP3, APIP, MAP3K14, PLEKHA2, NEK6, RIN3	138	1.75694
GOTERM_BP_FAT	GO:0045449~regulation of transcription	35	25.1799	0.000332714	TMX1, THRB, LITAF, UBE2V1, RORC, SRF, ZNF184, HEXIM1, GATAD1, ZNF562, MYSM1, SERTAD1, EGR1, ZBTB7B, EGR3, EGR2, KLF12, TBX3, NLK, MAML2, PMF1, WWTR1, PPARGC1A, FOXP4, ZNF585A, FLNA, ZNF193, HIF1A, BTG1, ETS2, ZBTB4, RIPK2, CDCA7L, APBB2, SCAND1	101	1.80235
SP_PIR_KEYWORDS	metal-binding	38	27.3381	0.000350968	ERMP1, LIMA1, PTGS2, THRB, PDLIM5, RORC, EEA1, RNF216, MOBKL2C, ZMYND8, PTER, ZNF184, TRIM8, GATAD1, ZNF562, STK38L, MYSM1, EGR1, ZBTB7B, EGR3, EGR2, KLF12, CIZ1, GEN1, NLK, PMF1, SMYD2, FOXP4, ZNF585A, MICALL1, CSGALNACT1, ZNF193, ZBTB4, MEX3C, TNK2, TNFAIP3, APIP, NEK6	138	1.78216
KEGG_PATHWAY	hsa04510:Focal adhesion	8	5.7554	0.000833298	ACTB, LAMB3, ACTN4, ACTN1, PDGFC, FLNB, FLNA, PIK3R1	41	4.93629
SP_PIR_KEYWORDS	calcium binding	6	4.31655	0.000852866	NUCB2, ANXA1, ACTN1, PMF1, CDH3, ANXA3	138	8.11946
GOTERM_MF_FAT	GO:0051015~actin filament binding	5	3.59712	0.0010032	LIMA1, ACTN4, ACTN1, FLNA, MYO5C	110	11.1346
GOTERM_MF_FAT	GO:0008092~cytoskeletal protein binding	13	9.35252	0.00105091	LIMA1, ENAH, ACTN4, PDLIM5, ACTN1, FLNB, FLNA, ACTR3, CORO1C, FHOD3, MSN, STK38L, MYO5C	110	3.04435
GOTERM_BP_FAT	GO:0043122~regulation of I-kappaB kinase/NF-kappaB cascade	6	4.31655	0.00116957	LITAF, UBE2V1, RIPK2, TNFAIP3, NEK6, FLNA	101	7.51069
KEGG_PATHWAY	hsa04810:Regulation of actin cytoskeleton	8	5.7554	0.00123979	ACTB, ENAH, ACTN4, ACTN1, PDGFC, MSN, IQGAP1, PIK3R1	41	4.61486
GOTERM_MF_FAT	GO:0030528~transcription regulator activity	25	17.9856	0.0014459	THRB, LITAF, RORC, UBE2V1, SRF, HEXIM1, GATAD1, MYSM1, SERTAD1, EGR1, ZBTB7B, EGR3, EGR2, TBX3, KLF12, MAML2, PMF1, WWTR1, FOXP4, PPARGC1A, ZNF193, HIF1A, BTG1, ETS2, SCAND1	110	1.95151
SP_PIR_KEYWORDS	zinc	29	20.8633	0.00146298	ERMP1, LIMA1, THRB, PDLIM5, RORC, RNF216, EEA1, ZMYND8, MOBKL2C, ZNF184, TRIM8, GATAD1, ZNF562, MYSM1, EGR1, ZBTB7B, EGR3, EGR2, KLF12, CIZ1, SMYD2, FOXP4, ZNF585A, MICALL1, ZNF193, ZBTB4, MEX3C, TNFAIP3, APIP	138	1.84657
GOTERM_BP_FAT	GO:0045944~positive regulation of transcription from RNA polymerase II promoter	10	7.19424	0.00168486	ZBTB7B, EGR1, HIF1A, EGR2, KLF12, THRB, MAML2, WWTR1, SRF, PPARGC1A	101	3.61026
GOTERM_MF_FAT	GO:0042803~protein homodimerization activity	10	7.19424	0.00197891	ZBTB7B, TRIM8, ACTN4, PDGFC, EEA1, WWTR1, SDCBP2, SRF, FOXP4, FLNA	110	3.53375
GOTERM_BP_FAT	GO:0006355~regulation of transcription, DNA-dependent	25	17.9856	0.00209451	TMX1, THRB, LITAF, RORC, UBE2V1, SRF, ZNF184, HEXIM1, GATAD1, ZNF562, MYSM1, ZBTB7B, EGR1, EGR2, TBX3, KLF12, MAML2, WWTR1, ZNF585A, FOXP4, PPARGC1A, ZNF193, HIF1A, ETS2, SCAND1	101	1.88862
SP_PIR_KEYWORDS	transcription regulation	27	19.4245	0.00212055	THRB, LITAF, RORC, SRF, ZNF184, HEXIM1, ZNF562, MYSM1, SERTAD1, EGR1, ZBTB7B, EGR3, EGR2, TBX3, KLF12, NLK, MAML2, PMF1, WWTR1, FOXP4, PPARGC1A, ZNF585A, ZNF193, HIF1A, ZBTB4, CDCA7L, TNFAIP3	138	1.85754
GOTERM_BP_FAT	GO:0051130~positive regulation of cellular component organization	7	5.03597	0.0022268	ACTR3, ACTN4, EDN1, SRF, PPARGC1A, PIK3R1, TNKS2	101	5.18002
GOTERM_BP_FAT	GO:0006357~regulation of transcription from RNA polymerase II promoter	14	10.0719	0.00264244	EGR1, ZBTB7B, EGR2, LITAF, THRB, TBX3, KLF12, MAML2, WWTR1, PPARGC1A, FOXP4, SRF, HIF1A, HEXIM1	101	2.57932
GOTERM_BP_FAT	GO:0006928~cell motion	11	7.91367	0.00265972	ACTR3, ACTB, HIF1A, EGR2, PTGS2, BTG1, CTGF, ANXA1, MSN, APBB2, SRF	101	3.10178
GOTERM_BP_FAT	GO:0051252~regulation of RNA metabolic process	25	17.9856	0.00282339	TMX1, THRB, LITAF, RORC, UBE2V1, SRF, ZNF184, HEXIM1, GATAD1, ZNF562, MYSM1, ZBTB7B, EGR1, EGR2, TBX3, KLF12, MAML2, WWTR1, ZNF585A, FOXP4, PPARGC1A, ZNF193, HIF1A, ETS2, SCAND1	101	1.84695
KEGG_PATHWAY	hsa04520:Adherens junction	5	3.59712	0.00293888	ACTB, ACTN4, NLK, ACTN1, IQGAP1	41	8.05353
GOTERM_BP_FAT	GO:0051147~regulation of muscle cell differentiation	4	2.8777	0.00295315	TBX3, BTG1, EDN1, SRF	101	13.7375
GOTERM_CC_FAT	GO:0030018~Z disc	4	2.8777	0.00411786	PDLIM5, ACTN1, HOMER1, FLNB	91	12.214
GOTERM_BP_FAT	GO:0033043~regulation of organelle organization	7	5.03597	0.00542536	ACTR3, LIMA1, EDN1, CENPV, PPARGC1A, NEK6, TNKS2	101	4.32066
SP_PIR_KEYWORDS	acetylation	31	22.3022	0.00567964	HINT3, PPP4R2, YWHAZ, PDLIM5, UBE2V1, ZMYND8, TIPRL, IQGAP1, SMNDC1, ACTR3, HEXIM1, MSN, ATP5H, MYOF, STK38L, C6ORF115, PIK3R1, MYO5C, ACTB, ACTN4, ANXA1, ACTN1, PMF1, LENG8, FLNB, ANXA3, FLNA, CORO1C, PPIF, COG1, PYGB	138	1.63981	acetylation	37	28.6822	9.2846e-06	XRCC5, ING4, PPME1, UFC1, COPS7A, TSSC4, PFN1, SFRS5, RBM8A, WIBG, SND1, ACYP2, THG1L, DDX21, TNPO3, PDCD11, TCP1, POGZ, MAGOH, TPX2, NDUFA13, DGUOK, TPD52L2, COG3, COG4, RFC4, RPS19, SYF2, NGDN, GPATCH4, SNRPC, PHF5A, GGA1, UBLCP1, GNB2L1, MON1B, MDH2	127	2.12672
GOTERM_BP_FAT	GO:0043123~positive regulation of I-kappaB kinase/NF-kappaB cascade	5	3.59712	0.00576166	LITAF, UBE2V1, RIPK2, NEK6, FLNA	101	6.90415
SP_PIR_KEYWORDS	Transcription	26	18.705	0.00579221	THRB, LITAF, RORC, SRF, ZNF184, HEXIM1, ZNF562, MYSM1, SERTAD1, EGR1, ZBTB7B, EGR3, EGR2, TBX3, KLF12, NLK, MAML2, PMF1, WWTR1, FOXP4, PPARGC1A, ZNF585A, ZNF193, HIF1A, ZBTB4, CDCA7L	138	1.74987
GOTERM_BP_FAT	GO:0042981~regulation of apoptosis	14	10.0719	0.00617562	TMX1, YWHAZ, PTGS2, ACTN4, TBX3, ANXA1, ACTN1, SMNDC1, PPIF, BTG1, RIPK2, TNFAIP3, APBB2, SCAND1	101	2.3323	GO:0042981~regulation of apoptosis	12	9.30233	0.0349218	MAP3K7, MAGED1, NCSTN, XRCC5, XRCC4, ING4, MCL1, TMBIM6, NDUFA13, SAP30BP, DAPK3, TEX261	101	1.99911
GOTERM_CC_FAT	GO:0044430~cytoskeletal part	15	10.7914	0.00649252	LIMA1, YWHAZ, PPP4R2, LITAF, ACTN4, HOMER1, IQGAP1, TNKS2, ACTR3, CAMSAP1, CENPV, PDE4DIP, TNFAIP3, MYOF, MYO5C	91	2.21315
GOTERM_BP_FAT	GO:0043067~regulation of programmed cell death	14	10.0719	0.00669543	TMX1, YWHAZ, PTGS2, ACTN4, TBX3, ANXA1, ACTN1, SMNDC1, PPIF, BTG1, RIPK2, TNFAIP3, APBB2, SCAND1	101	2.30932	GO:0043067~regulation of programmed cell death	12	9.30233	0.0371224	MAP3K7, MAGED1, NCSTN, XRCC5, XRCC4, ING4, MCL1, TMBIM6, NDUFA13, SAP30BP, DAPK3, TEX261	101	1.97942
GOTERM_CC_FAT	GO:0031674~I band	4	2.8777	0.00680058	PDLIM5, ACTN1, HOMER1, FLNB	91	10.2154
GOTERM_BP_FAT	GO:0010941~regulation of cell death	14	10.0719	0.00689916	TMX1, YWHAZ, PTGS2, ACTN4, TBX3, ANXA1, ACTN1, SMNDC1, PPIF, BTG1, RIPK2, TNFAIP3, APBB2, SCAND1	101	2.30082	GO:0010941~regulation of cell death	12	9.30233	0.0379724	MAP3K7, MAGED1, NCSTN, XRCC5, XRCC4, ING4, MCL1, TMBIM6, NDUFA13, SAP30BP, DAPK3, TEX261	101	1.97213
GOTERM_MF_FAT	GO:0004857~enzyme inhibitor activity	8	5.7554	0.00766191	HEXIM1, WNK1, ANXA1, PAPLN, AZIN1, TNK2, ANXA3, IQGAP1	110	3.4971
GOTERM_BP_FAT	GO:0045987~positive regulation of smooth muscle contraction	3	2.15827	0.00766279	PTGS2, EDN1, SRF	101	22.3234
GOTERM_MF_FAT	GO:0008270~zinc ion binding	31	22.3022	0.0076726	ERMP1, LIMA1, THRB, PDLIM5, RORC, RNF216, EEA1, ZMYND8, MOBKL2C, PTER, ZNF184, TRIM8, GATAD1, ZNF562, MYSM1, EGR1, ZBTB7B, EGR3, EGR2, KLF12, CIZ1, PAPLN, SMYD2, FOXP4, ZNF585A, MICALL1, ZNF193, ZBTB4, MEX3C, TNFAIP3, APIP	110	1.58323
GOTERM_MF_FAT	GO:0005545~phosphatidylinositol binding	3	2.15827	0.00776158	EEA1, PLEKHA2, PIK3R1	110	22.1301
SP_PIR_KEYWORDS	nucleus	44	31.6547	0.00836288	HINT3, THRB, TRA2B, UBE2V1, RORC, SRF, SMNDC1, SFRS2B, ZNF184, HEXIM1, PDGFC, ZNF562, MYOF, MYSM1, ZBTB7B, EGR1, EGR3, EGR2, KLF12, ACTN4, TBX3, CIZ1, GEN1, NLK, MAML2, ANXA1, PMF1, WWTR1, ZNF585A, PPARGC1A, FOXP4, TNKS2, ZNF193, HIF1A, ETS2, CENPV, ZBTB4, MEX3C, CDCA7L, PDE4DIP, TNFAIP3, SCAND1, PLEKHA2, NEK6	138	1.43192	nucleus	52	40.3101	3.21157e-06	XRCC5, KIFC1, XRCC4, TAF1A, RPS19BP1, DDX27, BLZF1, SFRS5, RBM8A, WIBG, SND1, NSMCE1, DDX21, ZNF408, ZNF490, POGZ, MAGOH, TPX2, NDUFA13, MED11, CDK7, DAPK3, RFC4, RPS19, ZNF197, MED17, MED8, MED18, RDBP, MDM4, SNRPC, UTP3, ING4, ING2, MCL1, POLR2K, COPS7A, FCF1, ZNF175, NGRN, MUS81, SCNM1, NSUN2, TNPO3, PDCD11, EIF1AD, SAP30BP, FBXO38, SYF2, NGDN, PHF5A, UBLCP1	127	1.83884
GOTERM_BP_FAT	GO:0006350~transcription	26	18.705	0.00917704	THRB, LITAF, RORC, SRF, ZNF184, HEXIM1, ZNF562, MYSM1, SERTAD1, EGR1, ZBTB7B, EGR3, EGR2, TBX3, KLF12, NLK, MAML2, PMF1, WWTR1, FOXP4, PPARGC1A, ZNF585A, ZNF193, HIF1A, ZBTB4, CDCA7L	101	1.65752
SP_PIR_KEYWORDS	zinc-finger	22	15.8273	0.0100659	ZBTB7B, EGR1, EGR3, EGR2, KLF12, THRB, CIZ1, RORC, RNF216, EEA1, SMYD2, ZNF585A, ZMYND8, FOXP4, ZNF184, ZNF193, TRIM8, MEX3C, ZBTB4, TNFAIP3, GATAD1, ZNF562	138	1.78489
GOTERM_BP_FAT	GO:0010627~regulation of protein kinase cascade	7	5.03597	0.010358	LITAF, EDN1, UBE2V1, RIPK2, TNFAIP3, NEK6, FLNA	101	3.7654
GOTERM_BP_FAT	GO:0045933~positive regulation of muscle contraction	3	2.15827	0.0103673	PTGS2, EDN1, SRF	101	19.1344
GOTERM_BP_FAT	GO:0051017~actin filament bundle formation	3	2.15827	0.0103673	LIMA1, ACTN4, ACTN1	101	19.1344
GOTERM_MF_FAT	GO:0003712~transcription cofactor activity	9	6.47482	0.0113537	KLF12, THRB, BTG1, MAML2, PMF1, WWTR1, SCAND1, PPARGC1A, MYSM1	110	2.9263
KEGG_PATHWAY	hsa04670:Leukocyte transendothelial migration	5	3.59712	0.0132279	ACTB, ACTN4, ACTN1, MSN, PIK3R1	41	5.25527
GOTERM_BP_FAT	GO:0051270~regulation of cell motion	6	4.31655	0.0141919	HIF1A, ACTN4, EDN1, ACTN1, ABHD2, PIK3R1	101	4.16396
GOTERM_CC_FAT	GO:0016323~basolateral plasma membrane	6	4.31655	0.0142323	ACTR3, ENAH, LIMA1, ANXA1, ACTN1, MSN	91	4.15157
GOTERM_MF_FAT	GO:0046872~metal ion binding	47	33.8129	0.0146965	ERMP1, LIMA1, PTGS2, THRB, PDLIM5, RORC, EEA1, RNF216, CDH3, MOBKL2C, ZMYND8, TPCN1, PTER, ZNF184, TRIM8, GATAD1, ZNF562, STK38L, MYSM1, EGR1, ZBTB7B, EGR3, EGR2, KLF12, ACTN4, CIZ1, GEN1, NLK, ANXA1, ACTN1, PAPLN, PMF1, SMYD2, KCNK1, FOXP4, ZNF585A, ANXA3, MICALL1, CSGALNACT1, ZNF193, NUCB2, MEX3C, ZBTB4, TNK2, TNFAIP3, APIP, NEK6	110	1.33992
GOTERM_MF_FAT	GO:0046983~protein dimerization activity	11	7.91367	0.0156326	ZBTB7B, HIF1A, TRIM8, ACTN4, PDGFC, EEA1, WWTR1, SDCBP2, SRF, FOXP4, FLNA	110	2.39539
GOTERM_BP_FAT	GO:0007015~actin filament organization	4	2.8777	0.0161771	LIMA1, ACTN4, ACTN1, FLNA	101	7.44114
GOTERM_MF_FAT	GO:0005543~phospholipid binding	6	4.31655	0.0166667	SNX19, ANXA1, EEA1, ANXA3, PLEKHA2, PIK3R1	110	4.00092
GOTERM_MF_FAT	GO:0043169~cation binding	47	33.8129	0.0174737	ERMP1, LIMA1, PTGS2, THRB, PDLIM5, RORC, EEA1, RNF216, CDH3, MOBKL2C, ZMYND8, TPCN1, PTER, ZNF184, TRIM8, GATAD1, ZNF562, STK38L, MYSM1, EGR1, ZBTB7B, EGR3, EGR2, KLF12, ACTN4, CIZ1, GEN1, NLK, ANXA1, ACTN1, PAPLN, PMF1, SMYD2, KCNK1, FOXP4, ZNF585A, ANXA3, MICALL1, CSGALNACT1, ZNF193, NUCB2, MEX3C, ZBTB4, TNK2, TNFAIP3, APIP, NEK6	110	1.32742
GOTERM_BP_FAT	GO:0006916~anti-apoptosis	6	4.31655	0.0183116	TMX1, YWHAZ, TBX3, ANXA1, RIPK2, TNFAIP3	101	3.90118
GOTERM_MF_FAT	GO:0042802~identical protein binding	12	8.63309	0.0184591	ZBTB7B, TRIM8, ACTN4, PDGFC, EEA1, WWTR1, APIP, SDCBP2, SRF, FOXP4, SCAND1, FLNA	110	2.21301
GOTERM_BP_FAT	GO:0033044~regulation of chromosome organization	3	2.15827	0.020571	CENPV, PPARGC1A, TNKS2	101	13.3941
GOTERM_CC_FAT	GO:0005813~centrosome	6	4.31655	0.0208744	PPP4R2, LITAF, PDE4DIP, TNFAIP3, MYOF, TNKS2	91	3.76236
GOTERM_CC_FAT	GO:0070013~intracellular organelle lumen	21	15.1079	0.021143	ZBTB7B, ACTB, MRPS14, PTGS2, ACTN4, TBX3, NLK, MAML2, ACTN1, CBR4, PMF1, WWTR1, SRF, FOXP4, PPARGC1A, IQGAP1, SMNDC1, PPIF, HIF1A, TRIM8, MSN	91	1.65806	GO:0070013~intracellular organelle lumen
SP_PIR_KEYWORDS	phospholipase a2 inhibitor	2	1.43885	0.0212166	ANXA1, ANXA3	138	92.9227
GOTERM_MF_FAT	GO:0016563~transcription activator activity	9	6.47482	0.022018	EGR1, MAML2, UBE2V1, PMF1, WWTR1, SCAND1, PPARGC1A, MYSM1, SERTAD1	110	2.59084
GOTERM_MF_FAT	GO:0043167~ion binding	47	33.8129	0.02278	ERMP1, LIMA1, PTGS2, THRB, PDLIM5, RORC, EEA1, RNF216, CDH3, MOBKL2C, ZMYND8, TPCN1, PTER, ZNF184, TRIM8, GATAD1, ZNF562, STK38L, MYSM1, EGR1, ZBTB7B, EGR3, EGR2, KLF12, ACTN4, CIZ1, GEN1, NLK, ANXA1, ACTN1, PAPLN, PMF1, SMYD2, KCNK1, FOXP4, ZNF585A, ANXA3, MICALL1, CSGALNACT1, ZNF193, NUCB2, MEX3C, ZBTB4, TNK2, TNFAIP3, APIP, NEK6	110	1.30801
GOTERM_BP_FAT	GO:0051153~regulation of striated muscle cell differentiation	3	2.15827	0.0232332	TBX3, BTG1, EDN1	101	12.5569
GOTERM_BP_FAT	GO:0010638~positive regulation of organelle organization	4	2.8777	0.0235199	ACTR3, EDN1, PPARGC1A, TNKS2	101	6.45497
SP_PIR_KEYWORDS	duplication	6	4.31655	0.0237437	ANXA1, ACTN1, CDH3, ANXA3, IQGAP1, FLNA	138	3.668
SP_PIR_KEYWORDS	zinc finger	5	3.59712	0.0239073	EGR1, EGR3, THRB, RORC, TNFAIP3	138	4.55503
GOTERM_CC_FAT	GO:0005730~nucleolus	11	7.91367	0.0246144	ZBTB7B, HIF1A, TBX3, ACTN4, NLK, ACTN1, MSN, WWTR1, SRF, FOXP4, IQGAP1	91	2.21358	GO:0005730~nucleolus	13	10.0775	0.00214964	UTP3, PDCD11, TAF1A, TPX2, FCF1, RPS19BP1, RPS19, CCDC104, WIBG, RDBP, MUS81, DDX21, NSUN2	86	2.76814
GOTERM_MF_FAT	GO:0032403~protein complex binding	6	4.31655	0.0246587	LAMB3, YWHAZ, ACTN4, CTGF, ACTN1, PIK3R1	110	3.61308
GOTERM_MF_FAT	GO:0019834~phospholipase A2 inhibitor activity	2	1.43885	0.0249778	ANXA1, ANXA3	110	78.6848
SP_PIR_KEYWORDS	kinase	11	7.91367	0.0254376	CSNK1D, NLK, WNK1, RIPK2, TNK2, NAGK, MAP3K14, ZMYND8, STK38L, NEK6, TK2	138	2.22852
GOTERM_BP_FAT	GO:0030036~actin cytoskeleton organization	6	4.31655	0.0260771	LIMA1, ACTN4, FHOD3, ACTN1, FLNB, FLNA	101	3.55594
GOTERM_CC_FAT	GO:0043233~organelle lumen	21	15.1079	0.0263938	ZBTB7B, ACTB, MRPS14, PTGS2, ACTN4, TBX3, NLK, MAML2, ACTN1, CBR4, PMF1, WWTR1, SRF, FOXP4, PPARGC1A, IQGAP1, SMNDC1, PPIF, HIF1A, TRIM8, MSN	91	1.62071	GO:0043233~organelle lumen	34	26.3566	1.84258e-08	UTP3, XRCC5, ING4, ING2, TAF1A, MCL1, POLR2K, MRPS12, FCF1, RPS19BP1, BLZF1, CCDC104, RBM8A, WIBG, MUS81, DDX21, NSUN2, PDCD11, MAGOH, TPX2, NDUFA13, MED11, MRPS21, CDK7, RFC4, RPS19, MRPS18B, MED17, MED8, MED18, RDBP, SNRPC, PHF5A, MDH2	86	2.77657
GOTERM_BP_FAT	GO:0001501~skeletal system development	7	5.03597	0.0308596	PTGS2, TBX3, CTGF, ETS2, EDN1, PMF1, WWTR1	101	2.93914
GOTERM_CC_FAT	GO:0030017~sarcomere	4	2.8777	0.0317885	PDLIM5, ACTN1, HOMER1, FLNB	91	5.73312
GOTERM_CC_FAT	GO:0031974~membrane-enclosed lumen	21	15.1079	0.0317905	ZBTB7B, ACTB, MRPS14, PTGS2, ACTN4, TBX3, NLK, MAML2, ACTN1, CBR4, PMF1, WWTR1, SRF, FOXP4, PPARGC1A, IQGAP1, SMNDC1, PPIF, HIF1A, TRIM8, MSN	91	1.58927	GO:0031974~membrane-enclosed lumen	34	26.3566	3.00225e-08	UTP3, XRCC5, ING4, ING2, TAF1A, MCL1, POLR2K, MRPS12, FCF1, RPS19BP1, BLZF1, CCDC104, RBM8A, WIBG, MUS81, DDX21, NSUN2, PDCD11, MAGOH, TPX2, NDUFA13, MED11, MRPS21, CDK7, RFC4, RPS19, MRPS18B, MED17, MED8, MED18, RDBP, SNRPC, PHF5A, MDH2	86	2.72271
GOTERM_BP_FAT	GO:0006940~regulation of smooth muscle contraction	3	2.15827	0.0320035	PTGS2, EDN1, SRF	101	10.5743
SP_PIR_KEYWORDS	actin binding	3	2.15827	0.0329294	ACTN1, MSN, FLNA	138	10.4538
GOTERM_CC_FAT	GO:0005815~microtubule organizing center	6	4.31655	0.0329753	PPP4R2, LITAF, PDE4DIP, TNFAIP3, MYOF, TNKS2	91	3.3311
GOTERM_BP_FAT	GO:0030029~actin filament-based process	6	4.31655	0.0331094	LIMA1, ACTN4, FHOD3, ACTN1, FLNB, FLNA	101	3.33462
GOTERM_MF_FAT	GO:0003700~transcription factor activity	15	10.7914	0.0333431	ZBTB7B, EGR1, EGR3, EGR2, THRB, TBX3, KLF12, RORC, SRF, FOXP4, ZNF193, HIF1A, ETS2, GATAD1, SCAND1	110	1.8158
GOTERM_BP_FAT	GO:0045321~leukocyte activation	6	4.31655	0.0336164	EGR1, TMX1, YWHAZ, EDN1, RIPK2, PIK3R1	101	3.32084
GOTERM_MF_FAT	GO:0003713~transcription coactivator activity	6	4.31655	0.0341943	MAML2, PMF1, WWTR1, SCAND1, PPARGC1A, MYSM1	110	3.30918
SP_PIR_KEYWORDS	DNA binding	7	5.03597	0.0350225	EGR1, EGR3, THRB, NUCB2, RORC, TNFAIP3, SRF	138	2.86967
GOTERM_BP_FAT	GO:0010647~positive regulation of cell communication	7	5.03597	0.0350957	HIF1A, PTGS2, LITAF, UBE2V1, RIPK2, NEK6, FLNA	101	2.8498
GOTERM_BP_FAT	GO:0010740~positive regulation of protein kinase cascade	5	3.59712	0.0352467	LITAF, UBE2V1, RIPK2, NEK6, FLNA	101	4.0102
GOTERM_BP_FAT	GO:0051726~regulation of cell cycle	7	5.03597	0.035986	PTGS2, TBX3, HEXIM1, EDN1, APBB2, NEK6, SERTAD1	101	2.83258
GOTERM_BP_FAT	GO:0051272~positive regulation of cell motion	4	2.8777	0.0359905	HIF1A, ACTN4, EDN1, PIK3R1	101	5.46696
GOTERM_BP_FAT	GO:0040008~regulation of growth	7	5.03597	0.0406556	TMX1, BTG1, CTGF, IGFBP7, APBB2, SERTAD1, TNKS2	101	2.74951
GOTERM_CC_FAT	GO:0030016~myofibril	4	2.8777	0.0434642	PDLIM5, ACTN1, HOMER1, FLNB	91	5.06168
GOTERM_BP_FAT	GO:0046879~hormone secretion	3	2.15827	0.0435996	YWHAZ, TBX3, EDN1	101	8.92937
GOTERM_CC_FAT	GO:0030055~cell-substrate junction	4	2.8777	0.04444	ACTR3, ENAH, LIMA1, ACTN1	91	5.01648
GOTERM_CC_FAT	GO:0031981~nuclear lumen	17	12.2302	0.0450623	ZBTB7B, ACTB, ACTN4, TBX3, NLK, MAML2, ACTN1, PMF1, WWTR1, SRF, FOXP4, PPARGC1A, IQGAP1, SMNDC1, HIF1A, TRIM8, MSN	91	1.64679	GO:0031981~nuclear lumen	29	22.4806	9.51923e-08	UTP3, XRCC5, ING4, ING2, TAF1A, MCL1, POLR2K, FCF1, RPS19BP1, CCDC104, RBM8A, WIBG, MUS81, DDX21, NSUN2, PDCD11, MAGOH, TPX2, NDUFA13, MED11, CDK7, RFC4, RPS19, MED17, MED8, MED18, RDBP, PHF5A, SNRPC	86	2.97256
GOTERM_CC_FAT	GO:0044449~contractile fiber part	4	2.8777	0.0454267	PDLIM5, ACTN1, HOMER1, FLNB	91	4.97209
GOTERM_BP_FAT	GO:0043066~negative regulation of apoptosis	7	5.03597	0.0472797	TMX1, YWHAZ, TBX3, ANXA1, RIPK2, TNFAIP3, APBB2	101	2.64854
GOTERM_CC_FAT	GO:0031143~pseudopodium	2	1.43885	0.0482702	ACTN4, ACTN1	91	40.1319
GOTERM_BP_FAT	GO:0043069~negative regulation of programmed cell death	7	5.03597	0.0499964	TMX1, YWHAZ, TBX3, ANXA1, RIPK2, TNFAIP3, APBB2	101	2.61166
REDUNDANT
Category	Term	Count	%	PValue	Genes	List Total	Fold Enrichment
GOTERM_CC_FAT	GO:0070013~intracellular organelle lumen	34	26.3566	1.03931e-08	UTP3, XRCC5, ING4, ING2, TAF1A, MCL1, POLR2K, MRPS12, FCF1, RPS19BP1, BLZF1, CCDC104, RBM8A, WIBG, MUS81, DDX21, NSUN2, PDCD11, MAGOH, TPX2, NDUFA13, MED11, MRPS21, CDK7, RFC4, RPS19, MRPS18B, MED17, MED8, MED18, RDBP, SNRPC, PHF5A, MDH2	86	2.84056
GOTERM_CC_FAT	GO:0043233~organelle lumen	34	26.3566	1.84258e-08	UTP3, XRCC5, ING4, ING2, TAF1A, MCL1, POLR2K, MRPS12, FCF1, RPS19BP1, BLZF1, CCDC104, RBM8A, WIBG, MUS81, DDX21, NSUN2, PDCD11, MAGOH, TPX2, NDUFA13, MED11, MRPS21, CDK7, RFC4, RPS19, MRPS18B, MED17, MED8, MED18, RDBP, SNRPC, PHF5A, MDH2	86	2.77657
GOTERM_CC_FAT	GO:0031974~membrane-enclosed lumen	34	26.3566	3.00225e-08	UTP3, XRCC5, ING4, ING2, TAF1A, MCL1, POLR2K, MRPS12, FCF1, RPS19BP1, BLZF1, CCDC104, RBM8A, WIBG, MUS81, DDX21, NSUN2, PDCD11, MAGOH, TPX2, NDUFA13, MED11, MRPS21, CDK7, RFC4, RPS19, MRPS18B, MED17, MED8, MED18, RDBP, SNRPC, PHF5A, MDH2	86	2.72271
GOTERM_CC_FAT	GO:0031981~nuclear lumen	29	22.4806	9.51923e-08	UTP3, XRCC5, ING4, ING2, TAF1A, MCL1, POLR2K, FCF1, RPS19BP1, CCDC104, RBM8A, WIBG, MUS81, DDX21, NSUN2, PDCD11, MAGOH, TPX2, NDUFA13, MED11, CDK7, RFC4, RPS19, MED17, MED8, MED18, RDBP, PHF5A, SNRPC	86	2.97256
SP_PIR_KEYWORDS	nucleus	52	40.3101	3.21157e-06	XRCC5, KIFC1, XRCC4, TAF1A, RPS19BP1, DDX27, BLZF1, SFRS5, RBM8A, WIBG, SND1, NSMCE1, DDX21, ZNF408, ZNF490, POGZ, MAGOH, TPX2, NDUFA13, MED11, CDK7, DAPK3, RFC4, RPS19, ZNF197, MED17, MED8, MED18, RDBP, MDM4, SNRPC, UTP3, ING4, ING2, MCL1, POLR2K, COPS7A, FCF1, ZNF175, NGRN, MUS81, SCNM1, NSUN2, TNPO3, PDCD11, EIF1AD, SAP30BP, FBXO38, SYF2, NGDN, PHF5A, UBLCP1	127	1.83884
SP_PIR_KEYWORDS	acetylation	37	28.6822	9.2846e-06	XRCC5, ING4, PPME1, UFC1, COPS7A, TSSC4, PFN1, SFRS5, RBM8A, WIBG, SND1, ACYP2, THG1L, DDX21, TNPO3, PDCD11, TCP1, POGZ, MAGOH, TPX2, NDUFA13, DGUOK, TPD52L2, COG3, COG4, RFC4, RPS19, SYF2, NGDN, GPATCH4, SNRPC, PHF5A, GGA1, UBLCP1, GNB2L1, MON1B, MDH2	127	2.12672
GOTERM_CC_FAT	GO:0005654~nucleoplasm	19	14.7287	1.55499e-05	XRCC5, ING4, ING2, TAF1A, MCL1, POLR2K, MAGOH, NDUFA13, MED11, CDK7, RPS19BP1, RFC4, RBM8A, MED17, WIBG, MED8, MED18, RDBP, SNRPC	86	3.20173
GOTERM_BP_FAT	GO:0010608~posttranscriptional regulation of gene expression	10	7.75194	2.5682e-05	COG3, PAIP2, RBM8A, WIBG, MAGOH, SND1, NDUFA13, NGDN, MDM4, EIF2B2	101	6.3479
GOTERM_BP_FAT	GO:0006396~RNA processing	15	11.6279	4.75037e-05	PDCD11, POLR2K, MAGOH, FCF1, C1ORF66, SFRS5, RPS19, RBM8A, CD2BP2, THG1L, SYF2, SCNM1, SNRPC, PHF5A, NSUN2	101	3.67296
GOTERM_CC_FAT	GO:0035145~exon-exon junction complex	3	2.32558	0.000130548	RBM8A, WIBG, MAGOH	86	148.628
SP_PIR_KEYWORDS	coiled coil	28	21.7054	0.000234527	KIFC1, XRCC4, ING4, HELQ, ING2, CHMP5, C3ORF19, USE1, COPS7A, BLZF1, MIA3, CCDC104, WIBG, RSPH3, CXORF56, MTMR4, ZC3H13, POGZ, CCDC47, CWF19L2, TPD52L2, C1ORF66, METTL14, MED8, RDBP, SYF2, NGDN, GPATCH4	127	2.10044
GOTERM_MF_FAT	GO:0016251~general RNA polymerase II transcription factor activity	5	3.87597	0.000342453	TAF1A, MED17, MED8, MED18, MED11	88	14.7534
GOTERM_BP_FAT	GO:0006417~regulation of translation	7	5.42636	0.00052844	PAIP2, RBM8A, WIBG, MAGOH, NDUFA13, NGDN, EIF2B2	101	6.84368
GOTERM_CC_FAT	GO:0016592~Srb-mediator complex	4	3.10078	0.000915286	MED17, MED8, MED18, MED11	86	20.5004
GOTERM_MF_FAT	GO:0016455~RNA polymerase II transcription mediator activity	4	3.10078	0.000936322	MED17, MED8, MED18, MED11	88	20.3495
GOTERM_BP_FAT	GO:0000377~RNA splicing, via transesterification reactions with bulged adenosine as nucleophile	7	5.42636	0.000943662	SFRS5, CD2BP2, POLR2K, RBM8A, MAGOH, PHF5A, SNRPC	101	6.128
GOTERM_BP_FAT	GO:0000398~nuclear mRNA splicing, via spliceosome	7	5.42636	0.000943662	SFRS5, CD2BP2, POLR2K, RBM8A, MAGOH, PHF5A, SNRPC	101	6.128
GOTERM_BP_FAT	GO:0000375~RNA splicing, via transesterification reactions	7	5.42636	0.000943662	SFRS5, CD2BP2, POLR2K, RBM8A, MAGOH, PHF5A, SNRPC	101	6.128
SP_PIR_KEYWORDS	translation regulation	5	3.87597	0.000978182	PAIP2, RBM8A, WIBG, MAGOH, NGDN	127	11.3027
KEGG_PATHWAY	hsa03040:Spliceosome	6	4.65116	0.00101537	SFRS5, RBM8A, MAGOH, SYF2, PHF5A, SNRPC	33	7.33766
GOTERM_BP_FAT	GO:0008380~RNA splicing	9	6.97674	0.00119885	SFRS5, CD2BP2, POLR2K, RBM8A, MAGOH, SYF2, SCNM1, PHF5A, SNRPC	101	4.2446
GOTERM_BP_FAT	GO:0016071~mRNA metabolic process	10	7.75194	0.00165398	SFRS5, CD2BP2, POLR2K, RBM8A, WIBG, MAGOH, SYF2, SCNM1, PHF5A, SNRPC	101	3.62002
SP_PIR_KEYWORDS	dna recombination	4	3.10078	0.00181238	XRCC5, XRCC4, NSMCE1, MUS81	127	16.3737
GOTERM_CC_FAT	GO:0030529~ribonucleoprotein complex	11	8.52713	0.0021446	RPS19, MRPS18B, RBM8A, MRPS12, MAGOH, SND1, RPL7L1, SYF2, MRPS21, PHF5A, SNRPC	86	3.17458
GOTERM_CC_FAT	GO:0005730~nucleolus	13	10.0775	0.00214964	UTP3, PDCD11, TAF1A, TPX2, FCF1, RPS19BP1, RPS19, CCDC104, WIBG, RDBP, MUS81, DDX21, NSUN2	86	2.76814
GOTERM_BP_FAT	GO:0006397~mRNA processing	9	6.97674	0.00258531	SFRS5, CD2BP2, POLR2K, RBM8A, MAGOH, SYF2, SCNM1, PHF5A, SNRPC	101	3.75534
GOTERM_CC_FAT	GO:0044451~nucleoplasm part	11	8.52713	0.00367571	ING4, TAF1A, ING2, RBM8A, MED17, MED8, MAGOH, MED18, MED11, CDK7, SNRPC	86	2.94578
GOTERM_BP_FAT	GO:0009451~RNA modification	4	3.10078	0.00532741	C1ORF66, METTL14, THG1L, NSUN2	101	11.1617
SP_PIR_KEYWORDS	phosphoprotein	63	48.8372	0.00560541	XRCC5, KIFC1, C1ORF156, XRCC4, CHMP5, PHF23, TSSC4, PRKCSH, MAGED1, MAP3K7, DDX27, BLZF1, CCDC104, SFRS5, RBM8A, WIBG, SND1, PIGB, SHC1, DDX21, KIAA0907, POGZ, TPX2, SCYL3, CDK7, DAPK3, MRPS18B, MED17, MED8, MED18, RDBP, SNRPC, DCUN1D5, DYNC1I2, MDH2, UTP3, ING4, PPME1, MCL1, COPS7A, PFN1, MIA3, CD2BP2, THG1L, MUS81, ZMPSTE24, SCNM1, NSUN2, TNPO3, ZC3H13, PDCD11, TCP1, EIF1AD, CWF19L2, TPD52L2, S…	127	1.31375
GOTERM_CC_FAT	GO:0043228~non-membrane-bounded organelle	28	21.7054	0.00842404	UTP3, XRCC5, XRCC4, KIFC1, ING2, TAF1A, MRPS12, FCF1, RPS19BP1, ZNF175, PFN1, CCDC104, WIBG, MUS81, DDX21, NSUN2, KLHL20, TCP1, PDCD11, TPX2, DCTN5, MRPS21, RFC4, RPS19, MRPS18B, RPL7L1, RDBP, DYNC1I2	86	1.60307
GOTERM_CC_FAT	GO:0043232~intracellular non-membrane-bounded organelle	28	21.7054	0.00842404	UTP3, XRCC5, XRCC4, KIFC1, ING2, TAF1A, MRPS12, FCF1, RPS19BP1, ZNF175, PFN1, CCDC104, WIBG, MUS81, DDX21, NSUN2, KLHL20, TCP1, PDCD11, TPX2, DCTN5, MRPS21, RFC4, RPS19, MRPS18B, RPL7L1, RDBP, DYNC1I2	86	1.60307
GOTERM_CC_FAT	GO:0015935~small ribosomal subunit	4	3.10078	0.0084583	RPS19, MRPS18B, MRPS12, MRPS21	86	9.43669
GOTERM_MF_FAT	GO:0008173~RNA methyltransferase activity	3	2.32558	0.00939922	C1ORF66, METTL14, NSUN2	88	20.1183
GOTERM_BP_FAT	GO:0015074~DNA integration	3	2.32558	0.00942502	GIN1, XRCC5, XRCC4	101	20.0911
GOTERM_CC_FAT	GO:0033279~ribosomal subunit	5	3.87597	0.0104084	RPS19, MRPS18B, MRPS12, RPL7L1, MRPS21	86	5.80578
GOTERM_BP_FAT	GO:0022613~ribonucleoprotein complex biogenesis	6	4.65116	0.0107483	PDCD11, C1ORF66, RPS19, SFRS5, SNRPC, FCF1	101	4.46469
SP_PIR_KEYWORDS	mrna splicing	6	4.65116	0.0122248	SFRS5, RBM8A, MAGOH, SYF2, SCNM1, PHF5A	127	4.34804
GOTERM_BP_FAT	GO:0034470~ncRNA processing	6	4.65116	0.0125217	PDCD11, C1ORF66, RPS19, THG1L, FCF1, NSUN2	101	4.29756
SP_PIR_KEYWORDS	nonsense-mediated mrna decay	3	2.32558	0.0143973	RBM8A, WIBG, MAGOH	127	16.2275
SP_PIR_KEYWORDS	protein transport	9	6.97674	0.0145848	COG3, COG4, MIA3, BLZF1, CHMP5, ARF4, USE1, GGA1, TNPO3	127	2.81054
SP_PIR_KEYWORDS	er-golgi transport	4	3.10078	0.0172419	MIA3, BLZF1, ARF4, USE1	127	7.29912
GOTERM_BP_FAT	GO:0000184~nuclear-transcribed mRNA catabolic process, nonsense-mediated decay	3	2.32558	0.020571	RBM8A, WIBG, MAGOH	101	13.3941
GOTERM_MF_FAT	GO:0003723~RNA binding	11	8.52713	0.0215158	PDCD11, RPS19, SFRS5, EIF1AD, RBM8A, WIBG, MAGOH, RDBP, DDX21, SNRPC, NSUN2	88	2.26027
SP_PIR_KEYWORDS	rna-binding	9	6.97674	0.0258207	SFRS5, EIF1AD, RBM8A, WIBG, MAGOH, RDBP, DDX21, SNRPC, NSUN2	127	2.52428
GOTERM_MF_FAT	GO:0003735~structural constituent of ribosome	5	3.87597	0.0262717	RPS19, MRPS18B, MRPS12, RPL7L1, MRPS21	88	4.3909
GOTERM_CC_FAT	GO:0005739~mitochondrion	14	10.8527	0.0268145	MCL1, MRPS12, NDUFA13, MOSC2, MRPS21, CDK7, NDUFC1, DGUOK, GLYCTK, MRPS18B, RDBP, THG1L, SHC1, MDH2	86	1.91425
GOTERM_BP_FAT	GO:0000956~nuclear-transcribed mRNA catabolic process	3	2.32558	0.0274755	RBM8A, WIBG, MAGOH	101	11.4806
GOTERM_BP_FAT	GO:0034660~ncRNA metabolic process	6	4.65116	0.0278485	PDCD11, C1ORF66, RPS19, THG1L, FCF1, NSUN2	101	3.4941
GOTERM_MF_FAT	GO:0008026~ATP-dependent helicase activity	4	3.10078	0.0280166	DDX27, XRCC5, HELQ, DDX21	88	6.0218
GOTERM_MF_FAT	GO:0070035~purine NTP-dependent helicase activity	4	3.10078	0.0280166	DDX27, XRCC5, HELQ, DDX21	88	6.0218
SP_PIR_KEYWORDS	mrna processing	6	4.65116	0.0283483	SFRS5, RBM8A, MAGOH, SYF2, SCNM1, PHF5A	127	3.49515
GOTERM_BP_FAT	GO:0009057~macromolecule catabolic process	12	9.30233	0.0291155	FBXO38, NCSTN, WDR5B, RBM8A, WIBG, MED8, MAGOH, USE1, UFC1, ZMPSTE24, CDK7, KLHL20	101	2.05799
GOTERM_BP_FAT	GO:0006364~rRNA processing	4	3.10078	0.0306637	PDCD11, C1ORF66, RPS19, FCF1	101	5.8235
GOTERM_BP_FAT	GO:0006915~apoptosis	10	7.75194	0.0338844	MAGED1, NCSTN, ING4, MCL1, TMBIM6, NDUFA13, SAP30BP, MDM4, DAPK3, C3ORF38	101	2.22493
GOTERM_BP_FAT	GO:0016072~rRNA metabolic process	4	3.10078	0.0341651	PDCD11, C1ORF66, RPS19, FCF1	101	5.58086
GOTERM_BP_FAT	GO:0042981~regulation of apoptosis	12	9.30233	0.0349218	MAP3K7, MAGED1, NCSTN, XRCC5, XRCC4, ING4, MCL1, TMBIM6, NDUFA13, SAP30BP, DAPK3, TEX261	101	1.99911
GOTERM_MF_FAT	GO:0005524~ATP binding	17	13.1783	0.0350382	XRCC5, KIFC1, TCP1, HELQ, TPX2, NDUFA13, CDK7, SCYL3, DGUOK, ULK4, DAPK3, GLYCTK, DDX27, MAP3K7, RFC4, DDX21, EIF2B2	88	1.69809
SP_PIR_KEYWORDS	ribosomal protein	5	3.87597	0.0352549	RPS19, MRPS18B, MRPS12, RPL7L1, MRPS21	127	4.0281
GOTERM_MF_FAT	GO:0042623~ATPase activity, coupled	6	4.65116	0.0358302	DDX27, XRCC5, RFC4, HELQ, DDX21, CDK7	88	3.25443
GOTERM_BP_FAT	GO:0006412~translation	7	5.42636	0.035986	RPS19, MRPS18B, EIF1AD, MRPS12, RPL7L1, MRPS21, EIF2B2	101	2.83258
GOTERM_BP_FAT	GO:0012501~programmed cell death	10	7.75194	0.0367245	MAGED1, NCSTN, ING4, MCL1, TMBIM6, NDUFA13, SAP30BP, MDM4, DAPK3, C3ORF38	101	2.19215
SP_PIR_KEYWORDS	ribonucleoprotein	6	4.65116	0.0367268	RPS19, MRPS18B, MRPS12, RPL7L1, MRPS21, SNRPC	127	3.25713
SP_PIR_KEYWORDS	dna repair	5	3.87597	0.03703	XRCC5, XRCC4, NSMCE1, MUS81, CDK7	127	3.96483
GOTERM_BP_FAT	GO:0043067~regulation of programmed cell death	12	9.30233	0.0371224	MAP3K7, MAGED1, NCSTN, XRCC5, XRCC4, ING4, MCL1, TMBIM6, NDUFA13, SAP30BP, DAPK3, TEX261	101	1.97942
GOTERM_BP_FAT	GO:0010941~regulation of cell death	12	9.30233	0.0379724	MAP3K7, MAGED1, NCSTN, XRCC5, XRCC4, ING4, MCL1, TMBIM6, NDUFA13, SAP30BP, DAPK3, TEX261	101	1.97213
GOTERM_MF_FAT	GO:0032559~adenyl ribonucleotide binding	17	13.1783	0.0389795	XRCC5, KIFC1, TCP1, HELQ, TPX2, NDUFA13, CDK7, SCYL3, DGUOK, ULK4, DAPK3, GLYCTK, DDX27, MAP3K7, RFC4, DDX21, EIF2B2	88	1.6754
GOTERM_BP_FAT	GO:0006402~mRNA catabolic process	3	2.32558	0.040146	RBM8A, WIBG, MAGOH	101	9.34469
GOTERM_CC_FAT	GO:0000313~organellar ribosome	3	2.32558	0.0404692	MRPS18B, MRPS12, MRPS21	86	9.28924
GOTERM_CC_FAT	GO:0005761~mitochondrial ribosome	3	2.32558	0.0404692	MRPS18B, MRPS12, MRPS21	86	9.28924
GOTERM_BP_FAT	GO:0044265~cellular macromolecule catabolic process	11	8.52713	0.0415189	FBXO38, NCSTN, WDR5B, RBM8A, WIBG, MED8, MAGOH, UFC1, ZMPSTE24, CDK7, KLHL20	101	2.0322
GOTERM_BP_FAT	GO:0006310~DNA recombination	4	3.10078	0.0427671	XRCC5, XRCC4, NSMCE1, MUS81	101	5.1025
SP_PIR_KEYWORDS	Spliceosome	4	3.10078	0.0443437	RBM8A, MAGOH, SYF2, PHF5A	127	5.04856
SP_PIR_KEYWORDS	DNA damage	5	3.87597	0.045986	XRCC5, XRCC4, NSMCE1, MUS81, CDK7	127	3.69407
SP_PIR_KEYWORDS	mitochondrion	11	8.52713	0.0467571	GLYCTK, MRPS18B, MCL1, MRPS12, NDUFA13, MOSC2, MRPS21, SHC1, DGUOK, NDUFC1, MDH2	127	2.00243
